# Supplementary material for: MSX2 Initiates and Accelerates Mesenchymal Stem/Stromal Cell Specification of hPSCs by Regulating TWIST1 and PRAME
Source: Stem Cell Reports. 2018 Jul 19;11(2):497–513. doi: 10.1016/j.stemcr.2018.06.019 (PMC6092836; doi:10.1016/j.stemcr.2018.06.019)
Supplement: Table S4. RNA-Seq Data of Inducible GFP-MSX2 H1 hESCs Cultured in mTeSR with DOX (3 μg/mL) Treatment for Indicated Time Points (0 hr, 24 hr, 48 hr, 72 hr), Related to Figures 1A and S1A [file mmc2.xlsx]

## Sheet: Supplementary Table S5
RNA-SEQ data of inducible GFP-MSX2 H1 hESCs cultured in mTeSR with DOX (3 μg/ml) treatment for indicated time points (0 h ,24 h, 48 h, 72 h)
Related to Figure 1a and Supplementary Figure S1a
GeneID	0h_RPKM	24h_RPKM	48h_RPKM	72h_RPKM	Symbol	Description
1915	5129.48	4982.33	5634.6	6422.97	EEF1A1	eukaryotic translation elongation factor 1 alpha 1
790952	3990.05	3785.43	1996.43	1843.91	ESRG	embryonic stem cell related (non-protein coding)
60	5741.27	6416.9	5515.39	5389.79	ACTB	actin, beta
203068	2601.11	3006.62	2741.93	2840.75	TUBB	tubulin, beta class I
1938	1887.82	1916.54	1856.54	1984.63	EEF2	eukaryotic translation elongation factor 2
6319	841.505	750.741	705.85	627.298	SCD	stearoyl-CoA desaturase (delta-9-desaturase)
6124	2844.52	2904.33	2980.91	3291.51	RPL4	ribosomal protein L4
79727	989.614	926.218	761.862	737.925	LIN28A	lin-28 homolog A (C. elegans)
6187	4007.87	4723.84	4041.53	4738.52	RPS2	ribosomal protein S2
26986	1264.09	1370.09	1078.65	1166.44	PABPC1	poly(A) binding protein, cytoplasmic 1
100133941	1604.94	941.238	735.507	740.48	CD24	CD24 molecule
100462981	3313.05	4258.97	2593.14	2777.88	MTRNR2L2	MT-RNR2-like 2
1937	2065.32	2039.63	2047.38	2264.28	EEF1G	eukaryotic translation elongation factor 1 gamma
2194	375.897	332.375	314.032	309.769	FASN	fatty acid synthase
1911	595.371	410.548	315.803	321.389	PHC1	polyhomeotic homolog 1 (Drosophila)
4691	1102.69	849.801	972.603	841.292	NCL	nucleolin
1975	690.893	592.923	678.977	740.652	EIF4B	eukaryotic translation initiation factor 4B
7184	928.746	824.251	968.202	942.042	HSP90B1	heat shock protein 90kDa beta (Grp94), member 1
6194	3032.4	3007.08	2885.94	2963.75	RPS6	ribosomal protein S6
10399	2218.7	2307.82	2146.86	2222.77	GNB2L1	guanine nucleotide binding protein (G protein), beta polypeptide 2-like 1
23524	258.852	333.284	286.043	317.171	SRRM2	serine/arginine repetitive matrix 2
506	1295.78	1231.53	1261.26	1163.63	ATP5B	ATP synthase, H+ transporting, mitochondrial F1 complex, beta polypeptide
7178	2884.51	2697.85	3062.67	3405.81	TPT1	tumor protein, translationally-controlled 1
5478	1013.87	1104.66	1010.77	1000.72	PPIA	peptidylprolyl isomerase A (cyclophilin A)
100463486	1778.53	2272.8	1487.47	1566.31	MTRNR2L8	MT-RNR2-like 8
4904	1457.93	1601.02	1398.29	1425.55	YBX1	Y box binding protein 1
9415	691.027	785.605	617.168	538.529	FADS2	fatty acid desaturase 2
57556	312.676	209.748	175.019	199.624	SEMA6A	sema domain, transmembrane domain (TM), and cytoplasmic domain, (semaphorin) 6A
1718	488.132	395.086	372.388	289.889	DHCR24	24-dehydrocholesterol reductase
10155	698.562	694.972	639.632	586.432	TRIM28	tripartite motif containing 28
64710	318.572	314.815	342.985	351.19	NUCKS1	nuclear casein kinase and cyclin-dependent kinase substrate 1
6125	1970.34	1999.77	1980.04	2236.25	RPL5	ribosomal protein L5
5216	1464.53	1834.52	1276.61	1131.65	PFN1	profilin 1
811	993.511	1090.72	990.37	837.81	CALR	calreticulin
6157	387.317	430.059	358.663	417.899	RPL27A	ribosomal protein L27a
6515	480.205	464.006	598.252	616.803	SLC2A3	solute carrier family 2 (facilitated glucose transporter), member 3
6130	2116.47	2036.76	2178.82	2264.79	RPL7A	ribosomal protein L7a
7520	544.791	549.877	591.322	566.025	XRCC5	X-ray repair complementing defective repair in Chinese hamster cells 5 (double-strand-break rejoining)
6129	2117.89	2020.35	2102.01	2012.32	RPL7	ribosomal protein L7
23215	173.613	183.088	164.315	153.815	PRRC2C	proline-rich coiled-coil 2C
3146	524.887	568.684	569.811	541.133	HMGB1	high mobility group box 1
1072	1419.92	1653.84	1353.68	1312.25	CFL1	cofilin 1 (non-muscle)
2495	1356.88	1941.64	1635.18	1776.48	FTH1	ferritin, heavy polypeptide 1
5901	1498.11	1522.21	1573.84	1448.37	RAN	RAN, member RAS oncogene family
10728	814.526	638.414	757.396	682.482	PTGES3	prostaglandin E synthase 3 (cytosolic)
2697	502.49	371.658	335.927	302.15	GJA1	gap junction protein, alpha 1, 43kDa
6191	1637.45	1937.85	1635.81	1716.24	RPS4X	ribosomal protein S4, X-linked
142	387.558	385.478	360.705	352.07	PARP1	poly (ADP-ribose) polymerase 1
55211	542.274	425.369	322.158	265.935	DPPA4	developmental pluripotency associated 4
6143	2014.61	2009.85	2017.17	2043.3	RPL19	ribosomal protein L19
9383	40.1638	37.8022	20.3167	20.7791	TSIX	TSIX transcript, XIST antisense RNA
4627	197.603	189.878	233.473	241.888	MYH9	myosin, heavy chain 9, non-muscle
1108	226.134	225.277	228.492	244.407	CHD4	chromodomain helicase DNA binding protein 4
54407	288.155	220.966	280.275	282.532	SLC38A2	solute carrier family 38, member 2
9761	219.47	202.855	207.908	200.134	MLEC	malectin
6142	2057.89	2201.34	1954.15	2160.9	RPL18A	ribosomal protein L18a
11167	356.65	308.987	384.165	460.775	FSTL1	follistatin-like 1
10594	187.177	207.844	216.765	205.69	PRPF8	PRP8 pre-mRNA processing factor 8 homolog (S. cerevisiae)
2512	1525.13	1785.79	1959.22	2123.57	FTL	ferritin, light polypeptide
8140	297.202	370.258	365.776	286.506	SLC7A5	solute carrier family 7 (amino acid transporter light chain, L system), member 5
6189	851.673	875.091	838.846	963.638	RPS3A	ribosomal protein S3A
6136	1986.48	2130.99	2062.36	2297.2	RPL12	ribosomal protein L12
10075	89.8837	99.6573	100.461	93.9219	HUWE1	HECT, UBA and WWE domain containing 1, E3 ubiquitin protein ligase
10376	748.641	853.912	826.367	896.398	TUBA1B	tubulin, alpha 1b
6202	1870.76	1703.62	1880.57	2032.03	RPS8	ribosomal protein S8
378938	149.41	171.915	215.098	287.722	MALAT1	metastasis associated lung adenocarcinoma transcript 1 (non-protein coding)
3309	327.366	308.443	313.251	241.56	HSPA5	heat shock 70kDa protein 5 (glucose-regulated protein, 78kDa)
23367	195.367	204.565	205.85	187.388	LARP1	La ribonucleoprotein domain family, member 1
2288	342.947	301.268	351.742	304.925	FKBP4	FK506 binding protein 4, 59kDa
1213	149.116	137.986	160.428	136.539	CLTC	clathrin, heavy chain (Hc)
6205	1974.99	2183.06	2035.18	2411.53	RPS11	ribosomal protein S11
6624	453.25	462.98	390.627	353.957	FSCN1	fascin homolog 1, actin-bundling protein (Strongylocentrotus purpuratus)
220988	218.023	201.826	223.043	209.836	HNRNPA3	heterogeneous nuclear ribonucleoprotein A3
6154	2090.09	2030.94	2059.17	2252.61	RPL26	ribosomal protein L26
6159	1691.61	1664.02	1665.83	1803.75	RPL29	ribosomal protein L29
3313	354.912	304.774	327.643	302.452	HSPA9	heat shock 70kDa protein 9 (mortalin)
1979	164.996	181.53	184.084	171.594	EIF4EBP2	eukaryotic translation initiation factor 4E binding protein 2
3843	205.179	187.308	199.474	202.057	IPO5	importin 5
10971	569.562	516.495	566.246	512.462	YWHAQ	tyrosine 3-monooxygenase/tryptophan 5-monooxygenase activation protein, theta polypeptide
7514	253.303	213.266	255.631	245.698	XPO1	exportin 1 (CRM1 homolog, yeast)
3308	361.241	276.938	313.712	279.389	HSPA4	heat shock 70kDa protein 4
2547	566.96	572.847	601.042	568.122	XRCC6	X-ray repair complementing defective repair in Chinese hamster cells 6
6423	608.9	494.218	325.149	315.233	SFRP2	secreted frizzled-related protein 2
6147	1211.73	1343	1235.4	1394.68	RPL23A	ribosomal protein L23a
1655	314.343	349.904	409.64	387.351	DDX5	DEAD (Asp-Glu-Ala-Asp) box helicase 5
6421	383.699	352.908	307.768	277.752	SFPQ	splicing factor proline/glutamine-rich
3417	503.457	434.575	425.492	335.553	IDH1	isocitrate dehydrogenase 1 (NADP+), soluble
1778	81.6507	75.5651	86.3757	82.7382	DYNC1H1	dynein, cytoplasmic 1, heavy chain 1
8661	218.616	185.329	209.495	215.148	EIF3A	eukaryotic translation initiation factor 3, subunit A
5036	437.077	432.509	426.396	398.162	PA2G4	proliferation-associated 2G4, 38kDa
2950	1169.83	1065.16	1061.18	1106.84	GSTP1	glutathione S-transferase pi 1
7153	197.095	191.076	191.897	236.784	TOP2A	topoisomerase (DNA) II alpha 170kDa
7070	469.549	395.491	225.271	214.851	THY1	Thy-1 cell surface antigen
10527	181.465	169.602	196.741	208.846	IPO7	importin 7
11198	240.267	223.669	229.252	211.409	SUPT16H	suppressor of Ty 16 homolog (S. cerevisiae)
6201	1508.58	1393.35	1418.78	1498.74	RPS7	ribosomal protein S7
6222	2046.76	1718.21	2024.35	2068.56	RPS18	ribosomal protein S18
23195	63.5544	51.7189	50.7107	39.2842	MDN1	MDN1, midasin homolog (yeast)
6659	223.096	149.831	133.64	130.313	SOX4	SRY (sex determining region Y)-box 4
6599	187.148	162.835	170.338	164.465	SMARCC1	SWI/SNF related, matrix associated, actin dependent regulator of chromatin, subfamily c, member 1
6232	2993.44	2959.94	3105.3	3475.78	RPS27	ribosomal protein S27
6228	324.675	274.529	327.89	341.992	RPS23	ribosomal protein S23
4736	1465.47	1302.17	1440.69	1441.81	RPL10A	ribosomal protein L10a
2923	342.278	347.969	331.943	343.972	PDIA3	protein disulfide isomerase family A, member 3
5763	891.286	1278.72	1054.73	1300.28	PTMS	parathymosin
9349	1718.97	1392.6	1672.36	1574.65	RPL23	ribosomal protein L23
6209	1911.45	2654.96	1978.59	2168.62	RPS15	ribosomal protein S15
4035	68.0382	82.6732	73.6687	64.9863	LRP1	low density lipoprotein receptor-related protein 1
22948	296.535	284.501	297.702	283.703	CCT5	chaperonin containing TCP1, subunit 5 (epsilon)
377	279.07	303.325	241.094	214.277	ARF3	ADP-ribosylation factor 3
11224	2086.46	2163.15	1956.97	2041.43	RPL35	ribosomal protein L35
387	514.008	489.405	558.39	552.11	RHOA	ras homolog family member A
23499	55.1228	50.6797	47.7979	41.0592	MACF1	microtubule-actin crosslinking factor 1
55353	438.458	452.854	460.193	490.553	LAPTM4B	lysosomal protein transmembrane 4 beta
7415	253.778	255.077	292.089	243.369	VCP	valosin containing protein
10984	10.6262	9.64786	8.08305	7.24842	KCNQ1OT1	KCNQ1 opposite strand/antisense transcript 1 (non-protein coding)
23020	134.16	142.245	148.125	149.862	SNRNP200	small nuclear ribonucleoprotein 200kDa (U5)
3646	639.542	664.308	617.499	653.612	EIF3E	eukaryotic translation initiation factor 3, subunit E
293	644.345	711.254	751.539	862.343	SLC25A6	solute carrier family 25 (mitochondrial carrier; adenine nucleotide translocator), member 6
5037	642.207	459.108	433.414	406.605	PEBP1	phosphatidylethanolamine binding protein 1
6217	1598.5	1595.07	1588.18	1869.96	RPS16	ribosomal protein S16
25932	216.264	218.045	222.578	234.376	CLIC4	chloride intracellular channel 4
2782	301.265	333.732	335.42	336.191	GNB1	guanine nucleotide binding protein (G protein), beta polypeptide 1
9074	689.253	864.012	687.402	590.689	CLDN6	claudin 6
23326	181.905	194.502	202.41	192.909	USP22	ubiquitin specific peptidase 22
10985	108.681	113.991	116.318	108.668	GCN1L1	GCN1 general control of amino-acid synthesis 1-like 1 (yeast)
6297	190.803	195.009	145.027	156.976	SALL2	sal-like 2 (Drosophila)
6203	1244.56	1238.08	1271.81	1326.04	RPS9	ribosomal protein S9
11260	235.663	282.377	295.705	274.13	XPOT	exportin, tRNA
26227	461.665	587.903	620.985	651.273	PHGDH	phosphoglycerate dehydrogenase
1495	245.812	232.858	244.688	255.15	CTNNA1	catenin (cadherin-associated protein), alpha 1, 102kDa
79888	229.96	173.875	179.41	186.798	LPCAT1	lysophosphatidylcholine acyltransferase 1
5430	135.956	167.808	137.623	138.124	POLR2A	polymerase (RNA) II (DNA directed) polypeptide A, 220kDa
10157	155.535	90.4752	86.0263	86.0122	AASS	aminoadipate-semialdehyde synthase
23352	56.5436	48.9241	55.1829	48.4172	UBR4	ubiquitin protein ligase E3 component n-recognin 4
6513	242.15	241.913	331.539	312.151	SLC2A1	solute carrier family 2 (facilitated glucose transporter), member 1
4141	304.134	332.204	347.694	308.675	MARS	methionyl-tRNA synthetase
6230	1732.75	1631.7	1701.09	1978.49	RPS25	ribosomal protein S25
11176	99.1308	115.535	106.712	109.226	BAZ2A	bromodomain adjacent to zinc finger domain, 2A
1642	200.083	207.337	205.577	197.02	DDB1	damage-specific DNA binding protein 1, 127kDa
10963	391.375	380.92	389.503	399.07	STIP1	stress-induced-phosphoprotein 1
6152	1491.67	1446.9	1382.18	1389.95	RPL24	ribosomal protein L24
4144	283.423	271.399	232.566	209.778	MAT2A	methionine adenosyltransferase II, alpha
8467	107.925	93.654	104.361	100.895	SMARCA5	SWI/SNF related, matrix associated, actin dependent regulator of chromatin, subfamily a, member 5
11171	443.813	408.241	393.658	356.595	STRAP	serine/threonine kinase receptor associated protein
2222	402.5	372.483	334.143	358.665	FDFT1	farnesyl-diphosphate farnesyltransferase 1
6749	301.341	333.911	315.465	295.157	SSRP1	structure specific recognition protein 1
808	373.386	444.966	400.67	425.207	CALM3	calmodulin 3 (phosphorylase kinase, delta)
23451	196.575	184.355	211.908	207.285	SF3B1	splicing factor 3b, subunit 1, 155kDa
10625	201.309	198.169	235.798	262.861	IVNS1ABP	influenza virus NS1A binding protein
894	128.515	130.68	145.724	179.661	CCND2	cyclin D2
3150	637.591	720.394	723.909	794.054	HMGN1	high mobility group nucleosome binding domain 1
10959	391.419	352.794	354.035	309.953	TMED2	transmembrane emp24 domain trafficking protein 2
3021	300.299	259.411	297.106	295.486	H3F3B	H3 histone, family 3B (H3.3B)
55832	138.549	124.867	146.735	135.442	CAND1	cullin-associated and neddylation-dissociated 1
3312	352.24	290.175	262.158	294.423	HSPA8	heat shock 70kDa protein 8
8570	250.508	266.386	245.65	241.971	KHSRP	KH-type splicing regulatory protein
1431	271.063	296.983	279.422	300.071	CS	citrate synthase
51520	165.496	163.182	159.086	156.003	LARS	leucyl-tRNA synthetase
4478	201.224	237.244	194.841	201.251	MSN	moesin
6206	1496.37	1196.92	1472.28	1374.5	RPS12	ribosomal protein S12
6146	377.294	322.247	384.691	411.181	RPL22	ribosomal protein L22
5223	447.358	396.792	389.906	345.114	PGAM1	phosphoglycerate mutase 1 (brain)
3838	390.345	411.572	387.852	440.135	KPNA2	karyopherin alpha 2 (RAG cohort 1, importin alpha 1)
84726	70.8443	80.9061	81.9729	92.2572	PRRC2B	proline-rich coiled-coil 2B
23450	80.0464	86.5291	82.5779	72.3851	SF3B3	splicing factor 3b, subunit 3, 130kDa
9221	197.117	167.559	169.02	150.887	NOLC1	nucleolar and coiled-body phosphoprotein 1
9967	174.125	174.042	196.342	168.389	THRAP3	thyroid hormone receptor associated protein 3
5034	296.939	319.368	323.374	330.747	P4HB	prolyl 4-hydroxylase, beta polypeptide
9918	159.942	177.682	183.938	212.57	NCAPD2	non-SMC condensin I complex, subunit D2
5230	314.182	216.745	236.92	225.074	PGK1	phosphoglycerate kinase 1
6155	1489.14	1718.4	1361.75	1483.25	RPL27	ribosomal protein L27
10914	156.974	155.953	150.927	147.846	PAPOLA	poly(A) polymerase alpha
80727	156.997	171.756	160.581	173.137	TTYH3	tweety homolog 3 (Drosophila)
2617	274.669	367.995	297.947	285.471	GARS	glycyl-tRNA synthetase
7114	1138.22	918.504	1117.83	1520.76	TMSB4X	thymosin beta 4, X-linked
6181	1461.3	1327.8	1455.28	1521.82	RPLP2	ribosomal protein, large, P2
2195	50.4141	45.1351	53.3248	58.2212	FAT1	FAT tumor suppressor homolog 1 (Drosophila)
7155	137.286	129.344	145.019	149.513	TOP2B	topoisomerase (DNA) II beta 180kDa
6422	164.131	54.2119	35.1159	38.2573	SFRP1	secreted frizzled-related protein 1
1063	70.4885	74.7755	81.7344	92.1281	CENPF	centromere protein F, 350/400kDa
7314	742.16	831.619	765.225	798.695	UBB	ubiquitin B
6193	953.911	856.128	900.983	934.274	RPS5	ribosomal protein S5
7532	189.89	163.287	167.137	156.763	YWHAG	tyrosine 3-monooxygenase/tryptophan 5-monooxygenase activation protein, gamma polypeptide
7345	615.39	761.98	610.568	532.017	UCHL1	ubiquitin carboxyl-terminal esterase L1 (ubiquitin thiolesterase)
6167	439.845	476.167	450.77	447.291	RPL37	ribosomal protein L37
10128	104.943	90.3578	95.9378	93.7929	LRPPRC	leucine-rich pentatricopeptide repeat containing
6223	797.002	694.727	785.507	799.196	RPS19	ribosomal protein S19
4076	124.327	130.55	127.799	122.629	CAPRIN1	cell cycle associated protein 1
1665	228.692	210.296	223.553	203.527	DHX15	DEAH (Asp-Glu-Ala-His) box polypeptide 15
57634	56.0367	58.705	62.0752	57.4406	EP400	E1A binding protein p400
11051	156.615	154.121	154.821	148.419	NUDT21	nudix (nucleoside diphosphate linked moiety X)-type motif 21
23165	109.696	99.6193	113.993	114.406	NUP205	nucleoporin 205kDa
999	143.164	175.304	195.357	184.792	CDH1	cadherin 1, type 1, E-cadherin (epithelial)
2058	137.29	139.805	143.326	147.197	EPRS	glutamyl-prolyl-tRNA synthetase
5226	355.765	358.885	361.247	324.22	PGD	phosphogluconate dehydrogenase
4131	57.2462	59.2201	50.1371	42.3869	MAP1B	microtubule-associated protein 1B
8324	177.872	74.9097	55.4166	43.4802	FZD7	frizzled family receptor 7
7837	100.328	122.511	114.8	103.568	PXDN	peroxidasin homolog (Drosophila)
55209	100.112	111.685	105.261	117.044	SETD5	SET domain containing 5
10694	360.094	330.452	358.101	358.249	CCT8	chaperonin containing TCP1, subunit 8 (theta)
51366	62.5835	55.2339	58.5859	54.8159	UBR5	ubiquitin protein ligase E3 component n-recognin 5
6156	1193.91	1277.41	1184.49	1348.55	RPL30	ribosomal protein L30
2956	153.323	130.567	147.412	148.534	MSH6	mutS homolog 6 (E. coli)
84823	145.44	156.861	175.773	161.657	LMNB2	lamin B2
57633	176.048	134.721	102.413	99.7944	LRRN1	leucine rich repeat neuronal 1
11052	100.791	85.8898	91.8918	92.9968	CPSF6	cleavage and polyadenylation specific factor 6, 68kDa
7874	123.395	119.131	125.274	117.294	USP7	ubiquitin specific peptidase 7 (herpes virus-associated)
9588	388.254	319.186	318.87	302.418	PRDX6	peroxiredoxin 6
8826	91.9355	94.0867	86.5546	93.8943	IQGAP1	IQ motif containing GTPase activating protein 1
80218	107.456	91.7461	97.2269	83.5329	NAA50	N(alpha)-acetyltransferase 50, NatE catalytic subunit
10992	227.425	236.232	252.931	237.734	SF3B2	splicing factor 3b, subunit 2, 145kDa
55660	87.4399	76.7346	81.7479	79.4539	PRPF40A	PRP40 pre-mRNA processing factor 40 homolog A (S. cerevisiae)
2806	264.679	271.426	239.471	241.778	GOT2	glutamic-oxaloacetic transaminase 2, mitochondrial (aspartate aminotransferase 2)
5093	368.037	372.581	353.196	345.08	PCBP1	poly(rC) binding protein 1
10765	101.808	99.4194	93.533	95.9471	KDM5B	lysine (K)-specific demethylase 5B
55636	56.049	61.8059	63.2655	58.6714	CHD7	chromodomain helicase DNA binding protein 7
1974	340.63	260.019	325.844	393.085	EIF4A2	eukaryotic translation initiation factor 4A2
6168	1480.64	1818.45	1689.84	1821.13	RPL37A	ribosomal protein L37a
27044	182.082	174.136	170.535	183.788	SND1	staphylococcal nuclease and tudor domain containing 1
1829	112.848	88.2861	94.8834	90.5006	DSG2	desmoglein 2
16	191.514	217.632	195.628	204.6	AARS	alanyl-tRNA synthetase
55000	89.6129	99.022	104.028	106.557	TUG1	taurine upregulated 1 (non-protein coding)
9168	1320.56	1663.64	1342.32	1528.08	TMSB10	thymosin beta 10
81	160.382	193.139	184.66	189.56	ACTN4	actinin, alpha 4
5885	168.01	155.341	193.454	187.066	RAD21	RAD21 homolog (S. pombe)
4522	182.138	178.1	165.771	167.862	MTHFD1	methylenetetrahydrofolate dehydrogenase (NADP+ dependent) 1, methenyltetrahydrofolate cyclohydrolase, formyltetrahydrofolate synthetase
5411	174.886	158.242	170.603	184.856	PNN	pinin, desmosome associated protein
112939	139.343	151.84	112.684	103.161	NACC1	nucleus accumbens associated 1, BEN and BTB (POZ) domain containing
10776	121.496	113.496	122.079	117.268	ARPP19	cAMP-regulated phosphoprotein, 19kDa
57532	57.5536	51.5687	54.5157	59.3046	NUFIP2	nuclear fragile X mental retardation protein interacting protein 2
4779	127.739	146.206	136.899	123.115	NFE2L1	nuclear factor (erythroid-derived 2)-like 1
23350	83.3549	85.9708	83.1637	78.5734	U2SURP	U2 snRNP-associated SURP domain containing
7334	242.19	230.151	226.057	226.066	UBE2N	ubiquitin-conjugating enzyme E2N
1968	178.1	166.448	175.004	172.979	EIF2S3	eukaryotic translation initiation factor 2, subunit 3 gamma, 52kDa
9601	208.384	217.556	220.816	212.309	PDIA4	protein disulfide isomerase family A, member 4
8091	148.609	168.808	223.793	243.311	HMGA2	high mobility group AT-hook 2
5781	97.5826	84.5068	102.926	91.1058	PTPN11	protein tyrosine phosphatase, non-receptor type 11
10643	147.445	131.616	138.294	147.217	IGF2BP3	insulin-like growth factor 2 mRNA binding protein 3
10130	261.625	242.739	256.502	241.973	PDIA6	protein disulfide isomerase family A, member 6
6713	205.023	147.045	162.088	149.338	SQLE	squalene epoxidase
4946	533.793	541.312	574.062	558.917	OAZ1	ornithine decarboxylase antizyme 1
3151	306.899	358.7	385.539	351.122	HMGN2	high mobility group nucleosomal binding domain 2
9669	129.655	106.833	111.162	97.9455	EIF5B	eukaryotic translation initiation factor 5B
5496	263.754	245.232	225.347	213.241	PPM1G	protein phosphatase, Mg2+/Mn2+ dependent, 1G
50848	124.851	101.826	104.088	100.886	F11R	F11 receptor
6721	139.178	141.914	142.099	156.673	SREBF2	sterol regulatory element binding transcription factor 2
10949	201.209	217.788	208.228	208.897	HNRNPA0	heterogeneous nuclear ribonucleoprotein A0
51729	222.64	258.162	219.695	231.414	WBP11	WW domain binding protein 11
26156	116.163	128.065	114.924	105.873	RSL1D1	ribosomal L1 domain containing 1
5501	235.287	211.787	210.4	208.596	PPP1CC	protein phosphatase 1, catalytic subunit, gamma isozyme
9921	153.645	163.519	157.512	152.272	RNF10	ring finger protein 10
6165	1160.53	1157.98	1128	1227.33	RPL35A	ribosomal protein L35a
801	138.592	135.401	127.121	109.651	CALM1	calmodulin 1 (phosphorylase kinase, delta)
790	82.8505	76.2534	78.8991	68.7324	CAD	carbamoyl-phosphate synthetase 2, aspartate transcarbamylase, and dihydroorotase
6657	233.691	110.845	100.321	85.9584	SOX2	SRY (sex determining region Y)-box 2
471	279.779	268.359	275.954	254.97	ATIC	5-aminoimidazole-4-carboxamide ribonucleotide formyltransferase/IMP cyclohydrolase
10250	147.858	178.215	159.612	163.416	SRRM1	serine/arginine repetitive matrix 1
308	358.34	388.628	307.296	307.618	ANXA5	annexin A5
6767	180.524	197.683	208.585	230.483	ST13	suppression of tumorigenicity 13 (colon carcinoma) (Hsp70 interacting protein)
29927	158.64	158.067	147.334	128.122	SEC61A1	Sec61 alpha 1 subunit (S. cerevisiae)
3054	68.1331	89.6324	78.4464	77.7861	HCFC1	host cell factor C1 (VP16-accessory protein)
1075	93.2113	71.8149	70.1152	67.2809	CTSC	cathepsin C
2091	483.226	479.484	428.101	423.18	FBL	fibrillarin
5708	188.959	168.724	178.299	152.691	PSMD2	proteasome (prosome, macropain) 26S subunit, non-ATPase, 2
6678	156.646	188.916	189.202	229.066	SPARC	secreted protein, acidic, cysteine-rich (osteonectin)
79832	60.8946	57.4003	48.8711	45.335	QSER1	glutamine and serine rich 1
4677	196.618	204.195	207.061	192.516	NARS	asparaginyl-tRNA synthetase
6176	1099.67	857.058	1015.19	953.371	RPLP1	ribosomal protein, large, P1
90861	151.555	153.571	153.084	129.46	HN1L	hematological and neurological expressed 1-like
100885776	188.886	212.48	152.293	128.8	UGDH-AS1	UGDH antisense RNA 1
3149	157.599	197.468	207.336	186.263	HMGB3	high mobility group box 3
9804	164.3	125.769	146.719	161.561	TOMM20	translocase of outer mitochondrial membrane 20 homolog (yeast)
57595	149.123	93.3127	72.6012	64.0101	PDZD4	PDZ domain containing 4
58517	129.381	118.33	120.746	125.999	RBM25	RNA binding motif protein 25
4651	48.625	48.564	37.6274	36.7895	MYO10	myosin X
6184	233.792	226.822	221.552	229.913	RPN1	ribophorin I
7175	56.8554	64.8122	66.5369	69.9026	TPR	translocated promoter region, nuclear basket protein
8085	28.3704	34.036	32.7253	30.857	MLL2	myeloid/lymphoid or mixed-lineage leukemia 2
2033	62.901	72.0656	66.1675	60.893	EP300	E1A binding protein p300
8665	432.385	460.601	439.878	480.137	EIF3F	eukaryotic translation initiation factor 3, subunit F
51495	170.973	168.619	193.514	211.358	PTPLAD1	protein tyrosine phosphatase-like A domain containing 1
8125	221.333	276.635	277.796	251.538	ANP32A	acidic (leucine-rich) nuclear phosphoprotein 32 family, member A
10927	120.318	111.656	108.506	103.055	SPIN1	spindlin 1
22974	147.894	167.834	158.258	166.801	TPX2	TPX2, microtubule-associated, homolog (Xenopus laevis)
9703	72.8999	70.5932	80.6541	70.4232	KIAA0100	KIAA0100
1001	126.385	132.131	114.982	120.549	CDH3	cadherin 3, type 1, P-cadherin (placental)
57486	62.1929	61.8249	51.6079	50.6173	NLN	neurolysin (metallopeptidase M3 family)
3992	121.446	136.953	169.735	171.781	FADS1	fatty acid desaturase 1
647979	99.6795	91.7554	114.238	111.454	LINC00657	long intergenic non-protein coding RNA 657
6836	179.517	168.456	178.597	179.929	SURF4	surfeit 4
3615	312.748	317.69	317.75	344.175	IMPDH2	IMP (inosine 5'-monophosphate) dehydrogenase 2
8565	171.775	200.449	186.241	180.741	YARS	tyrosyl-tRNA synthetase
10983	282.258	315.567	308.562	364.356	CCNI	cyclin I
3015	559.583	504.089	578.275	460.901	H2AFZ	H2A histone family, member Z
4082	122.836	154.54	131.397	145.422	MARCKS	myristoylated alanine-rich protein kinase C substrate
6207	993.24	869.418	954.632	966.806	RPS13	ribosomal protein S13
83439	178.833	164.302	100.011	95.1327	TCF7L1	transcription factor 7-like 1 (T-cell specific, HMG-box)
10620	123.082	139.353	109.959	108.792	ARID3B	AT rich interactive domain 3B (BRIGHT-like)
80209	100.958	112.721	92.8056	99.9466	PROSER1	proline and serine rich 1
55205	80.3525	65.921	64.6607	61.7935	ZNF532	zinc finger protein 532
2739	250.557	252.994	256.526	262.305	GLO1	glyoxalase I
8615	129.301	107.119	99.2131	100.41	USO1	USO1 vesicle transport factor
8880	178.945	237.055	220.926	211.291	FUBP1	far upstream element (FUSE) binding protein 1
6541	70.1181	94.4258	82.0303	71.5054	SLC7A1	solute carrier family 7 (cationic amino acid transporter, y+ system), member 1
6171	869.914	937.742	886.206	996.854	RPL41	ribosomal protein L41
10480	384.57	388.612	353.658	352.778	EIF3M	eukaryotic translation initiation factor 3, subunit M
80155	92.4892	85.0894	85.2357	76.1333	NAA15	N(alpha)-acetyltransferase 15, NatA auxiliary subunit
6741	298.702	245.04	254.263	236.242	SSB	Sjogren syndrome antigen B (autoantigen La)
29785	192.842	189.252	94.53	88.7056	CYP2S1	cytochrome P450, family 2, subfamily S, polypeptide 1
10857	265.532	293.533	288.005	279.342	PGRMC1	progesterone receptor membrane component 1
6122	379.782	434.967	408.119	444.03	RPL3	ribosomal protein L3
10763	91.4106	92.4127	117.887	103.683	NES	nestin
2975	71.6791	68.7406	68.8709	62.3896	GTF3C1	general transcription factor IIIC, polypeptide 1, alpha 220kDa
55729	109.183	134.25	116.138	153.428	ATF7IP	activating transcription factor 7 interacting protein
10493	182.627	192.356	172.315	178.138	VAT1	vesicle amine transport protein 1 homolog (T. californica)
100462977	323.354	401.499	242.283	270.154	MTRNR2L1	MT-RNR2-like 1
55705	44.0448	51.3198	51.5699	47.938	IPO9	importin 9
5245	273.222	274.994	225.317	201.738	PHB	prohibitin
5902	559.452	587.928	544.573	510.22	RANBP1	RAN binding protein 1
10945	313.175	377.935	289.497	331.453	KDELR1	KDEL (Lys-Asp-Glu-Leu) endoplasmic reticulum protein retention receptor 1
10106	97.6472	106.001	102.845	109.552	CTDSP2	CTD (carboxy-terminal domain, RNA polymerase II, polypeptide A) small phosphatase 2
10972	117.753	116.169	128.503	114.657	TMED10	transmembrane emp24-like trafficking protein 10 (yeast)
5903	41.7659	41.6558	43.3672	38.749	RANBP2	RAN binding protein 2
7316	188.391	198.911	214.773	242.675	UBC	ubiquitin C
22838	117.566	131.414	103.91	121.721	RNF44	ring finger protein 44
22803	141.5	135.797	145.765	133.169	XRN2	5'-3' exoribonuclease 2
5597	115.408	112.465	116.273	115.784	MAPK6	mitogen-activated protein kinase 6
153339	105.297	86.2199	82.9177	68.5809	TMEM167A	transmembrane protein 167A
55127	57.1034	48.4692	48.9759	45.1243	HEATR1	HEAT repeat containing 1
4947	250.175	237.684	202.021	204.617	OAZ2	ornithine decarboxylase antizyme 2
55196	77.2653	71.1564	55.9819	57.3486	KIAA1551	KIAA1551
3693	142.276	190.767	209.436	147.592	ITGB5	integrin, beta 5
54205	87.0097	56.1377	77.2466	55.2437	CYCS	cytochrome c, somatic
23435	113.825	127.012	123.721	116.584	TARDBP	TAR DNA binding protein
3480	42.8702	62.6705	66.2405	67.0622	IGF1R	insulin-like growth factor 1 receptor
292	356.733	311.439	355.875	351.266	SLC25A5	solute carrier family 25 (mitochondrial carrier; adenine nucleotide translocator), member 5
10209	362.639	353.393	396.32	435.093	EIF1	eukaryotic translation initiation factor 1
8243	49.401	52.2367	59.5242	62.3978	SMC1A	structural maintenance of chromosomes 1A
348093	237.414	253.004	180.91	169.436	RBPMS2	RNA binding protein with multiple splicing 2
10383	300.461	364.405	328.632	372.348	TUBB4B	tubulin, beta 4B class IVb
23198	67.0131	64.3062	74.1799	61.8753	PSME4	proteasome (prosome, macropain) activator subunit 4
4191	358.581	427.701	355.413	384.113	MDH2	malate dehydrogenase 2, NAD (mitochondrial)
1266	227.097	203.556	256.649	260.817	CNN3	calponin 3, acidic
56910	138.797	131.157	123.036	115.406	STARD7	StAR-related lipid transfer (START) domain containing 7
6625	242.823	259.439	273.32	269.857	SNRNP70	small nuclear ribonucleoprotein 70kDa (U1)
8914	90.9364	85.823	109.369	115.722	TIMELESS	timeless circadian clock
3482	51.4958	47.4073	55.5598	50.0219	IGF2R	insulin-like growth factor 2 receptor
93	41.0766	44.4611	47.9037	49.6475	ACVR2B	activin A receptor, type IIB
7284	222.59	181.43	202.451	191.356	TUFM	Tu translation elongation factor, mitochondrial
56889	75.5897	61.8804	77.9698	65.7259	TM9SF3	transmembrane 9 superfamily member 3
7150	123.947	114.692	122.604	109.779	TOP1	topoisomerase (DNA) I
23091	72.1118	70.9202	65.0919	65.7452	ZC3H13	zinc finger CCCH-type containing 13
90007	121.182	155.597	120.634	126.326	MIDN	midnolin
348	377.005	438.194	395.134	435.689	APOE	apolipoprotein E
10988	131.511	110.109	124.783	113.17	METAP2	methionyl aminopeptidase 2
8894	177.801	181.42	181.53	173.029	EIF2S2	eukaryotic translation initiation factor 2, subunit 2 beta, 38kDa
7094	54.6431	61.4005	63.21	62.5503	TLN1	talin 1
79923	219.148	247.726	216.351	217.003	NANOG	Nanog homeobox
2239	123.619	150.925	176.802	149.976	GPC4	glypican 4
10054	170.7	149.011	193.648	187.375	UBA2	ubiquitin-like modifier activating enzyme 2
23392	61.9131	48.8362	48.3643	46.8296	KIAA0368	KIAA0368
2023	177.415	123.708	163.953	135.164	ENO1	enolase 1, (alpha)
3709	36.185	22.6547	20.7193	16.2573	ITPR2	inositol 1,4,5-trisphosphate receptor, type 2
5515	171.327	147.66	167.934	136.089	PPP2CA	protein phosphatase 2, catalytic subunit, alpha isozyme
23381	98.7906	106.225	104.91	89.1894	SMG5	smg-5 homolog, nonsense mediated mRNA decay factor (C. elegans)
5709	206.055	198.18	180.431	162.913	PSMD3	proteasome (prosome, macropain) 26S subunit, non-ATPase, 3
27346	174.078	169.572	173.846	164.56	TMEM97	transmembrane protein 97
389421	81.4462	85.8301	95.3663	91.9343	LIN28B	lin-28 homolog B (C. elegans)
54756	51.4353	48.6197	46.0152	41.682	IL17RD	interleukin 17 receptor D
701	119.798	111.606	119.541	127.771	BUB1B	BUB1 mitotic checkpoint serine/threonine kinase B
347733	222.34	192.251	185.687	166.286	TUBB2B	tubulin, beta 2B class IIb
2475	51.3783	49.7107	53.3387	49.5113	MTOR	mechanistic target of rapamycin (serine/threonine kinase)
23266	78.2866	68.6842	88.0971	94.9211	LPHN2	latrophilin 2
4605	163.896	185.755	154.784	143.035	MYBL2	v-myb myeloblastosis viral oncogene homolog (avian)-like 2
6144	768.698	747.125	780.963	843.074	RPL21	ribosomal protein L21
7326	106.265	103.724	108.257	107.638	UBE2G1	ubiquitin-conjugating enzyme E2G 1
7407	103.294	113.62	103.649	99.0389	VARS	valyl-tRNA synthetase
8833	180.492	183.657	207.54	242.662	GMPS	guanine monphosphate synthetase
23076	86.7069	72.7531	69.5837	57.8733	RRP1B	ribosomal RNA processing 1 homolog B (S. cerevisiae)
349408	265.579	256.434	152.17	146.834	TLR8-AS1	TLR8 antisense RNA 1
1964	99.3474	73.4144	82.8029	67.1588	EIF1AX	eukaryotic translation initiation factor 1A, X-linked
10946	153.96	135.71	139.796	115.887	SF3A3	splicing factor 3a, subunit 3, 60kDa
708	377.95	303.705	327.475	264.257	C1QBP	complement component 1, q subcomponent binding protein
1192	345.757	332.798	275.44	273.611	CLIC1	chloride intracellular channel 1
5426	55.5707	63.9829	72.1429	70.5249	POLE	polymerase (DNA directed), epsilon, catalytic subunit
26047	43.9871	44.2093	42.5584	49.8711	CNTNAP2	contactin associated protein-like 2
699	123.964	115.83	124.793	133.973	BUB1	BUB1 mitotic checkpoint serine/threonine kinase
51144	169.929	131.765	148.121	128.863	HSD17B12	hydroxysteroid (17-beta) dehydrogenase 12
4040	42.9904	37.5004	39.6652	37.3564	LRP6	low density lipoprotein receptor-related protein 6
93487	67.0072	81.429	75.5587	73.0644	MAPK1IP1L	mitogen-activated protein kinase 1 interacting protein 1-like
55752	77.6159	71.5956	74.2209	68.9547	2017-09-11	septin 11
1650	201.874	210.468	214.102	222.53	DDOST	dolichyl-diphosphooligosaccharide--protein glycosyltransferase subunit (non-catalytic)
3030	141.644	145.507	155.315	164.944	HADHA	hydroxyacyl-CoA dehydrogenase/3-ketoacyl-CoA thiolase/enoyl-CoA hydratase (trifunctional protein), alpha subunit
3915	54.6154	53.9587	70.3079	80.4661	LAMC1	laminin, gamma 1 (formerly LAMB2)
6231	612.664	979.072	517.553	454.226	RPS26	ribosomal protein S26
23039	87.5784	98.2353	92.1303	95.3785	XPO7	exportin 7
4174	166.342	168.777	143.353	117.779	MCM5	minichromosome maintenance complex component 5
10036	127.481	118.88	123.833	110.666	CHAF1A	chromatin assembly factor 1, subunit A (p150)
10152	65.4941	64.2991	74.5985	85.3492	ABI2	abl-interactor 2
64426	89.7503	81.4025	88.1914	85.0857	SUDS3	suppressor of defective silencing 3 homolog (S. cerevisiae)
79960	73.5296	50.597	42.4199	41.5751	PHF17	PHD finger protein 17
8667	329.63	348.701	346.736	358.638	EIF3H	eukaryotic translation initiation factor 3, subunit H
54815	74.3984	80.0196	74.7367	66.6519	GATAD2A	GATA zinc finger domain containing 2A
5089	130.93	153.816	151.091	175.085	PBX2	pre-B-cell leukemia homeobox 2
805	323.008	254.781	364.158	343.592	CALM2	calmodulin 2 (phosphorylase kinase, delta)
5954	166.242	182.23	231.49	246.314	RCN1	reticulocalbin 1, EF-hand calcium binding domain
124801	166.4	178.497	138.574	143.556	LSM12	LSM12 homolog (S. cerevisiae)
55159	84.1979	82.6933	80.8871	75.8011	RFWD3	ring finger and WD repeat domain 3
10622	126.726	46.1929	47.6617	39.6805	POLR3G	polymerase (RNA) III (DNA directed) polypeptide G (32kD)
23770	232.35	282.832	268.358	289.64	FKBP8	FK506 binding protein 8, 38kDa
10498	139.675	150.377	127.214	125.329	CARM1	coactivator-associated arginine methyltransferase 1
1019	205.119	184.028	199.005	176.592	CDK4	cyclin-dependent kinase 4
285590	53.1124	51.3129	45.5535	45.7194	SH3PXD2B	SH3 and PX domains 2B
9736	36.4487	36.0727	46.0371	45.7365	USP34	ubiquitin specific peptidase 34
3998	85.0177	83.7415	100.611	118.218	LMAN1	lectin, mannose-binding, 1
2197	711.858	693.882	658.841	694.427	FAU	Finkel-Biskis-Reilly murine sarcoma virus (FBR-MuSV) ubiquitously expressed
27340	45.625	37.5349	40.8175	29.9301	UTP20	UTP20, small subunit (SSU) processome component, homolog (yeast)
891	188.928	176.79	199.64	209.616	CCNB1	cyclin B1
5286	49.4513	41.6875	47.3712	44.0546	PIK3C2A	phosphatidylinositol-4-phosphate 3-kinase, catalytic subunit type 2 alpha
57590	88.8988	76.006	72.6912	76.6469	WDFY1	WD repeat and FYVE domain containing 1
5431	108.983	100.685	113.551	108.182	POLR2B	polymerase (RNA) II (DNA directed) polypeptide B, 140kDa
3703	145.571	149.105	155.054	156.677	STT3A	STT3A, subunit of the oligosaccharyltransferase complex (catalytic)
27338	338.057	368.998	305.507	334.523	UBE2S	ubiquitin-conjugating enzyme E2S
7408	177.277	187.178	137.872	125.898	VASP	vasodilator-stimulated phosphoprotein
8664	208.464	218.409	218.257	257.083	EIF3D	eukaryotic translation initiation factor 3, subunit D
55023	33.8815	32.4577	34.4174	38.0118	PHIP	pleckstrin homology domain interacting protein
128	152.927	122.589	131.006	126.738	ADH5	alcohol dehydrogenase 5 (class III), chi polypeptide
9416	122.908	120.762	127.003	111.584	DDX23	DEAD (Asp-Glu-Ala-Asp) box polypeptide 23
9320	62.8014	59.3633	68.4749	67.2325	TRIP12	thyroid hormone receptor interactor 12
9972	70.9078	70.3974	76.6753	68.986	NUP153	nucleoporin 153kDa
4953	195.353	214.516	296.955	264.478	ODC1	ornithine decarboxylase 1
7879	179.441	197.155	182.299	185.553	RAB7A	RAB7A, member RAS oncogene family
9879	70.4647	60.7854	60.1011	53.2206	DDX46	DEAD (Asp-Glu-Ala-Asp) box polypeptide 46
8562	130.603	98.6868	123.282	94.5856	DENR	density-regulated protein
10808	108.103	106.178	105.11	98.2007	HSPH1	heat shock 105kDa/110kDa protein 1
1291	93.4364	102.353	115.504	147.308	COL6A1	collagen, type VI, alpha 1
64682	50.947	46.798	41.8978	43.6042	ANAPC1	anaphase promoting complex subunit 1
488	47.3976	47.4757	51.7376	46.8743	ATP2A2	ATPase, Ca++ transporting, cardiac muscle, slow twitch 2
2041	116.856	88.2724	75.9531	65.0515	EPHA1	EPH receptor A1
23204	172.384	172.815	183.961	194.197	ARL6IP1	ADP-ribosylation factor-like 6 interacting protein 1
57062	132.396	125.607	122.554	114.584	DDX24	DEAD (Asp-Glu-Ala-Asp) box polypeptide 24
23049	24.4112	19.9132	22.4808	18.6555	SMG1	smg-1 homolog, phosphatidylinositol 3-kinase-related kinase (C. elegans)
22919	148.218	140.809	167.426	148.286	MAPRE1	microtubule-associated protein, RP/EB family, member 1
84790	247.224	255.451	246.475	236.217	TUBA1C	tubulin, alpha 1c
6653	35.5807	38.6865	42.4316	39.1917	SORL1	sortilin-related receptor, L(DLR class) A repeats containing
6727	346.352	354.926	369.945	357.646	SRP14	signal recognition particle 14kDa (homologous Alu RNA binding protein)
100885779	150.434	119.123	77.297	72.0686	LINC-ROR	long intergenic non-protein coding RNA, regulator of reprogramming
55379	132.67	116.508	139.996	135.424	LRRC59	leucine rich repeat containing 59
6634	280.327	323.437	236.759	233.683	SNRPD3	small nuclear ribonucleoprotein D3 polypeptide 18kDa
387590	261.656	281.663	134.218	141.778	TPTEP1	transmembrane phosphatase with tensin homology pseudogene 1
6605	160.015	189.175	178.8	201.464	SMARCE1	SWI/SNF related, matrix associated, actin dependent regulator of chromatin, subfamily e, member 1
27125	40.4594	43.357	47.2734	47.4348	AFF4	AF4/FMR2 family, member 4
11222	217.265	215.308	198.98	180.653	MRPL3	mitochondrial ribosomal protein L3
5198	71.6169	61.9779	58.5204	40.4672	PFAS	phosphoribosylformylglycinamidine synthase
2597	271.238	207.872	236.017	223.405	GAPDH	glyceraldehyde-3-phosphate dehydrogenase
10970	126.809	150.253	152.887	179.978	CKAP4	cytoskeleton-associated protein 4
23463	79.7311	79.7368	79.353	65.8526	ICMT	isoprenylcysteine carboxyl methyltransferase
10749	48.3265	44.7197	42.8505	38.731	KIF1C	kinesin family member 1C
55095	84.1698	86.8856	77.9159	76.607	SAMD4B	sterile alpha motif domain containing 4B
23633	51.8332	50.037	51.015	49.0425	KPNA6	karyopherin alpha 6 (importin alpha 7)
388228	76.1939	94.2819	78.8038	73.9506	SBK1	SH3-binding domain kinase 1
9733	87.1137	84.7153	90.2473	80.4324	SART3	squamous cell carcinoma antigen recognized by T cells 3
5818	69.2963	62.8072	41.1673	38.2	PVRL1	poliovirus receptor-related 1 (herpesvirus entry mediator C)
114569	134.379	118.386	129.383	129.672	MAL2	mal, T-cell differentiation protein 2 (gene/pseudogene)
4833	359.027	426.99	344.909	394.883	NME4	NME/NM23 nucleoside diphosphate kinase 4
23511	66.5866	65.9654	70.1494	66.5923	NUP188	nucleoporin 188kDa
9578	56.5122	56.3499	61.2756	62.1212	CDC42BPB	CDC42 binding protein kinase beta (DMPK-like)
10425	92.6864	84.9979	77.8367	77.3332	ARIH2	ariadne homolog 2 (Drosophila)
80144	24.1804	24.4835	26.8521	23.9417	FRAS1	Fraser syndrome 1
9202	53.9204	51.3828	48.7613	51.4236	ZMYM4	zinc finger, MYM-type 4
3064	27.9615	28.8275	30.169	27.2153	HTT	huntingtin
3916	147.161	148.05	160.313	147.704	LAMP1	lysosomal-associated membrane protein 1
10460	132.173	133.208	128.872	130.209	TACC3	transforming, acidic coiled-coil containing protein 3
114795	49.5991	34.6943	25.2643	19.2989	TMEM132B	transmembrane protein 132B
9126	90.9331	76.3046	98.3535	93.5853	SMC3	structural maintenance of chromosomes 3
3485	260.743	245.291	193.365	199.432	IGFBP2	insulin-like growth factor binding protein 2, 36kDa
3840	41.7056	39.903	44.0974	36.7925	KPNA4	karyopherin alpha 4 (importin alpha 3)
9169	49.3099	47.58	56.9193	56.5596	SCAF11	SR-related CTD-associated factor 11
56252	45.9313	51.281	45.8241	43.6387	YLPM1	YLP motif containing 1
22984	58.3109	49.3487	53.5391	44.6302	PDCD11	programmed cell death 11
29068	39.9159	27.9655	29.9101	28.1515	ZBTB44	zinc finger and BTB domain containing 44
51637	350.598	372.081	330.945	330.279	C14orf166	chromosome 14 open reading frame 166
4836	75.9945	88.9729	88.0151	79.1092	NMT1	N-myristoyltransferase 1
6747	99.6696	86.6157	88.5871	86.9038	SSR3	signal sequence receptor, gamma (translocon-associated protein gamma)
55237	107.313	95.195	95.0181	77.4629	VRTN	vertebrae development associated
22794	88.4461	101.959	101.379	103.3	CASC3	cancer susceptibility candidate 3
10847	35.2676	45.181	39.3542	38.1841	SRCAP	Snf2-related CREBBP activator protein
10726	203.838	187.446	197.958	178.283	NUDC	nuclear distribution C homolog (A. nidulans)
595	85.6618	106.859	169.301	229.976	CCND1	cyclin D1
552889	99.5598	108.554	109.725	111.961	ATXN7L3B	ataxin 7-like 3B
9445	194.341	209.052	200.547	187.806	ITM2B	integral membrane protein 2B
57510	68.3932	63.06	67.0777	58.9982	XPO5	exportin 5
890	130.772	124.651	121.325	129.84	CCNA2	cyclin A2
11040	164.159	143.513	95.7116	72.8645	PIM2	pim-2 oncogene
23225	50.9382	55.5107	64.4339	71.4465	NUP210	nucleoporin 210kDa
51780	53.4715	64.0763	72.4363	73.6092	KDM3B	lysine (K)-specific demethylase 3B
3339	25.5043	24.4642	26.5294	28.9592	HSPG2	heparan sulfate proteoglycan 2
867	32.3924	28.6883	28.5869	26.1711	CBL	Cbl proto-oncogene, E3 ubiquitin protein ligase
3658	57.1208	48.5498	58.1087	48.7353	IREB2	iron-responsive element binding protein 2
1399	68.0353	59.8203	63.2217	63.4347	CRKL	v-crk sarcoma virus CT10 oncogene homolog (avian)-like
9603	97.415	75.5932	59.1884	55.2101	NFE2L3	nuclear factor (erythroid-derived 2)-like 3
8899	48.376	47.2078	49.9976	47.6765	PRPF4B	PRP4 pre-mRNA processing factor 4 homolog B (yeast)
54989	66.3762	48.3864	44.2163	47.4978	ZNF770	zinc finger protein 770
116150	75.1885	59.962	62.9551	57.3606	NUS1	nuclear undecaprenyl pyrophosphate synthase 1 homolog (S. cerevisiae)
1337	609.636	629.248	558.161	609.407	COX6A1	cytochrome c oxidase subunit VIa polypeptide 1
6745	36.5247	32.8975	35.3501	34.2592	SSR1	signal sequence receptor, alpha
10153	107.945	71.8836	78.8007	71.2428	CEBPZ	CCAAT/enhancer binding protein (C/EBP), zeta
5793	54.1505	46.4624	41.9477	39.5019	PTPRG	protein tyrosine phosphatase, receptor type, G
5652	185.339	197.904	182.46	209.986	PRSS8	protease, serine, 8
4893	80.5806	81.6184	77.3536	73.9025	NRAS	neuroblastoma RAS viral (v-ras) oncogene homolog
1653	130.038	113.819	130.941	104.322	DDX1	DEAD (Asp-Glu-Ala-Asp) box helicase 1
5049	85.0914	88.788	77.3413	83.6706	PAFAH1B2	platelet-activating factor acetylhydrolase 1b, catalytic subunit 2 (30kDa)
7546	119.414	72.454	73.5459	71.7845	ZIC2	Zic family member 2
84891	144.925	154.071	113.973	100.598	ZSCAN10	zinc finger and SCAN domain containing 10
84656	95.2627	103.904	97.2063	84.7356	GLYR1	glyoxylate reductase 1 homolog (Arabidopsis)
51663	75.1189	84.8	83.9224	86.5494	ZFR	zinc finger RNA binding protein
5584	72.9074	62.5233	62.2242	60.8429	PRKCI	protein kinase C, iota
11231	54.6812	47.1234	47.291	42.423	SEC63	SEC63 homolog (S. cerevisiae)
754	124.407	120.773	133.89	149.254	PTTG1IP	pituitary tumor-transforming 1 interacting protein
58499	42.5299	51.9838	36.6378	33.0202	ZNF462	zinc finger protein 462
7533	195.251	187.42	187.032	162.102	YWHAH	tyrosine 3-monooxygenase/tryptophan 5-monooxygenase activation protein, eta polypeptide
1719	89.7302	103.608	97.1731	103.119	DHFR	dihydrofolate reductase
57674	16.7308	16.0684	15.2766	14.7427	RNF213	ring finger protein 213
11140	207.885	180.507	161.688	143.471	CDC37	cell division cycle 37
3799	59.381	68.5134	86.0768	95.1182	KIF5B	kinesin family member 5B
7525	74.7514	56.8189	80.7227	69.7157	YES1	v-yes-1 Yamaguchi sarcoma viral oncogene homolog 1
975	233.07	218.711	191.494	185.476	CD81	CD81 molecule
114803	44.9158	42.9638	39.3866	32.1966	MYSM1	Myb-like, SWIRM and MPN domains 1
9741	195.685	240.98	181.263	202.323	LAPTM4A	lysosomal protein transmembrane 4 alpha
11180	81.6028	91.6073	93.5483	89.3344	WDR6	WD repeat domain 6
5108	39.6778	37.3099	40.8628	43.5578	PCM1	pericentriolar material 1
55629	143.253	150.883	165.479	157.48	PNRC2	proline-rich nuclear receptor coactivator 2
4854	42.9721	52.5666	47.9961	59.4273	NOTCH3	notch 3
8872	221.829	205.18	174.932	151.588	CDC123	cell division cycle 123
8886	91.5434	73.702	91.1765	80.9221	DDX18	DEAD (Asp-Glu-Ala-Asp) box polypeptide 18
23279	64.2105	51.2813	67.7015	58.9434	NUP160	nucleoporin 160kDa
8682	139.623	165.71	166.882	154.209	PEA15	phosphoprotein enriched in astrocytes 15
26173	49.3468	47.51	46.141	42.1785	INTS1	integrator complex subunit 1
6830	58.2181	57.3607	56.2424	46.2657	SUPT6H	suppressor of Ty 6 homolog (S. cerevisiae)
9656	46.3621	60.817	50.0152	55.8222	MDC1	mediator of DNA-damage checkpoint 1
5865	26.6402	25.7834	20.354	20.7101	RAB3B	RAB3B, member RAS oncogene family
80312	35.6387	35.7383	33.5982	37.441	TET1	tet methylcytosine dioxygenase 1
10890	90.2859	89.1664	90.9716	93.0126	RAB10	RAB10, member RAS oncogene family
4926	47.5212	57.0824	59.2861	64.9845	NUMA1	nuclear mitotic apparatus protein 1
57222	115.586	128.441	119.196	128.796	ERGIC1	endoplasmic reticulum-golgi intermediate compartment (ERGIC) 1
64853	112.437	107.404	102.804	108.222	AIDA	axin interactor, dorsalization associated
7402	27.287	37.3792	49.1057	49.6646	UTRN	utrophin
57494	57.9822	58.6236	61.4726	51.7098	RIMKLB	ribosomal modification protein rimK-like family member B
259282	32.0863	29.8341	32.7598	32.3497	BOD1L1	biorientation of chromosomes in cell division 1-like 1
1455	115.503	115.059	111.417	96.5794	CSNK1G2	casein kinase 1, gamma 2
9031	54.9759	55.8324	65.2776	63.4509	BAZ1B	bromodomain adjacent to zinc finger domain, 1B
23082	62.6906	66.0586	57.0302	49.247	PPRC1	peroxisome proliferator-activated receptor gamma, coactivator-related 1
440275	60.6341	49.9	51.5971	49.2333	EIF2AK4	eukaryotic translation initiation factor 2 alpha kinase 4
3301	217.811	181.619	180.385	183.839	DNAJA1	DnaJ (Hsp40) homolog, subfamily A, member 1
80777	78.0077	65.118	65.9746	60.5295	CYB5B	cytochrome b5 type B (outer mitochondrial membrane)
327	120.405	119.929	109.145	117.395	APEH	N-acylaminoacyl-peptide hydrolase
27327	39.5975	37.9124	34.6542	34.7393	TNRC6A	trinucleotide repeat containing 6A
3340	41.5553	52.8652	57.3439	48.8836	NDST1	N-deacetylase/N-sulfotransferase (heparan glucosaminyl) 1
6746	289.472	305.587	292.483	291.25	SSR2	signal sequence receptor, beta (translocon-associated protein beta)
57448	21.2159	20.3528	22.9118	20.1596	BIRC6	baculoviral IAP repeat containing 6
378	189.564	202.649	177.304	187.96	ARF4	ADP-ribosylation factor 4
10204	372.524	496.877	392.499	381.466	NUTF2	nuclear transport factor 2
100505817	281.811	232.151	154.466	150.036	LOC100505817	uncharacterized LOC100505817
991	195.994	207.17	193.472	187.472	CDC20	cell division cycle 20
8924	21.682	16.7415	19.8914	15.1572	HERC2	HECT and RLD domain containing E3 ubiquitin protein ligase 2
23160	94.7536	78.5131	85.3393	65.868	WDR43	WD repeat domain 43
6170	753.674	636.822	757.235	748.35	RPL39	ribosomal protein L39
8519	451.382	400.916	363.931	535.23	IFITM1	interferon induced transmembrane protein 1
23168	65.6735	64.8484	68.9571	68.7856	RTF1	Rtf1, Paf1/RNA polymerase II complex component, homolog (S. cerevisiae)
829	119.413	124.495	131.617	125.573	CAPZA1	capping protein (actin filament) muscle Z-line, alpha 1
5905	108.336	105.618	109.823	97.8187	RANGAP1	Ran GTPase activating protein 1
84668	53.3859	53.0318	57.6161	51.8449	FAM126A	family with sequence similarity 126, member A
55749	85.1967	99.5768	84.1442	79.8804	CCAR1	cell division cycle and apoptosis regulator 1
23607	60.5077	51.4895	51.5935	48.0946	CD2AP	CD2-associated protein
9716	64.2879	60.6317	61.3675	59.5259	AQR	aquarius homolog (mouse)
27339	140.16	144.706	137.911	115.207	PRPF19	PRP19/PSO4 pre-mRNA processing factor 19 homolog (S. cerevisiae)
85456	56.307	64.3741	63.0195	56.9744	TNKS1BP1	tankyrase 1 binding protein 1, 182kDa
10944	82.2575	67.8853	81.7711	68.6981	C11orf58	chromosome 11 open reading frame 58
100861532	24.5103	25.32	24.3193	20.9461	RNA45S5	RNA, 45S pre-ribosomal 5
483	176.561	115.179	138.204	134.057	ATP1B3	ATPase, Na+/K+ transporting, beta 3 polypeptide
9334	68.979	80.3539	78.3944	75.0301	B4GALT5	UDP-Gal:betaGlcNAc beta 1,4- galactosyltransferase, polypeptide 5
9790	40.625	38.4674	40.0816	36.1857	BMS1	BMS1 homolog, ribosome assembly protein (yeast)
27230	102.577	80.4392	88.6991	92.4834	SERP1	stress-associated endoplasmic reticulum protein 1
10565	45.0449	43.5439	49.805	42.6598	ARFGEF1	ADP-ribosylation factor guanine nucleotide-exchange factor 1 (brefeldin A-inhibited)
5361	35.8996	38.2143	41.0131	39.4884	PLXNA1	plexin A1
80335	75.7714	75.8466	87.4926	83.6549	WDR82	WD repeat domain 82
9227	66.1593	38.6033	41.592	38.1246	LRAT	lecithin retinol acyltransferase (phosphatidylcholine--retinol O-acyltransferase)
7001	308.516	363.172	307.997	340.896	PRDX2	peroxiredoxin 2
23379	40.8079	33.6988	38.1073	31.7608	KIAA0947	KIAA0947
57122	102.498	96.1012	111.503	105.506	NUP107	nucleoporin 107kDa
9543	71.8814	77.3426	88.459	121.716	IGDCC3	immunoglobulin superfamily, DCC subclass, member 3
114908	89.4874	119.056	138.603	154.922	TMEM123	transmembrane protein 123
5048	57.4251	58.4456	66.9262	64.3709	PAFAH1B1	platelet-activating factor acetylhydrolase 1b, regulatory subunit 1 (45kDa)
5784	23.9816	25.1231	28.1783	22.7514	PTPN14	protein tyrosine phosphatase, non-receptor type 14
22826	182.162	202.244	193.924	192.018	DNAJC8	DnaJ (Hsp40) homolog, subfamily C, member 8
10434	124.378	95.6151	104.033	94.3837	LYPLA1	lysophospholipase I
2909	35.9626	40.169	40.0078	37.9676	ARHGAP35	Rho GTPase activating protein 35
23060	37.0804	41.4749	37.1924	38.293	ZNF609	zinc finger protein 609
26278	20.3918	14.9518	16.5457	15.3553	SACS	spastic ataxia of Charlevoix-Saguenay (sacsin)
23469	45.7805	48.6152	45.2524	49.9447	PHF3	PHD finger protein 3
6415	356.145	394.217	340.777	297.872	SEPW1	selenoprotein W, 1
6192	348.775	279.895	352.901	384.076	RPS4Y1	ribosomal protein S4, Y-linked 1
9375	90.2944	85.8736	90.3119	87.3134	TM9SF2	transmembrane 9 superfamily member 2
10923	89.8681	77.3124	80.1112	68.7852	SUB1	SUB1 homolog (S. cerevisiae)
6626	191.105	233.822	212.307	234.1	SNRPA	small nuclear ribonucleoprotein polypeptide A
1509	146.82	162.016	133.989	121.073	CTSD	cathepsin D
2050	71.7989	74.2415	70.0286	68.7911	EPHB4	EPH receptor B4
6664	35.8787	31.3804	33.9145	38.7904	SOX11	SRY (sex determining region Y)-box 11
6234	781.725	970.89	787.543	880.579	RPS28	ribosomal protein S28
51029	76.5342	73.9187	82.1707	83.217	DESI2	desumoylating isopeptidase 2
60559	67.9216	59.6542	70.5435	72.726	SPCS3	signal peptidase complex subunit 3 homolog (S. cerevisiae)
253943	60.5445	63.8192	62.0857	55.1256	YTHDF3	YTH domain family, member 3
10049	125.08	79.5574	76.1894	68.9227	DNAJB6	DnaJ (Hsp40) homolog, subfamily B, member 6
11333	115.158	98.5096	113.782	100.848	PDAP1	PDGFA associated protein 1
6636	386.226	333.469	317.222	319.769	SNRPF	small nuclear ribonucleoprotein polypeptide F
92312	50.8325	80.0802	72.4102	86.3868	MEX3A	mex-3 homolog A (C. elegans)
57291	363.074	401.04	275.522	222.86	DANCR	differentiation antagonizing non-protein coding RNA
23517	73.3719	73.3267	78.1534	75.6542	SKIV2L2	superkiller viralicidic activity 2-like 2 (S. cerevisiae)
26472	298.017	276.787	270.241	229.717	PPP1R14B	protein phosphatase 1, regulatory (inhibitor) subunit 14B
3839	69.0318	59.4978	68.0949	61.0581	KPNA3	karyopherin alpha 3 (importin alpha 4)
3832	60.5581	58.944	66.9388	58.4208	KIF11	kinesin family member 11
7112	73.6394	76.1985	81.1785	72.7098	TMPO	thymopoietin
1994	50.6699	53.47	57.4563	58.6837	ELAVL1	ELAV (embryonic lethal, abnormal vision, Drosophila)-like 1 (Hu antigen R)
375790	41.9202	42.5439	45.4109	58.9413	AGRN	agrin
4072	177.702	232.638	335.601	326.438	EPCAM	epithelial cell adhesion molecule
23406	166.272	200.559	164.383	141.492	COTL1	coactosin-like 1 (Dictyostelium)
54443	64.2259	62.8235	74.0028	82.3717	ANLN	anillin, actin binding protein
8888	50.2838	46.0398	48.2708	48.1252	MCM3AP	minichromosome maintenance complex component 3 associated protein
201595	123.808	114.289	122.492	134.894	STT3B	STT3B, subunit of the oligosaccharyltransferase complex (catalytic)
7174	65.1331	66.4912	62.6134	57.0779	TPP2	tripeptidyl peptidase II
84747	69.5067	71.0034	85.4656	74.349	UNC119B	unc-119 homolog B (C. elegans)
283373	35.3856	46.9015	46.4168	48.9478	ANKRD52	ankyrin repeat domain 52
23264	51.6697	65.7947	64.0735	64.8585	ZC3H7B	zinc finger CCCH-type containing 7B
4175	80.7388	77.7038	98.7846	84.8703	MCM6	minichromosome maintenance complex component 6
93010	84.065	93.788	108.828	115.086	B3GNT7	UDP-GlcNAc:betaGal beta-1,3-N-acetylglucosaminyltransferase 7
25831	33.4624	30.8638	40.8425	42.3023	HECTD1	HECT domain containing E3 ubiquitin protein ligase 1
23244	42.4494	40.1546	47.2048	47.4018	PDS5A	PDS5, regulator of cohesion maintenance, homolog A (S. cerevisiae)
80018	52.2475	46.625	53.5108	48.3942	NAA25	N(alpha)-acetyltransferase 25, NatB auxiliary subunit
2319	114.375	116.694	110.511	107.849	FLOT2	flotillin 2
5692	328.548	306.289	275.302	267.862	PSMB4	proteasome (prosome, macropain) subunit, beta type, 4
23190	75.6364	79.3261	84.6238	92.4719	UBXN4	UBX domain protein 4
23369	49.7311	47.283	58.7297	53.1701	PUM2	pumilio homolog 2 (Drosophila)
3653	67.4682	55.4269	42.7921	30.676	IPW	imprinted in Prader-Willi syndrome (non-protein coding)
6301	95.0046	125.35	125.165	124.236	SARS	seryl-tRNA synthetase
57460	48.9042	41.2638	44.3097	39.991	PPM1H	protein phosphatase, Mg2+/Mn2+ dependent, 1H
10788	52.4909	36.8734	40.2293	39.9729	IQGAP2	IQ motif containing GTPase activating protein 2
1460	268.457	362.821	259.594	257.612	CSNK2B	casein kinase 2, beta polypeptide
64599	47.8121	51.8799	50.2547	45.2102	GIGYF1	GRB10 interacting GYF protein 1
23471	97.6452	94.2224	101.707	97.0507	TRAM1	translocation associated membrane protein 1
1350	674.482	460.169	590.87	524.676	COX7C	cytochrome c oxidase subunit VIIc
7803	59.2176	61.4049	67.7297	59.6908	PTP4A1	protein tyrosine phosphatase type IVA, member 1
26018	62.7043	77.9344	73.0912	48.4072	LRIG1	leucine-rich repeats and immunoglobulin-like domains 1
64844	86.3558	76.8093	84.9901	87.9078	2017-03-07	membrane-associated ring finger (C3HC4) 7, E3 ubiquitin protein ligase
5976	56.1312	55.0893	60.6033	59.0777	UPF1	UPF1 regulator of nonsense transcripts homolog (yeast)
6117	69.1936	68.2282	76.366	74.1467	RPA1	replication protein A1, 70kDa
2590	67.3154	53.3917	56.0476	56.4193	GALNT2	UDP-N-acetyl-alpha-D-galactosamine:polypeptide N-acetylgalactosaminyltransferase 2 (GalNAc-T2)
5469	36.8448	43.4931	42.5614	42.2708	MED1	mediator complex subunit 1
8396	52.2988	47.9953	55.5604	52.3594	PIP4K2B	phosphatidylinositol-5-phosphate 4-kinase, type II, beta
3730	47.4436	21.6185	22.1646	16.5829	KAL1	Kallmann syndrome 1 sequence
5347	135.818	176.646	131.277	133.288	PLK1	polo-like kinase 1
84231	81.3131	75.9876	75.8061	77.6658	TRAF7	TNF receptor-associated factor 7, E3 ubiquitin protein ligase
80351	47.5729	36.9334	45.3641	47.8024	TNKS2	tankyrase, TRF1-interacting ankyrin-related ADP-ribose polymerase 2
1152	200.88	160.278	154.423	158.928	CKB	creatine kinase, brain
64397	28.2331	28.7158	34.0274	29.508	ZFP106	zinc finger protein 106 homolog (mouse)
57092	131.592	118.414	125.036	114.737	PCNP	PEST proteolytic signal containing nuclear protein
55666	67.2264	75.5669	78.1453	74.4554	NPLOC4	nuclear protein localization 4 homolog (S. cerevisiae)
56061	59.8244	59.6443	59.7168	51.4944	UBFD1	ubiquitin family domain containing 1
79718	45.0041	48.1959	49.1856	46.0147	TBL1XR1	transducin (beta)-like 1 X-linked receptor 1
3281	148.094	144.447	165.585	172.737	HSBP1	heat shock factor binding protein 1
253143	27.1433	26.6025	28.3088	28.5952	PRR14L	proline rich 14-like
6996	90.472	80.655	96.0046	74.7798	TDG	thymine-DNA glycosylase
54926	65.894	87.2466	82.9184	93.2551	UBE2R2	ubiquitin-conjugating enzyme E2R 2
11261	90.7237	83.4303	85.384	91.8022	CHP1	calcineurin-like EF-hand protein 1
9735	42.0729	39.7008	45.7541	54.289	KNTC1	kinetochore associated 1
51258	424.377	443.916	414.566	442.642	MRPL51	mitochondrial ribosomal protein L51
64210	78.9591	79.8671	79.5757	79.5608	MMS19	MMS19 nucleotide excision repair homolog (S. cerevisiae)
2079	365.025	310.663	340.465	291.6	ERH	enhancer of rudimentary homolog (Drosophila)
23170	85.3407	80.5548	66.521	55.7606	TTLL12	tubulin tyrosine ligase-like family, member 12
8030	49.9	40.2667	40.9208	37.8408	CCDC6	coiled-coil domain containing 6
8668	199.793	240.969	211.675	210.644	EIF3I	eukaryotic translation initiation factor 3, subunit I
23642	256.494	274.037	245.192	283.164	SNHG1	small nucleolar RNA host gene 1 (non-protein coding)
84733	68.1468	73.8522	62.9316	67.3874	CBX2	chromobox homolog 2
53981	57.1326	54.2869	59.4728	55.161	CPSF2	cleavage and polyadenylation specific factor 2, 100kDa
57003	83.989	60.2505	66.7723	55.003	CCDC47	coiled-coil domain containing 47
10523	70.2205	78.3305	60.1857	59.8939	CHERP	calcium homeostasis endoplasmic reticulum protein
23277	54.802	47.2909	46.2992	37.3297	CLUH	clustered mitochondria (cluA/CLU1) homolog
6497	50.3186	44.9589	44.6215	46.9808	SKI	v-ski sarcoma viral oncogene homolog (avian)
60681	99.0586	130.261	125.053	130.489	FKBP10	FK506 binding protein 10, 65 kDa
51385	84.0384	81.8352	61.2163	63.2926	ZNF589	zinc finger protein 589
39	182.011	148.773	185.428	146.486	ACAT2	acetyl-CoA acetyltransferase 2
81876	145.888	204.063	185.993	186.8	RAB1B	RAB1B, member RAS oncogene family
80824	45.1512	28.1649	21.8465	21.5915	DUSP16	dual specificity phosphatase 16
5894	86.5981	82.0977	83.6767	80.8265	RAF1	v-raf-1 murine leukemia viral oncogene homolog 1
196528	33.6377	47.0676	43.5804	48.5442	ARID2	AT rich interactive domain 2 (ARID, RFX-like)
54439	43.4442	39.3932	39.9759	40.709	RBM27	RNA binding motif protein 27
23095	26.8833	26.4779	30.0484	29.9556	KIF1B	kinesin family member 1B
6888	215.244	226.533	208.157	222.076	TALDO1	transaldolase 1
7572	44.9517	43.9264	47.6668	49.067	ZNF24	zinc finger protein 24
108	43.2916	35.4325	29.7484	38.0692	ADCY2	adenylate cyclase 2 (brain)
5713	168.004	136.742	168.08	150.604	PSMD7	proteasome (prosome, macropain) 26S subunit, non-ATPase, 7
10541	175.039	271.085	310.911	317.469	ANP32B	acidic (leucine-rich) nuclear phosphoprotein 32 family, member B
6240	87.4522	88.1861	106.471	116.528	RRM1	ribonucleotide reductase M1
23107	101.038	89.9733	102.197	91.995	MRPS27	mitochondrial ribosomal protein S27
55197	65.9825	55.1974	77.0882	71.5085	RPRD1A	regulation of nuclear pre-mRNA domain containing 1A
79572	38.2429	28.8721	41.1848	36.684	ATP13A3	ATPase type 13A3
125950	78.0688	106.471	84.7892	75.5293	RAVER1	ribonucleoprotein, PTB-binding 1
57534	30.2445	25.0963	34.3472	35.0673	MIB1	mindbomb E3 ubiquitin protein ligase 1
10121	97.2263	103.273	111.083	104.253	ACTR1A	ARP1 actin-related protein 1 homolog A, centractin alpha (yeast)
3791	46.2059	25.7581	23.621	23.803	KDR	kinase insert domain receptor (a type III receptor tyrosine kinase)
51602	141.373	121.593	128.99	119.524	NOP58	NOP58 ribonucleoprotein
22820	89.7751	109.51	113.803	117.819	COPG1	coatomer protein complex, subunit gamma 1
27443	48.5346	49.1871	39.6865	40.3666	CECR2	cat eye syndrome chromosome region, candidate 2
4676	108.948	105.65	124.289	115.731	NAP1L4	nucleosome assembly protein 1-like 4
6418	95.0698	96.6576	89.1815	79.0489	SET	SET nuclear oncogene
130074	51.499	54.0468	62.8855	62.0214	FAM168B	family with sequence similarity 168, member B
10135	60.5825	52.9528	59.8224	64.2825	NAMPT	nicotinamide phosphoribosyltransferase
55643	104.601	115.501	115.735	129.039	BTBD2	BTB (POZ) domain containing 2
154810	30.8241	32.4475	41.1816	40.2989	AMOTL1	angiomotin like 1
23013	22.6863	25.5116	25.2914	28.0997	SPEN	spen homolog, transcriptional regulator (Drosophila)
26155	98.3913	89.8341	83.7705	74.187	NOC2L	nucleolar complex associated 2 homolog (S. cerevisiae)
51187	186.102	145.736	180.638	173.752	RSL24D1	ribosomal L24 domain containing 1
29889	114.4	94.8221	113.501	104.968	GNL2	guanine nucleotide binding protein-like 2 (nucleolar)
60313	73.5433	73.659	70.514	70.2931	GPBP1L1	GC-rich promoter binding protein 1-like 1
5479	263.777	251.816	266.663	275.842	PPIB	peptidylprolyl isomerase B (cyclophilin B)
3911	24.1245	29.7838	41.8987	52.3295	LAMA5	laminin, alpha 5
8666	244.391	256.177	239.068	233.58	EIF3G	eukaryotic translation initiation factor 3, subunit G
64795	44.4169	34.9476	41.6955	43.409	RMND5A	required for meiotic nuclear division 5 homolog A (S. cerevisiae)
10238	43.0082	49.6652	50.2894	62.2531	DCAF7	DDB1 and CUL4 associated factor 7
23063	43.4981	41.0119	46.0742	42.8478	WAPAL	wings apart-like homolog (Drosophila)
8831	45.5677	53.0248	41.2041	38.1521	SYNGAP1	synaptic Ras GTPase activating protein 1
10294	89.2662	67.1628	72.7507	64.9129	DNAJA2	DnaJ (Hsp40) homolog, subfamily A, member 2
1783	62.8884	60.897	71.0094	66.0402	DYNC1LI2	dynein, cytoplasmic 1, light intermediate chain 2
284217	28.2961	24.4565	26.4337	27.8301	LAMA1	laminin, alpha 1
64087	73.8739	74.5611	69.6218	62.3928	MCCC2	methylcrotonoyl-CoA carboxylase 2 (beta)
9231	36.381	40.9723	42.53	43.5615	DLG5	discs, large homolog 5 (Drosophila)
256987	41.9742	30.2263	27.7128	24.1754	SERINC5	serine incorporator 5
5819	94.7895	120.578	110.576	113.918	PVRL2	poliovirus receptor-related 2 (herpesvirus entry mediator B)
10019	50.1292	43.3618	36.7282	32.2324	SH2B3	SH2B adaptor protein 3
10627	218.611	211.515	223.361	212.634	MYL12A	myosin, light chain 12A, regulatory, non-sarcomeric
6449	115.147	124.826	106.343	89.3471	SGTA	small glutamine-rich tetratricopeptide repeat (TPR)-containing, alpha
57216	50.7033	63.6812	55.7933	61.2702	VANGL2	VANGL planar cell polarity protein 2
26037	45.0064	49.6849	46.1601	45.358	SIPA1L1	signal-induced proliferation-associated 1 like 1
3487	120.792	87.4022	59.2946	61.3397	IGFBP4	insulin-like growth factor binding protein 4
23731	33.8326	32.1071	44.8798	48.9243	TMEM245	transmembrane protein 245
5714	174.077	219.612	183.837	182.257	PSMD8	proteasome (prosome, macropain) 26S subunit, non-ATPase, 8
25820	51.3441	48.6702	52.323	59.2355	ARIH1	ariadne homolog, ubiquitin-conjugating enzyme E2 binding protein, 1 (Drosophila)
2768	61.4397	58.0737	50.0639	44.1928	GNA12	guanine nucleotide binding protein (G protein) alpha 12
6723	212.093	233.06	160.711	126.039	SRM	spermidine synthase
55833	62.7029	67.6489	56.4673	56.2543	UBAP2	ubiquitin associated protein 2
10581	364.963	401.696	259.699	322.523	IFITM2	interferon induced transmembrane protein 2
57167	77.2419	73.1112	60.9072	54.0973	SALL4	sal-like 4 (Drosophila)
9945	89.3084	56.55	81.1673	86.7941	GFPT2	glutamine-fructose-6-phosphate transaminase 2
5434	93.7509	95.254	87.8513	80.5359	POLR2E	polymerase (RNA) II (DNA directed) polypeptide E, 25kDa
57187	47.7285	45.1974	52.4221	51.6598	THOC2	THO complex 2
6711	26.1807	27.4899	23.8312	22.1724	SPTBN1	spectrin, beta, non-erythrocytic 1
1122	37.7864	28.3481	26.4252	24.8405	CHML	choroideremia-like (Rab escort protein 2)
6627	250.565	208.182	228.834	194.289	SNRPA1	small nuclear ribonucleoprotein polypeptide A'
4686	49.7311	49.7312	51.1382	44.8641	NCBP1	nuclear cap binding protein subunit 1, 80kDa
85465	32.8363	26.2674	30.0633	24.467	EPT1	ethanolaminephosphotransferase 1 (CDP-ethanolamine-specific)
9044	37.8748	32.2177	38.5152	40.8039	BTAF1	BTAF1 RNA polymerase II, B-TFIID transcription factor-associated, 170kDa (Mot1 homolog, S. cerevisiae)
7385	159.339	141.926	169.653	175.614	UQCRC2	ubiquinol-cytochrome c reductase core protein II
84908	146.236	133.597	146.701	121.663	FAM136A	family with sequence similarity 136, member A
6574	78.6825	63.0268	73.9693	53.2694	SLC20A1	solute carrier family 20 (phosphate transporter), member 1
8175	158.959	190.087	156.53	167.869	SF3A2	splicing factor 3a, subunit 2, 66kDa
4820	36.4492	34.0319	39.4575	41.8861	NKTR	natural killer-tumor recognition sequence
55907	146.964	68.6	86.0667	84.3364	CMAS	cytidine monophosphate N-acetylneuraminic acid synthetase
55677	88.7663	84.0415	95.2134	93.6122	IWS1	IWS1 homolog (S. cerevisiae)
2764	64.5046	39.0038	58.4513	39.4103	GMFB	glia maturation factor, beta
4507	53.8954	39.3345	45.3463	35.633	MTAP	methylthioadenosine phosphorylase
29890	40.0123	45.9899	43.5088	41.0199	RBM15B	RNA binding motif protein 15B
3099	37.3677	41.338	42.4315	36.9999	HK2	hexokinase 2
4924	102.681	115.679	115.421	127.827	NUCB1	nucleobindin 1
10856	178.38	170.384	160.52	150.275	RUVBL2	RuvB-like 2 (E. coli)
607	42.1754	64.9284	58.9324	59.5883	BCL9	B-cell CLL/lymphoma 9
22937	62.2273	70.443	66.3106	65.7525	SCAP	SREBF chaperone
57646	56.9926	57.2442	53.3117	52.6913	USP28	ubiquitin specific peptidase 28
990	86.5133	85.2713	85.2261	78.1023	CDC6	cell division cycle 6
10262	131.997	148.152	119.06	106.982	SF3B4	splicing factor 3b, subunit 4, 49kDa
131405	84.1699	66.5187	67.0926	62.9507	TRIM71	tripartite motif containing 71, E3 ubiquitin protein ligase
56926	70.4521	64.3108	59.7705	47.0377	NCLN	nicalin
57456	51.1747	44.4783	45.083	43.8536	KIAA1143	KIAA1143
9868	60.1399	53.3203	56.6282	51.6213	TOMM70A	translocase of outer mitochondrial membrane 70 homolog A (S. cerevisiae)
23062	44.0379	41.072	44.2833	41.8723	GGA2	golgi-associated, gamma adaptin ear containing, ARF binding protein 2
7764	46.4538	54.0595	51.6542	57.7779	ZNF217	zinc finger protein 217
1612	44.1944	42.3125	42.5805	35.7058	DAPK1	death-associated protein kinase 1
54994	59.0959	47.171	52.5019	44.5386	GID8	GID complex subunit 8 homolog (S. cerevisiae)
10973	34.505	31.8866	33.9751	32.4428	ASCC3	activating signal cointegrator 1 complex subunit 3
10615	68.445	82.4305	84.8387	106.641	SPAG5	sperm associated antigen 5
10094	286.274	282.881	334.577	365.803	ARPC3	actin related protein 2/3 complex, subunit 3, 21kDa
57479	37.5117	52.7365	43.1335	44.2785	PRR12	proline rich 12
9567	51.412	59.3963	56.0927	63.5773	GTPBP1	GTP binding protein 1
9682	57.6368	46.0674	41.4846	39.1498	KDM4A	lysine (K)-specific demethylase 4A
79602	65.5109	55.8948	63.6423	62.5424	ADIPOR2	adiponectin receptor 2
80014	29.5697	23.0493	33.169	32.5304	WWC2	WW and C2 domain containing 2
29997	171.14	202.965	190.38	219.746	GLTSCR2	glioma tumor suppressor candidate region gene 2
54927	160.561	154.139	160.922	135.77	CHCHD3	coiled-coil-helix-coiled-coil-helix domain containing 3
4363	39.6423	40.947	39.077	40.9438	ABCC1	ATP-binding cassette, sub-family C (CFTR/MRP), member 1
2731	68.0615	55.5638	41.47	38.5065	GLDC	glycine dehydrogenase (decarboxylating)
220906	48.3217	46.7673	49.3155	42.4614	WAC-AS1	WAC antisense RNA 1 (head to head)
9282	38.3511	38.9505	39.9002	44.5325	MED14	mediator complex subunit 14
7384	158.522	155.401	181.244	168.94	UQCRC1	ubiquinol-cytochrome c reductase core protein I
22870	70.7965	71.6954	64.8625	65.8943	PPP6R1	protein phosphatase 6, regulatory subunit 1
55326	46.6979	33.1357	38.0373	30.1366	AGPAT5	1-acylglycerol-3-phosphate O-acyltransferase 5
2065	44.7972	57.647	61.1866	70.4056	ERBB3	v-erb-b2 erythroblastic leukemia viral oncogene homolog 3 (avian)
9877	53.8594	56.5915	64.2778	71.6084	ZC3H11A	zinc finger CCCH-type containing 11A
4193	34.5049	34.182	35.2896	29.5008	MDM2	MDM2 oncogene, E3 ubiquitin protein ligase
5366	131.834	238.975	217.698	164.876	PMAIP1	phorbol-12-myristate-13-acetate-induced protein 1
10652	92.5632	87.3921	98.2135	82.3285	YKT6	YKT6 v-SNARE homolog (S. cerevisiae)
8607	144.316	133.494	123.81	116.247	RUVBL1	RuvB-like 1 (E. coli)
27335	282.842	276.544	257.742	256.672	EIF3K	eukaryotic translation initiation factor 3, subunit K
30968	197.2	183.776	180.791	174.539	STOML2	stomatin (EPB72)-like 2
9580	62.8018	52.7243	43.1184	49.7217	SOX13	SRY (sex determining region Y)-box 13
23118	58.3655	68.8394	63.0778	66.5033	TAB2	TGF-beta activated kinase 1/MAP3K7 binding protein 2
6647	259.934	235.491	276.321	260.349	SOD1	superoxide dismutase 1, soluble
6311	54.0238	63.3123	58.66	69.2263	ATXN2	ataxin 2
55161	32.9588	28.2341	29.0372	27.7403	TMEM33	transmembrane protein 33
60674	390.361	360.268	462.727	505.95	GAS5	growth arrest-specific 5 (non-protein coding)
7088	77.3402	83.9409	68.7546	70.5646	TLE1	transducin-like enhancer of split 1 (E(sp1) homolog, Drosophila)
5471	68.3835	55.3964	64.716	61.8218	PPAT	phosphoribosyl pyrophosphate amidotransferase
7386	207.263	213.074	208.722	211.779	UQCRFS1	ubiquinol-cytochrome c reductase, Rieske iron-sulfur polypeptide 1
56270	97.7236	85.3756	93.1152	87.6058	WDR45B	WD repeat domain 45B
11313	153.807	146.015	122.897	114.979	LYPLA2	lysophospholipase II
23446	55.7832	49.8515	48.4528	42.3904	SLC44A1	solute carrier family 44, member 1
55193	33.3582	39.6966	40.8402	40.09	PBRM1	polybromo 1
132625	95.6305	90.1442	74.7596	71.6921	ZFP42	ZFP42 zinc finger protein
253832	47.1627	42.6944	51.1087	46.0628	ZDHHC20	zinc finger, DHHC-type containing 20
4301	33.0825	26.0696	30.0714	28.7826	MLLT4	myeloid/lymphoid or mixed-lineage leukemia (trithorax homolog, Drosophila); translocated to, 4
5702	155.987	134.227	160.559	136.891	PSMC3	proteasome (prosome, macropain) 26S subunit, ATPase, 3
54906	29.1997	28.0268	31.7686	27.4635	FAM208B	family with sequence similarity 208, member B
6603	90.8787	92.459	91.1182	89.831	SMARCD2	SWI/SNF related, matrix associated, actin dependent regulator of chromatin, subfamily d, member 2
58155	71.903	66.9811	56.8439	49.3222	PTBP2	polypyrimidine tract binding protein 2
10449	128.739	135.53	120.577	117.594	ACAA2	acetyl-CoA acyltransferase 2
5464	190.792	154.693	163.101	153.971	PPA1	pyrophosphatase (inorganic) 1
10007	108.552	107.677	113.034	93.6405	GNPDA1	glucosamine-6-phosphate deaminase 1
102	63.8266	57.1554	68.1391	67.5203	ADAM10	ADAM metallopeptidase domain 10
26523	33.4598	53.5371	49.5853	42.997	AGO1	argonaute RISC catalytic component 1
51692	104.121	103.445	105.122	112.553	CPSF3	cleavage and polyadenylation specific factor 3, 73kDa
6429	98.5316	97.1444	113.65	120.566	SRSF4	serine/arginine-rich splicing factor 4
27069	101.992	95.7674	105.156	104.635	GHITM	growth hormone inducible transmembrane protein
4811	42.2768	50.3397	46.0947	53.392	NID1	nidogen 1
5534	80.0789	63.2512	76.9752	67.1761	PPP3R1	protein phosphatase 3, regulatory subunit B, alpha
10672	39.4748	32.1087	37.8473	38.3536	GNA13	guanine nucleotide binding protein (G protein), alpha 13
58986	68.1415	65.5619	68.0824	62.0899	TMEM8A	transmembrane protein 8A
657	68.6107	62.9774	74.8241	81.3719	BMPR1A	bone morphogenetic protein receptor, type IA
55689	38.1527	35.6978	33.7808	34.9247	YEATS2	YEATS domain containing 2
1737	57.1939	48.6637	53.8936	41.7378	DLAT	dihydrolipoamide S-acetyltransferase
55714	22.9654	23.4751	23.899	21.3325	TENM3	teneurin transmembrane protein 3
5917	115.253	107.794	99.0758	91.1178	RARS	arginyl-tRNA synthetase
7528	78.5868	75.8023	78.6637	78.1653	YY1	YY1 transcription factor
56829	34.4675	34.6746	26.171	22.4923	ZC3HAV1	zinc finger CCCH-type, antiviral 1
515	117.015	105.297	106.383	97.0613	ATP5F1	ATP synthase, H+ transporting, mitochondrial Fo complex, subunit B1
9871	60.7318	52.4064	41.6241	40.6541	SEC24D	SEC24 family, member D (S. cerevisiae)
64781	55.7039	54.7687	62.3682	65.3261	CERK	ceramide kinase
4853	21.5606	29.7409	27.2731	24.1804	NOTCH2	notch 2
9219	80.6081	107.753	120.353	118.994	MTA2	metastasis associated 1 family, member 2
5689	263.506	257.288	242.391	235	PSMB1	proteasome (prosome, macropain) subunit, beta type, 1
23560	97.1686	75.3431	92.935	83.4609	GTPBP4	GTP binding protein 4
55746	59.0125	53.9935	63.9716	62.9757	NUP133	nucleoporin 133kDa
22850	45.5221	37.6923	41.0706	39.5963	ADNP2	ADNP homeobox 2
57609	28.2117	27.8266	29.6676	28.0657	DIP2B	DIP2 disco-interacting protein 2 homolog B (Drosophila)
6510	85.502	93.1444	90.5657	84.6186	SLC1A5	solute carrier family 1 (neutral amino acid transporter), member 5
54799	45.5155	37.2856	42.1657	40.0577	MBTD1	mbt domain containing 1
5700	154.748	137.231	157.071	140.99	PSMC1	proteasome (prosome, macropain) 26S subunit, ATPase, 1
23741	116.991	136.625	116.209	110.122	EID1	EP300 interacting inhibitor of differentiation 1
3014	148.392	219.761	163.564	174.594	H2AFX	H2A histone family, member X
7003	25.9491	33.4161	48.6627	48.3538	TEAD1	TEA domain family member 1 (SV40 transcriptional enhancer factor)
29959	110.659	140.063	137.667	137.788	NRBP1	nuclear receptor binding protein 1
10939	75.9471	62.5085	77.038	69.1163	AFG3L2	AFG3 ATPase family member 3-like 2 (S. cerevisiae)
53635	129.809	139.675	168.496	185.964	PTOV1	prostate tumor overexpressed 1
5688	232.708	203.263	222.79	169.562	PSMA7	proteasome (prosome, macropain) subunit, alpha type, 7
928	184.639	139.726	99.1055	99.3175	CD9	CD9 molecule
6879	105.494	81.6302	95.7606	96.5254	TAF7	TAF7 RNA polymerase II, TATA box binding protein (TBP)-associated factor, 55kDa
254065	19.0488	18.7364	19.7293	19.0364	BRWD3	bromodomain and WD repeat domain containing 3
539	299.007	264.175	287.785	289.191	ATP5O	ATP synthase, H+ transporting, mitochondrial F1 complex, O subunit
1466	270.226	282.951	344.811	325.574	CSRP2	cysteine and glycine-rich protein 2
51704	84.7582	82.6182	67.1373	57.0129	GPRC5B	G protein-coupled receptor, family C, group 5, member B
283149	31.3722	46.5736	38.2565	38.8853	BCL9L	B-cell CLL/lymphoma 9-like
219	78.5634	64.0261	59.2745	50.8603	ALDH1B1	aldehyde dehydrogenase 1 family, member B1
10491	36.3507	36.9318	39.8216	42.5303	CRTAP	cartilage associated protein
26001	140.425	180.631	108.139	101.732	RNF167	ring finger protein 167
55366	46.0622	36.5119	36.4029	35.6619	LGR4	leucine-rich repeat containing G protein-coupled receptor 4
79682	94.6493	79.7086	95.6909	90.2913	MLF1IP	MLF1 interacting protein
5898	85.402	71.737	81.4129	77.7208	RALA	v-ral simian leukemia viral oncogene homolog A (ras related)
23064	21.9242	19.2039	21.757	20.1254	SETX	senataxin
2171	321.304	253.272	243.454	153.249	FABP5	fatty acid binding protein 5 (psoriasis-associated)
9700	36.3021	42.0615	39.211	35.2349	ESPL1	extra spindle pole bodies homolog 1 (S. cerevisiae)
10928	54.9937	56.8617	62.3402	60.8974	RALBP1	ralA binding protein 1
9654	48.0278	48.9532	48.8261	45.2153	TTLL4	tubulin tyrosine ligase-like family, member 4
57504	128.086	111.629	107.972	128.168	MTA3	metastasis associated 1 family, member 3
133619	51.0165	50.7493	45.2753	45.1864	PRRC1	proline-rich coiled-coil 1
9124	150.049	132.531	88.4754	94.9673	PDLIM1	PDZ and LIM domain 1
341640	14.8069	11.0026	14.0149	15.4192	FREM2	FRAS1 related extracellular matrix protein 2
55037	35.4799	31.2967	37.1076	37.9203	PTCD3	pentatricopeptide repeat domain 3
6166	404.663	308.619	343.504	330.459	RPL36AL	ribosomal protein L36a-like
9360	88.0909	89.1697	90.2523	94.0016	PPIG	peptidylprolyl isomerase G (cyclophilin G)
64328	24.1492	20.0854	23.1685	20.506	XPO4	exportin 4
24148	76.6428	74.4947	80.1732	79.55	PRPF6	PRP6 pre-mRNA processing factor 6 homolog (S. cerevisiae)
9592	114.42	85.3669	72.8229	73.7975	IER2	immediate early response 2
50810	97.673	103.172	111.913	115.161	HDGFRP3	hepatoma-derived growth factor, related protein 3
25926	97.1774	91.7494	90.225	80.0651	NOL11	nucleolar protein 11
988	37.0761	37.7034	41.5698	39.049	CDC5L	cell division cycle 5-like
23325	40.9537	34.2759	44.2259	36.6903	KIAA1033	KIAA1033
84669	33.9416	26.3709	29.3228	31.5847	USP32	ubiquitin specific peptidase 32
1857	47.0246	56.6181	56.7121	56.9449	DVL3	dishevelled, dsh homolog 3 (Drosophila)
23528	67.2762	50.2242	49.7475	52.5833	ZNF281	zinc finger protein 281
10284	102.41	82.259	92.1547	96.3751	SAP18	Sin3A-associated protein, 18kDa
29072	28.0607	33.7705	37.0003	32.2743	SETD2	SET domain containing 2
51253	159.349	204.094	167.666	165.343	MRPL37	mitochondrial ribosomal protein L37
9618	81.5763	72.4939	68.0233	64.4183	TRAF4	TNF receptor-associated factor 4
55884	83.5631	86.2636	93.6552	97.8586	WSB2	WD repeat and SOCS box containing 2
5460	135.695	127.157	143.394	127.804	POU5F1	POU class 5 homeobox 1
10160	47.04	57.7473	56.8099	62.4306	FARP1	FERM, RhoGEF (ARHGEF) and pleckstrin domain protein 1 (chondrocyte-derived)
10463	72.2851	59.5654	66.4145	63.1581	SLC30A9	solute carrier family 30 (zinc transporter), member 9
5868	92.7392	83.7623	80.2926	76.6954	RAB5A	RAB5A, member RAS oncogene family
6612	128.936	169.848	142.666	150.253	SUMO3	SMT3 suppressor of mif two 3 homolog 3 (S. cerevisiae)
1105	36.5285	40.2453	48.178	44.6094	CHD1	chromodomain helicase DNA binding protein 1
84181	22.7033	24.0878	24.7292	25.6244	CHD6	chromodomain helicase DNA binding protein 6
4124	45.9531	47.474	50.7001	49.8054	MAN2A1	mannosidase, alpha, class 2A, member 1
30836	86.4761	70.1451	79.219	71.8693	DNTTIP2	deoxynucleotidyltransferase, terminal, interacting protein 2
55066	29.4324	29.2325	29.8605	30.0745	PDPR	pyruvate dehydrogenase phosphatase regulatory subunit
1503	73.1831	67.3639	84.5171	75.5701	CTPS1	CTP synthase 1
64411	44.5394	45.3436	30.1138	28.2148	ARAP3	ArfGAP with RhoGAP domain, ankyrin repeat and PH domain 3
2119	57.235	71.0693	70.1346	61.4362	ETV5	ets variant 5
23141	52.229	49.5076	57.6172	55.5012	ANKLE2	ankyrin repeat and LEM domain containing 2
79102	82.6316	91.3824	73.5136	81.6868	RNF26	ring finger protein 26
9847	52.7028	39.495	39.0485	37.606	C2CD5	C2 calcium-dependent domain containing 5
113130	89.5811	76.253	78.0854	68.7479	CDCA5	cell division cycle associated 5
1965	55.8995	50.2855	57.2002	58.2169	EIF2S1	eukaryotic translation initiation factor 2, subunit 1 alpha, 35kDa
58506	53.8062	69.3892	56.2488	55.7949	SCAF1	SR-related CTD-associated factor 1
29101	175.854	191.859	172.842	178.85	SSU72	SSU72 RNA polymerase II CTD phosphatase homolog (S. cerevisiae)
83986	78.0251	83.5479	78.4187	74.8612	ITFG3	integrin alpha FG-GAP repeat containing 3
9585	36.6726	30.9916	33.8051	33.4414	KIF20B	kinesin family member 20B
2063	128.335	114.407	111.7	109.148	NR2F6	nuclear receptor subfamily 2, group F, member 6
81620	84.4336	88.7844	87.7082	103.734	CDT1	chromatin licensing and DNA replication factor 1
55662	33.3862	31.4157	35.2171	33.2858	HIF1AN	hypoxia inducible factor 1, alpha subunit inhibitor
6902	340.327	320.542	362.955	363.659	TBCA	tubulin folding cofactor A
64207	54.7982	83.8935	73.5471	91.0091	IRF2BPL	interferon regulatory factor 2 binding protein-like
4849	79.3896	92.7492	79.8083	76.9675	CNOT3	CCR4-NOT transcription complex, subunit 3
55623	52.1807	47.6398	52.8802	47.9004	THUMPD1	THUMP domain containing 1
1062	26.7011	26.9592	26.6785	28.0474	CENPE	centromere protein E, 312kDa
4323	64.7028	84.7699	74.6291	85.7221	MMP14	matrix metallopeptidase 14 (membrane-inserted)
25921	50.2428	54.7179	51.054	50.3282	ZDHHC5	zinc finger, DHHC-type containing 5
9368	113.08	115.882	79.778	78.3347	SLC9A3R1	solute carrier family 9, subfamily A (NHE3, cation proton antiporter 3), member 3 regulator 1
22856	50.2175	40.313	39.0004	36.2458	CHSY1	chondroitin sulfate synthase 1
55771	35.3208	41.65	37.8643	39.1427	PRR11	proline rich 11
9061	89.4873	78.4838	80.1392	83.4386	PAPSS1	3'-phosphoadenosine 5'-phosphosulfate synthase 1
55720	46.8115	36.8348	38.9421	29.2572	TSR1	TSR1, 20S rRNA accumulation, homolog (S. cerevisiae)
6651	27.2121	25.7341	28.6872	22.6768	SON	SON DNA binding protein
57647	50.0637	48.365	50.8062	39.0218	DHX37	DEAH (Asp-Glu-Ala-His) box polypeptide 37
55082	128.935	123.223	125.182	148.797	ARGLU1	arginine and glutamate rich 1
159	81.783	62.184	94.7705	81.1812	ADSS	adenylosuccinate synthase
160418	31.6287	27.9045	32.79	28.7193	TMTC3	transmembrane and tetratricopeptide repeat containing 3
8540	29.6591	22.7688	29.4138	25.3547	AGPS	alkylglycerone phosphate synthase
23518	48.7327	54.9894	52.9495	45.9699	R3HDM1	R3H domain containing 1
51060	71.3258	81.1454	-	82.1747	TXNDC12	thioredoxin domain containing 12 (endoplasmic reticulum)
84916	100.259	95.034	92.8291	77.099	CIRH1A	cirrhosis, autosomal recessive 1A (cirhin)
51021	85.6919	71.6608	75.1605	67.1595	MRPS16	mitochondrial ribosomal protein S16
7371	45.8977	43.0613	42.9095	39.9448	UCK2	uridine-cytidine kinase 2
140901	35.3161	36.8585	35.7039	36.1845	STK35	serine/threonine kinase 35
3800	32.5237	30.9095	27.2501	21.7192	KIF5C	kinesin family member 5C
29894	50.3076	52.3971	56.6198	60.6521	CPSF1	cleavage and polyadenylation specific factor 1, 160kDa
7840	17.4878	17.8513	19.0471	17.7556	ALMS1	Alstrom syndrome 1
23760	76.7987	65.7908	79.6803	73.1491	PITPNB	phosphatidylinositol transfer protein, beta
54918	66.745	55.5148	72.2813	63.5105	CMTM6	CKLF-like MARVEL transmembrane domain containing 6
23042	56.0181	59.5643	61.2245	63.2387	PDXDC1	pyridoxal-dependent decarboxylase domain containing 1
6666	48.4897	69.1821	43.2165	52.8288	SOX12	SRY (sex determining region Y)-box 12
7403	39.0529	39.292	40.5217	43.3589	KDM6A	lysine (K)-specific demethylase 6A
56993	161.639	161.116	160.663	141.808	TOMM22	translocase of outer mitochondrial membrane 22 homolog (yeast)
92140	29.4027	27.4699	29.2801	28.8335	MTDH	metadherin
131566	36.9982	37.7226	41.1548	42.1261	DCBLD2	discoidin, CUB and LCCL domain containing 2
1278	41.6615	47.8951	47.29	44.2236	COL1A2	collagen, type I, alpha 2
84444	30.1805	38.4756	35.6728	37.5003	DOT1L	DOT1-like, histone H3 methyltransferase (S. cerevisiae)
10056	100.759	92.7424	92.1706	81.3448	FARSB	phenylalanyl-tRNA synthetase, beta subunit
7447	111.716	70.8028	51.7588	53.8826	VSNL1	visinin-like 1
84128	80.9428	74.9125	70.9374	66.86	WDR75	WD repeat domain 75
84919	42.4982	36.3076	43.3392	46.6503	PPP1R15B	protein phosphatase 1, regulatory subunit 15B
8669	87.7026	70.7821	87.5194	77.6385	EIF3J	eukaryotic translation initiation factor 3, subunit J
1327	267.394	236.212	272.216	246.056	COX4I1	cytochrome c oxidase subunit IV isoform 1
51669	113.367	95.2611	98.5007	97.453	TMEM66	transmembrane protein 66
3422	104.245	76.6873	106.896	85.7667	IDI1	isopentenyl-diphosphate delta isomerase 1
54890	64.9829	64.8727	64.791	66.6153	ALKBH5	alkB, alkylation repair homolog 5 (E. coli)
3070	70.6765	43.2759	53.8126	46.5424	HELLS	helicase, lymphoid-specific
65123	49.2929	58.8662	45.6254	39.3732	INTS3	integrator complex subunit 3
5935	50.4718	50.1667	58.0138	47.5362	RBM3	RNA binding motif (RNP1, RRM) protein 3
51372	454.697	421.302	409.567	379.442	TMA7	translation machinery associated 7 homolog (S. cerevisiae)
55699	62.7843	56.238	68.1691	70.3521	IARS2	isoleucyl-tRNA synthetase 2, mitochondrial
54892	56.4105	46.1944	56.8329	62.1369	NCAPG2	non-SMC condensin II complex, subunit G2
5546	103.924	120.552	88.7098	84.108	PRCC	papillary renal cell carcinoma (translocation-associated)
50809	56.5272	72.1232	88.8441	97.4722	HP1BP3	heterochromatin protein 1, binding protein 3
23429	47.4924	46.3253	44.8741	48.5705	RYBP	RING1 and YY1 binding protein
57555	47.8607	63.1555	50.9688	56.9376	NLGN2	neuroligin 2
1282	33.891	34.4514	37.9132	44.8242	COL4A1	collagen, type IV, alpha 1
23358	20.5473	21.4082	23.4608	22.9572	USP24	ubiquitin specific peptidase 24
149603	70.8433	86.6123	83.3773	76.7168	RNF187	ring finger protein 187
2321	31.1294	24.5631	26.3307	24.6975	FLT1	fms-related tyrosine kinase 1
10598	155.016	149.354	164.419	148.174	AHSA1	AHA1, activator of heat shock 90kDa protein ATPase homolog 1 (yeast)
8303	66.9186	57.4457	53.4876	53.4527	SNN	stannin
51493	106.343	89.486	104.228	103.99	C22orf28	chromosome 22 open reading frame 28
25782	30.1654	26.1127	29.1465	27.011	RAB3GAP2	RAB3 GTPase activating protein subunit 2 (non-catalytic)
9373	44.6271	36.9271	40.1787	38.7196	PLAA	phospholipase A2-activating protein
51514	49.9283	47.6166	53.2467	50.5469	DTL	denticleless E3 ubiquitin protein ligase homolog (Drosophila)
23654	34.7491	26.6416	32.4784	37.8819	PLXNB2	plexin B2
23239	34.451	27.8398	26.7904	27.3081	PHLPP1	PH domain and leucine rich repeat protein phosphatase 1
23389	23.4907	30.1626	38.6241	41.9482	MED13L	mediator complex subunit 13-like
8454	68.3967	71.9743	73.2135	68.0665	CUL1	cullin 1
5683	150.213	112.148	139.554	125.494	PSMA2	proteasome (prosome, macropain) subunit, alpha type, 2
54726	31.1563	27.9065	27.8711	28.1583	OTUD4	OTU domain containing 4
8314	61.1269	56.4994	59.81	52.885	BAP1	BRCA1 associated protein-1 (ubiquitin carboxy-terminal hydrolase)
23173	77.5998	71.3944	74.2633	75.6598	METAP1	methionyl aminopeptidase 1
10363	56.3823	58.9044	49.6947	55.4621	HMG20A	high mobility group 20A
63893	40.6568	41.7336	41.1544	35.7903	UBE2O	ubiquitin-conjugating enzyme E2O
22877	39.7832	48.2013	39.6767	35.6332	MLXIP	MLX interacting protein
23476	42.0304	59.9646	43.2667	44.0785	BRD4	bromodomain containing 4
9801	27.9128	26.5488	28.9961	28.3794	MRPL19	mitochondrial ribosomal protein L19
57380	65.255	51.8385	61.781	51.2787	MRS2	MRS2 magnesium homeostasis factor homolog (S. cerevisiae)
5018	125.777	137.453	118.49	133.004	OXA1L	oxidase (cytochrome c) assembly 1-like
1978	249.115	310.217	271.418	257.871	EIF4EBP1	eukaryotic translation initiation factor 4E binding protein 1
23012	42.7116	30.5675	28.4712	24.5134	STK38L	serine/threonine kinase 38 like
1284	34.7736	36.7677	46.0589	59.8569	COL4A2	collagen, type IV, alpha 2
8939	68.4683	57.2486	67.2802	58.0115	FUBP3	far upstream element (FUSE) binding protein 3
57619	19.7212	20.3406	21.5198	21.9586	SHROOM3	shroom family member 3
114823	54.7027	62.3259	61.7154	64.2263	LENG8	leukocyte receptor cluster (LRC) member 8
83939	55.6586	59.266	57.703	64.9355	EIF2A	eukaryotic translation initiation factor 2A, 65kDa
137970	29.7006	24.1934	18.0149	17.0376	UNC5D	unc-5 homolog D (C. elegans)
55500	30.4911	20.8409	32.712	23.0428	ETNK1	ethanolamine kinase 1
9639	38.6595	37.2656	38.3996	36.9354	ARHGEF10	Rho guanine nucleotide exchange factor (GEF) 10
3797	39.7869	46.0346	40.1637	42.6948	KIF3C	kinesin family member 3C
9794	37.7437	37.5255	38.4954	38.2439	MAML1	mastermind-like 1 (Drosophila)
83892	53.2081	50.4102	50.1243	48.5343	KCTD10	potassium channel tetramerisation domain containing 10
3710	23.8604	19.7022	18.3948	14.0333	ITPR3	inositol 1,4,5-trisphosphate receptor, type 3
8658	22.4657	22.6985	26.2086	29.2789	TNKS	tankyrase, TRF1-interacting ankyrin-related ADP-ribose polymerase
8812	82.2882	95.8563	77.9106	71.5683	CCNK	cyclin K
1340	365.136	379.628	352.32	378.64	COX6B1	cytochrome c oxidase subunit VIb polypeptide 1 (ubiquitous)
7095	32.8689	26.1032	31.4657	30.1678	SEC62	SEC62 homolog (S. cerevisiae)
8019	37.8597	42.9959	40.5483	40.7241	BRD3	bromodomain containing 3
10105	96.7583	89.4474	91.2418	87.5392	PPIF	peptidylprolyl isomerase F
81552	72.2177	58.8316	61.311	55.099	VOPP1	vesicular, overexpressed in cancer, prosurvival protein 1
55270	105.791	94.9969	88.5958	91.4057	NUDT15	nudix (nucleoside diphosphate linked moiety X)-type motif 15
5594	36.1209	36.2347	42.0739	39.5171	MAPK1	mitogen-activated protein kinase 1
51371	144.679	118.458	123.788	115.519	POMP	proteasome maturation protein
4697	103.623	88.6627	105.093	99.6937	NDUFA4	NADH dehydrogenase (ubiquinone) 1 alpha subcomplex, 4, 9kDa
5007	41.8693	42.8649	42.5501	42.6573	OSBP	oxysterol binding protein
5306	58.0886	59.9152	59.1495	56.3468	PITPNA	phosphatidylinositol transfer protein, alpha
54621	42.4085	27.4241	26.6602	19.2761	VSIG10	V-set and immunoglobulin domain containing 10
1738	59.2818	55.7011	62.9536	54.128	DLD	dihydrolipoamide dehydrogenase
23246	87.5112	68.7529	66.9319	47.081	BOP1	block of proliferation 1
3065	101.26	107.565	134.936	150.323	HDAC1	histone deacetylase 1
400506	107.262	109.663	101.665	96.3126	KNOP1	lysine-rich nucleolar protein 1
2746	60.6763	51.8048	69.7543	68.3403	GLUD1	glutamate dehydrogenase 1
2773	44.5487	35.9606	46.3734	38.0335	GNAI3	guanine nucleotide binding protein (G protein), alpha inhibiting activity polypeptide 3
27316	99.1089	-	91.5321	-	RBMX	RNA binding motif protein, X-linked
11137	114.031	88.5991	96.3438	78.2381	PWP1	PWP1 homolog (S. cerevisiae)
144097	105.439	138.801	112.328	131.042	C11orf84	chromosome 11 open reading frame 84
8021	31.8817	39.6446	36.7029	35.9236	NUP214	nucleoporin 214kDa
2783	125.44	127.382	137.94	135.796	GNB2	guanine nucleotide binding protein (G protein), beta polypeptide 2
904	29.698	29.4945	30.8684	32.5414	CCNT1	cyclin T1
117246	58.6811	55.2654	58.5962	46.2205	FTSJ3	FtsJ homolog 3 (E. coli)
23347	24.2655	24.8003	29.6255	32.2865	SMCHD1	structural maintenance of chromosomes flexible hinge domain containing 1
26073	77.1991	77.7762	72.8717	62.9707	POLDIP2	polymerase (DNA-directed), delta interacting protein 2
55726	70.3525	55.5724	57.0003	47.3842	ASUN	asunder, spermatogenesis regulator
3912	35.8359	40.3818	61.2875	65.4356	LAMB1	laminin, beta 1
1615	90.3438	85.3495	89.7866	84.2514	DARS	aspartyl-tRNA synthetase
22828	41.8052	49.4962	48.0902	53.3048	SCAF8	SR-related CTD-associated factor 8
65993	205.452	164.404	184.078	154.393	MRPS34	mitochondrial ribosomal protein S34
25885	31.5419	30.6375	31.2579	24.1747	POLR1A	polymerase (RNA) I polypeptide A, 194kDa
29883	79.117	68.7826	73.7515	73.0538	CNOT7	CCR4-NOT transcription complex, subunit 7
55339	33.1502	32.014	26.8403	25.2396	WDR33	WD repeat domain 33
23300	42.977	43.2341	47.9478	44.3854	ATMIN	ATM interactor
55069	49.3455	47.9805	52.3897	53.0631	TMEM248	transmembrane protein 248
23683	35.2927	31.843	36.7882	37.6756	PRKD3	protein kinase D3
23245	45.2811	53.7432	38.1075	33.1463	ASTN2	astrotactin 2
4298	46.0208	52.0842	44.9812	42.2969	MLLT1	myeloid/lymphoid or mixed-lineage leukemia (trithorax homolog, Drosophila); translocated to, 1
11337	225.386	312.205	280.93	383.074	GABARAP	GABA(A) receptor-associated protein
136227	68.5693	78.0751	77.1026	89.2099	COL26A1	collagen, type XXVI, alpha 1
8971	136.366	150.047	151.477	204.303	H1FX	H1 histone family, member X
55320	43.3685	35.2389	44.406	44.142	MIS18BP1	MIS18 binding protein 1
84188	39.2299	34.7902	42.0717	33.1626	FAR1	fatty acyl CoA reductase 1
57538	18.9836	22.2181	22.4603	22.3852	ALPK3	alpha-kinase 3
57178	27.4215	35.7622	30.8277	32.5152	ZMIZ1	zinc finger, MIZ-type containing 1
65264	65.9714	74.6891	68.553	72.2272	UBE2Z	ubiquitin-conjugating enzyme E2Z
22880	46.2805	47.7784	51.3577	47.1163	MORC2	MORC family CW-type zinc finger 2
2287	152.797	122.554	154.697	134.409	FKBP3	FK506 binding protein 3, 25kDa
9550	127.922	120.397	128.012	114.067	ATP6V1G1	ATPase, H+ transporting, lysosomal 13kDa, V1 subunit G1
51230	34.8984	31.7271	36.0033	35.0319	PHF20	PHD finger protein 20
7301	51.3992	56.45	49.3899	50.379	TYRO3	TYRO3 protein tyrosine kinase
8731	33.153	29.3026	30.4345	29.6931	RNMT	RNA (guanine-7-) methyltransferase
5691	262.306	239.62	244.2	259.804	PSMB3	proteasome (prosome, macropain) subunit, beta type, 3
9757	24.2568	27.3333	25.5866	24.7766	MLL4	myeloid/lymphoid or mixed-lineage leukemia 4
9232	281.886	302.511	288.917	370.625	PTTG1	pituitary tumor-transforming 1
26015	43.681	42.2342	41.8876	38.2579	RPAP1	RNA polymerase II associated protein 1
11161	129.936	125.899	122.001	119.425	C14orf1	chromosome 14 open reading frame 1
3996	48.4683	55.7887	51.9196	43.8452	LLGL1	lethal giant larvae homolog 1 (Drosophila)
223	81.9114	85.8396	86.7591	71.3855	ALDH9A1	aldehyde dehydrogenase 9 family, member A1
91369	49.0672	47.0869	53.1092	49.9249	ANKRD40	ankyrin repeat domain 40
6632	126.607	87.3328	116.204	102.956	SNRPD1	small nuclear ribonucleoprotein D1 polypeptide 16kDa
8760	21.8949	20.5529	21.1958	21.3703	CDS2	CDP-diacylglycerol synthase (phosphatidate cytidylyltransferase) 2
55845	170.532	151.85	152.229	152.28	BRK1	BRICK1, SCAR/WAVE actin-nucleating complex subunit
64770	48.7524	56.0149	61.4575	66.5166	CCDC14	coiled-coil domain containing 14
9652	35.7865	34.4976	40.22	37.8274	TTC37	tetratricopeptide repeat domain 37
440193	26.9258	29.6691	30.348	30.4788	CCDC88C	coiled-coil domain containing 88C
2589	52.823	48.1611	53.6442	53.4282	GALNT1	UDP-N-acetyl-alpha-D-galactosamine:polypeptide N-acetylgalactosaminyltransferase 1 (GalNAc-T1)
2962	79.6773	72.9989	73.5217	76.1898	GTF2F1	general transcription factor IIF, polypeptide 1, 74kDa
10885	52.4263	38.4136	44.9887	38.4871	WDR3	WD repeat domain 3
28982	34.178	33.8768	35.6782	25.5184	FLVCR1	feline leukemia virus subgroup C cellular receptor 1
8237	61.3953	73.6296	73.4372	76.3028	USP11	ubiquitin specific peptidase 11
25879	76.2531	60.6417	73.6006	61.5036	DCAF13	DDB1 and CUL4 associated factor 13
56888	26.8173	21.9478	22.7066	23.2853	KCMF1	potassium channel modulatory factor 1
8683	168.276	166.161	165.32	153.155	SRSF9	serine/arginine-rich splicing factor 9
9867	41.5344	44.6663	49.9752	56.0948	PJA2	praja ring finger 2, E3 ubiquitin protein ligase
4919	34.5094	25.6466	19.3632	16.715	ROR1	receptor tyrosine kinase-like orphan receptor 1
5987	68.0936	67.4612	61.1664	55.1832	TRIM27	tripartite motif containing 27
155435	19.5596	20.6935	19.8742	22.8683	RBM33	RNA binding motif protein 33
9394	50.8661	41.0406	44.0826	49.5945	HS6ST1	heparan sulfate 6-O-sulfotransferase 1
64083	75.3056	68.1868	78.3691	74.0565	GOLPH3	golgi phosphoprotein 3 (coat-protein)
51320	48.4128	45.8577	53.5458	55.8171	MEX3C	mex-3 homolog C (C. elegans)
10497	31.429	31.0122	34.1895	37.7989	UNC13B	unc-13 homolog B (C. elegans)
9900	45.3319	46.7375	35.1033	29.37	SV2A	synaptic vesicle glycoprotein 2A
8879	34.6962	42.6242	45.5608	40.2427	SGPL1	sphingosine-1-phosphate lyase 1
9646	46.4034	43.2836	45.131	43.5276	CTR9	Ctr9, Paf1/RNA polymerase II complex component, homolog (S. cerevisiae)
23196	40.4777	50.0107	46.0326	44.8961	FAM120A	family with sequence similarity 120A
2799	38.964	39.4842	58.042	55.007	GNS	glucosamine (N-acetyl)-6-sulfatase
100188893	227.504	238.261	223.835	211.952	TOMM6	translocase of outer mitochondrial membrane 6 homolog (yeast)
54928	27.6461	32.4501	35.787	35.3254	IMPAD1	inositol monophosphatase domain containing 1
14	107.583	88.8178	100.779	89.6151	AAMP	angio-associated, migratory cell protein
57130	51.4525	49.6583	43.2892	37.1884	ATP13A1	ATPase type 13A1
231	141.24	124.721	131.439	116.304	AKR1B1	aldo-keto reductase family 1, member B1 (aldose reductase)
9791	79.7838	69.5923	67.6902	58.4053	PTDSS1	phosphatidylserine synthase 1
157922	26.1148	24.8331	27.1188	27.9555	CAMSAP1	calmodulin regulated spectrin-associated protein 1
51218	168.833	145.84	149.648	149.191	GLRX5	glutaredoxin 5
23211	32.5141	40.3961	29.085	26.7922	ZC3H4	zinc finger CCCH-type containing 4
196441	27.8491	25.3604	27.578	31.3575	ZFC3H1	zinc finger, C3H1-type containing
55153	65.6966	65.3075	57.4103	52.3062	SDAD1	SDA1 domain containing 1
79085	57.24	74.7135	53.7952	60.2615	SLC25A23	solute carrier family 25 (mitochondrial carrier; phosphate carrier), member 23
23710	105.522	83.4868	84.4754	99.2858	GABARAPL1	GABA(A) receptor-associated protein like 1
382	50.4973	51.2653	51.0529	47.4592	ARF6	ADP-ribosylation factor 6
5927	18.2978	17.5982	20.397	20.0117	KDM5A	lysine (K)-specific demethylase 5A
83442	175.293	232.046	187.602	193.587	SH3BGRL3	SH3 domain binding glutamic acid-rich protein like 3
124245	52.8952	59.5106	49.4916	56.4979	ZC3H18	zinc finger CCCH-type containing 18
166647	43.1926	42.4517	47.8952	48.3603	GPR125	G protein-coupled receptor 125
9520	45.2806	50.7871	61.8331	56.8249	NPEPPS	aminopeptidase puromycin sensitive
55681	51.6991	55.1015	56.1106	60.5657	SCYL2	SCY1-like 2 (S. cerevisiae)
114793	35.4058	26.251	35.5928	37.1439	FMNL2	formin-like 2
57530	38.3773	35.4635	46.982	43.1586	CGN	cingulin
84168	33.3309	41.9137	43.1655	42.7922	ANTXR1	anthrax toxin receptor 1
64864	27.3129	29.8581	31.5081	29.6021	RFX7	regulatory factor X, 7
25930	37.1981	47.7681	41.5996	46.0574	PTPN23	protein tyrosine phosphatase, non-receptor type 23
10189	176.371	158.253	188.239	156.727	ALYREF	Aly/REF export factor
3636	41.4903	60.445	63.5229	68.5728	INPPL1	inositol polyphosphate phosphatase-like 1
4673	38.2601	30.8899	32.7521	28.8255	NAP1L1	nucleosome assembly protein 1-like 1
4860	80.3386	57.5273	57.3183	61.0297	PNP	purine nucleoside phosphorylase
400	60.8548	59.2354	66.5069	76.7379	ARL1	ADP-ribosylation factor-like 1
9880	31.2389	34.3029	30.6359	32.2536	ZBTB39	zinc finger and BTB domain containing 39
51083	251.196	206.499	175.133	218.491	GAL	galanin/GMAP prepropeptide
55632	35.0172	33.2408	35.7383	35.5469	G2E3	G2/M-phase specific E3 ubiquitin protein ligase
8543	36.0906	27.9362	22.0928	21.3714	LMO4	LIM domain only 4
25940	71.116	64.1659	44.5537	41.3094	FAM98A	family with sequence similarity 98, member A
1207	141.664	121.182	115.407	113.667	CLNS1A	chloride channel, nucleotide-sensitive, 1A
27242	53.3079	47.7139	71.7812	91.9115	TNFRSF21	tumor necrosis factor receptor superfamily, member 21
10640	22.907	21.9893	26.9926	27.2837	EXOC5	exocyst complex component 5
2664	77.8427	116.19	101.413	115.156	GDI1	GDP dissociation inhibitor 1
399909	29.5836	32.309	29.8577	24.8844	PCNXL3	pecanex-like 3 (Drosophila)
53371	82.6033	58.6833	66.2248	64.3587	NUP54	nucleoporin 54kDa
121665	47.0594	53.3213	55.5764	53.3081	SPPL3	signal peptide peptidase like 3
8841	99.0134	89.9944	79.8875	71.5136	HDAC3	histone deacetylase 3
137964	30.7461	29.1685	30.9358	28.0348	AGPAT6	1-acylglycerol-3-phosphate O-acyltransferase 6
6801	13.7735	12.1173	12.536	11.4163	STRN	striatin, calmodulin binding protein
7290	48.3744	47.8069	50.0603	43.2038	HIRA	HIR histone cell cycle regulation defective homolog A (S. cerevisiae)
8408	37.0126	41.6333	38.5022	36.6132	ULK1	unc-51-like kinase 1 (C. elegans)
5062	31.551	32.8936	37.1361	36.7006	PAK2	p21 protein (Cdc42/Rac)-activated kinase 2
54876	42.4927	41.9253	39.3438	44.9257	DCAF16	DDB1 and CUL4 associated factor 16
6009	92.2751	92.603	92.1051	112.562	RHEB	Ras homolog enriched in brain
200081	39.8146	42.1319	41.4809	42.8018	TXLNA	taxilin alpha
26190	20.9909	21.2424	22.3608	21.9197	FBXW2	F-box and WD repeat domain containing 2
3550	98.5191	90.8146	93.5214	97.4655	IK	IK cytokine, down-regulator of HLA II
92609	74.8852	78.4213	73.5597	62.3001	TIMM50	translocase of inner mitochondrial membrane 50 homolog (S. cerevisiae)
56905	43.3502	34.259	25.3095	19.4158	C15orf39	chromosome 15 open reading frame 39
9690	36.9913	32.3698	37.9593	32.925	UBE3C	ubiquitin protein ligase E3C
79158	34.0486	28.6311	27.4498	28.3154	GNPTAB	N-acetylglucosamine-1-phosphate transferase, alpha and beta subunits
51809	44.289	38.9179	60.2031	44.4518	GALNT7	UDP-N-acetyl-alpha-D-galactosamine:polypeptide N-acetylgalactosaminyltransferase 7 (GalNAc-T7)
23428	45.0911	36.5272	30.7537	29.1266	SLC7A8	solute carrier family 7 (amino acid transporter light chain, L system), member 8
50804	35.527	35.1606	38.245	35.8942	MYEF2	myelin expression factor 2
81688	76.7555	74.5478	75.9852	67.9638	C6orf62	chromosome 6 open reading frame 62
9969	18.2851	19.9065	21.3743	21.3288	MED13	mediator complex subunit 13
22878	30.4127	23.2929	25.8665	24.491	TRAPPC8	trafficking protein particle complex 8
1000	43.5766	62.8638	65.1678	70.6023	CDH2	cadherin 2, type 1, N-cadherin (neuronal)
57148	22.1012	24.7136	27.5867	25.5	RALGAPB	Ral GTPase activating protein, beta subunit (non-catalytic)
79048	54.7687	53.0856	54.4134	58.0933	SECISBP2	SECIS binding protein 2
81609	26.8474	27.972	23.315	23.8727	SNX27	sorting nexin family member 27
10960	102.652	109.103	108.968	115.298	LMAN2	lectin, mannose-binding 2
5803	23.2848	15.7332	13.9413	10.6897	PTPRZ1	protein tyrosine phosphatase, receptor-type, Z polypeptide 1
5550	64.5587	62.7178	58.7086	57.1111	PREP	prolyl endopeptidase
6608	50.3125	48.5608	57.1212	62.0348	SMO	smoothened, frizzled family receptor
9377	242.065	207.611	218.812	208.167	COX5A	cytochrome c oxidase subunit Va
57470	70.445	68.1665	62.5353	62.6258	LRRC47	leucine rich repeat containing 47
8566	25.6511	22.0253	23.88	20.5642	PDXK	pyridoxal (pyridoxine, vitamin B6) kinase
134430	28.575	23.4144	22.845	23.3401	WDR36	WD repeat domain 36
143	34.4014	34.2929	38.4215	40.7675	PARP4	poly (ADP-ribose) polymerase family, member 4
64841	47.8306	35.1356	42.9648	37.4476	GNPNAT1	glucosamine-phosphate N-acetyltransferase 1
23138	31.5169	22.0941	19.5364	17.347	N4BP3	NEDD4 binding protein 3
79066	32.7326	29.0826	28.2606	29.0431	METTL16	methyltransferase like 16
5447	75.1194	69.1732	66.0831	61.7525	POR	P450 (cytochrome) oxidoreductase
11004	64.9308	71.9152	68.2351	83.1415	KIF2C	kinesin family member 2C
9775	108.443	91.839	99.4054	81.8962	EIF4A3	eukaryotic translation initiation factor 4A3
55234	26.5181	26.2284	28.0991	28.0969	SMU1	smu-1 suppressor of mec-8 and unc-52 homolog (C. elegans)
54765	43.2568	46.2904	58.6222	60.1109	TRIM44	tripartite motif containing 44
5687	181.261	141.174	185.97	160.142	PSMA6	proteasome (prosome, macropain) subunit, alpha type, 6
9675	47.7245	53.9352	48.8599	44.9138	TTI1	TELO2 interacting protein 1
27183	84.7524	85.7095	92.8092	78.799	VPS4A	vacuolar protein sorting 4 homolog A (S. cerevisiae)
54915	57.1826	50.242	54.7913	55.4297	YTHDF1	YTH domain family, member 1
11128	28.1374	22.847	25.6964	24.5026	POLR3A	polymerase (RNA) III (DNA directed) polypeptide A, 155kDa
873	149.814	161.066	172.896	201.227	CBR1	carbonyl reductase 1
4927	74.0739	72.8379	70.7366	72.0536	NUP88	nucleoporin 88kDa
79144	234.635	318.128	223.809	278.154	PPDPF	pancreatic progenitor cell differentiation and proliferation factor homolog (zebrafish)
9943	41.1714	40.5317	48.9762	48.6202	OXSR1	oxidative-stress responsive 1
523	40.4386	32.6322	37.0583	32.9407	ATP6V1A	ATPase, H+ transporting, lysosomal 70kDa, V1 subunit A
114991	20.3748	24.9865	26.3551	24.9014	ZNF618	zinc finger protein 618
8720	42.6885	45.1401	47.6949	50.5297	MBTPS1	membrane-bound transcription factor peptidase, site 1
10211	101.069	114.653	118.278	130.698	FLOT1	flotillin 1
5695	177.369	159.654	165.459	146.517	PSMB7	proteasome (prosome, macropain) subunit, beta type, 7
55526	35.5625	35.4822	37.2376	40.3369	DHTKD1	dehydrogenase E1 and transketolase domain containing 1
26284	99.5576	88.5822	85.7953	86.2198	ERAL1	Era G-protein-like 1 (E. coli)
5442	48.626	51.6593	45.9543	40.7171	POLRMT	polymerase (RNA) mitochondrial (DNA directed)
9875	17.0764	14.4522	15.5875	13.0411	URB1	URB1 ribosome biogenesis 1 homolog (S. cerevisiae)
6904	41.4838	42.3838	45.4312	49.546	TBCD	tubulin folding cofactor D
10112	53.1098	65.1372	67.2772	80.9705	KIF20A	kinesin family member 20A
389831	75.5934	71.8081	73.0449	78.588	LOC389831	uncharacterized LOC389831
84232	100.488	107.645	93.8448	99.3671	MAF1	MAF1 homolog (S. cerevisiae)
6305	22.8672	23.7074	28.1504	29.8416	SBF1	SET binding factor 1
55785	19.7773	29.2663	29.1851	24.7369	FGD6	FYVE, RhoGEF and PH domain containing 6
375743	18.2651	13.2927	17.2412	18.5672	PTAR1	protein prenyltransferase alpha subunit repeat containing 1
375056	22.587	22.1166	22.8872	24.3968	MIA3	melanoma inhibitory activity family, member 3
203286	25.6715	23.6274	24.4909	24.1401	ANKS6	ankyrin repeat and sterile alpha motif domain containing 6
2896	78.8881	96.9234	73.936	82.8466	GRN	granulin
161742	25.2295	20.2692	24.3526	23.1672	SPRED1	sprouty-related, EVH1 domain containing 1
23047	24.3538	27.4635	27.9422	26.3739	PDS5B	PDS5, regulator of cohesion maintenance, homolog B (S. cerevisiae)
22990	14.116	14.5406	16.418	16.4011	PCNX	pecanex homolog (Drosophila)
81037	84.3831	72.1811	79.8426	67.4838	CLPTM1L	CLPTM1-like
7547	46.3582	42.1555	52.6678	51.441	ZIC3	Zic family member 3
7259	34.681	34.7409	33.8685	30.1868	TSPYL1	TSPY-like 1
51573	61.6174	72.0242	74.94	76.8327	GDE1	glycerophosphodiester phosphodiesterase 1
1106	19.4336	23.1932	27.1223	28.1276	CHD2	chromodomain helicase DNA binding protein 2
84912	26.7269	25.7726	26.1921	26.7117	SLC35B4	solute carrier family 35, member B4
3607	34.5786	37.9748	37.5539	44.8314	FOXK2	forkhead box K2
56913	29.1404	21.2223	24.7135	26.9183	C1GALT1	core 1 synthase, glycoprotein-N-acetylgalactosamine 3-beta-galactosyltransferase, 1
6722	41.8957	59.8352	47.3432	48.8032	SRF	serum response factor (c-fos serum response element-binding transcription factor)
5531	127.177	135.567	145.034	132.452	PPP4C	protein phosphatase 4, catalytic subunit
1476	193.336	192.368	187.519	159.866	CSTB	cystatin B (stefin B)
23185	21.2401	21.6531	24.2035	24.2805	LARP4B	La ribonucleoprotein domain family, member 4B
51645	103.725	99.9787	99.3174	87.4454	PPIL1	peptidylprolyl isomerase (cyclophilin)-like 1
100507043	56.4773	32.035	45.7776	72.4752	LINC00617	long intergenic non-protein coding RNA 617
58478	89.2228	67.0593	76.2436	76.0399	ENOPH1	enolase-phosphatase 1
54505	40.3214	37.8618	37.1016	31.715	DHX29	DEAH (Asp-Glu-Ala-His) box polypeptide 29
23310	31.9879	30.6581	37.0819	34.9697	NCAPD3	non-SMC condensin II complex, subunit D3
23385	61.5093	80.6212	74.5109	74.8744	NCSTN	nicastrin
23294	28.4946	25.3172	26.7036	24.914	ANKS1A	ankyrin repeat and sterile alpha motif domain containing 1A
55201	55.242	58.5263	49.4536	48.4942	MAP1S	microtubule-associated protein 1S
27249	123.522	93.2698	111.979	95.4218	MMADHC	methylmalonic aciduria (cobalamin deficiency) cblD type, with homocystinuria
23585	77.7249	70.1487	77.2481	83.5239	TMEM50A	transmembrane protein 50A
29896	97.6598	100.298	101.049	74.7326	TRA2A	transformer 2 alpha homolog (Drosophila)
348995	46.8322	43.8461	48.7233	46.8139	NUP43	nucleoporin 43kDa
2237	78.3648	79.1604	93.443	86.0482	FEN1	flap structure-specific endonuclease 1
22938	84.1792	86.0105	84.9109	86.6179	SNW1	SNW domain containing 1
79002	191.162	269.28	232.344	250.081	C19orf43	chromosome 19 open reading frame 43
7030	52.6519	62.9572	42.2244	39.2893	TFE3	transcription factor binding to IGHM enhancer 3
51287	216.604	168.369	182.538	147.832	COA4	cytochrome c oxidase assembly factor 4 homolog (S. cerevisiae)
51504	294.822	313.479	317.525	290.568	TRMT112	tRNA methyltransferase 11-2 homolog (S. cerevisiae)
23644	37.4587	35.3435	36.5106	36.39	EDC4	enhancer of mRNA decapping 4
56254	45.3939	40.8811	48.535	43.1913	RNF20	ring finger protein 20, E3 ubiquitin protein ligase
9517	22.0476	19.8797	25.537	27.3118	SPTLC2	serine palmitoyltransferase, long chain base subunit 2
7905	57.6954	48.623	53.4735	52.1718	REEP5	receptor accessory protein 5
203547	37.7687	33.3571	37.8933	37.2252	VMA21	VMA21 vacuolar H+-ATPase homolog (S. cerevisiae)
57636	30.404	29.3912	33.697	30.8268	ARHGAP23	Rho GTPase activating protein 23
1025	72.6382	75.4267	69.1475	61.3049	CDK9	cyclin-dependent kinase 9
641	39.6558	39.4171	42.5992	42.9241	BLM	Bloom syndrome, RecQ helicase-like
6093	27.0017	23.5592	29.9933	28.3665	ROCK1	Rho-associated, coiled-coil containing protein kinase 1
219988	43.2465	46.4879	50.1361	49.8922	PATL1	protein associated with topoisomerase II homolog 1 (yeast)
286077	31.9641	38.0846	37.0197	32.0727	FAM83H	family with sequence similarity 83, member H
55854	83.3536	76.5047	78.6812	66.9686	ZC3H15	zinc finger CCCH-type containing 15
25840	52.8398	69.5993	34.9266	35.5754	METTL7A	methyltransferase like 7A
4613	68.469	58.6112	54.9716	68.8662	MYCN	v-myc myelocytomatosis viral related oncogene, neuroblastoma derived (avian)
79932	37.0577	43.045	42.8531	46.7244	KIAA0319L	KIAA0319-like
148206	20.2875	20.0771	22.6215	23.4861	ZNF714	zinc finger protein 714
55671	45.8332	46.1962	49.7985	41.7482	SMEK1	SMEK homolog 1, suppressor of mek1 (Dictyostelium)
200576	18.0259	17.1264	19.3782	18.8597	PIKFYVE	phosphoinositide kinase, FYVE finger containing
10558	64.1995	57.8743	65.1772	66.7116	SPTLC1	serine palmitoyltransferase, long chain base subunit 1
51768	41.0164	39.4488	42.3529	40.5274	TM7SF3	transmembrane 7 superfamily member 3
55585	55.3079	53.9218	65.0048	58.8573	UBE2Q1	ubiquitin-conjugating enzyme E2Q family member 1
9939	35.845	38.8611	42.2946	37.8897	RBM8A	RNA binding motif protein 8A
6924	35.9024	33.8157	33.6002	28.2945	TCEB3	transcription elongation factor B (SIII), polypeptide 3 (110kDa, elongin A)
55814	16.044	16.8234	17.8259	17.19	BDP1	B double prime 1, subunit of RNA polymerase III transcription initiation factor IIIB
10184	35.1358	22.522	23.0299	20.1859	LHFPL2	lipoma HMGIC fusion partner-like 2
55239	58.8816	60.6528	56.1925	46.6014	OGFOD1	2-oxoglutarate and iron-dependent oxygenase domain containing 1
1329	340.005	304.043	325.654	366.357	COX5B	cytochrome c oxidase subunit Vb
9917	29.8496	31.7311	37.6949	40.0037	FAM20B	family with sequence similarity 20, member B
9040	115.328	105.084	109.13	110.38	UBE2M	ubiquitin-conjugating enzyme E2M
79084	73.1487	71.191	67.6961	48.3614	WDR77	WD repeat domain 77
899	41.3273	42.1801	38.9629	35.6962	CCNF	cyclin F
64327	36.0909	35.2112	39.8782	38.2973	LMBR1	limb region 1 homolog (mouse)
51133	44.8436	39.1683	44.566	43.8837	KCTD3	potassium channel tetramerisation domain containing 3
54510	29.9616	22.278	27.9346	41.2348	PCDH18	protocadherin 18
55182	58.425	59.2345	51.9617	52.9705	RNF220	ring finger protein 220
2247	26.0903	19.5272	23.0829	20.3379	FGF2	fibroblast growth factor 2 (basic)
6838	75.0502	46.2687	48.7702	39.4707	SURF6	surfeit 6
5529	52.4415	47.311	54.8666	50.6267	PPP2R5E	protein phosphatase 2, regulatory subunit B', epsilon isoform
3105	107.896	110.816	98.7123	95.7412	HLA-A	major histocompatibility complex, class I, A
84259	13.8641	9.65253	11.1529	9.02278	DCUN1D5	DCN1, defective in cullin neddylation 1, domain containing 5 (S. cerevisiae)
9146	58.8969	60.6365	65.4225	69.7753	HGS	hepatocyte growth factor-regulated tyrosine kinase substrate
4715	238.948	267.994	235.312	211.376	NDUFB9	NADH dehydrogenase (ubiquinone) 1 beta subcomplex, 9, 22kDa
2931	79.9391	103.515	88.6096	93.0663	GSK3A	glycogen synthase kinase 3 alpha
283248	67.0988	75.1655	61.2237	61.4588	RCOR2	REST corepressor 2
55737	53.2591	61.5848	75.8461	78.4699	VPS35	vacuolar protein sorting 35 homolog (S. cerevisiae)
9933	78.6956	74.1852	86.0521	74.6391	KIAA0020	KIAA0020
9410	107.101	101.517	119.513	103.647	SNRNP40	small nuclear ribonucleoprotein 40kDa (U5)
4729	187.227	178.466	181.768	177.343	NDUFV2	NADH dehydrogenase (ubiquinone) flavoprotein 2, 24kDa
3315	191.462	234.278	251.001	256.94	HSPB1	heat shock 27kDa protein 1
115572	73.1897	37.961	35.8737	31.5579	FAM46B	family with sequence similarity 46, member B
51534	53.4667	55.1045	56.3629	54.4613	VTA1	Vps20-associated 1 homolog (S. cerevisiae)
23231	38.2952	37.1535	39.7454	39.7062	SEL1L3	sel-1 suppressor of lin-12-like 3 (C. elegans)
85437	94.7826	124.771	111.726	127.93	ZCRB1	zinc finger CCHC-type and RNA binding motif 1
392	50.4514	70.2247	54.325	46.2497	ARHGAP1	Rho GTPase activating protein 1
80331	32.8927	32.9683	37.3515	32.5097	DNAJC5	DnaJ (Hsp40) homolog, subfamily C, member 5
92126	18.7851	10.6388	12.7795	8.92935	DSEL	dermatan sulfate epimerase-like
55661	64.31	63.4999	61.3106	54.9621	DDX27	DEAD (Asp-Glu-Ala-Asp) box polypeptide 27
10766	38.108	39.6273	36.1962	36.1824	TOB2	transducer of ERBB2, 2
64857	22.814	30.3219	24.9184	25.9601	PLEKHG2	pleckstrin homology domain containing, family G (with RhoGef domain) member 2
5432	95.5691	87.9182	82.7788	89.1083	POLR2C	polymerase (RNA) II (DNA directed) polypeptide C, 33kDa
5028	55.9894	30.6931	26.5904	28.1467	P2RY1	purinergic receptor P2Y, G-protein coupled, 1
55761	38.433	37.5255	42.0833	54.8499	TTC17	tetratricopeptide repeat domain 17
8189	41.5257	49.9534	54.6321	54.3039	SYMPK	symplekin
51449	32.3028	35.3306	40.0327	41.271	PCYOX1	prenylcysteine oxidase 1
55421	21.1897	21.5164	21.2035	19.6257	C17orf85	chromosome 17 open reading frame 85
9813	29.9404	33.9213	34.4599	37.13	EFCAB14	EF-hand calcium binding domain 14
93145	91.3506	114.488	84.9332	85.0487	OLFM2	olfactomedin 2
1537	140.465	152.685	157.182	141.073	CYC1	cytochrome c-1
25920	66.0783	60.5567	67.2265	66.7706	NELFB	negative elongation factor complex member B
23248	22.1585	31.4652	29.9443	31.0379	RPRD2	regulation of nuclear pre-mRNA domain containing 2
8976	39.11	33.4595	38.2147	34.2568	WASL	Wiskott-Aldrich syndrome-like
79081	127.517	131.353	127.476	113.395	C11orf48	chromosome 11 open reading frame 48
5834	41.8355	34.5187	38.4473	32.5291	PYGB	phosphorylase, glycogen; brain
64960	179.091	204.397	194.782	201.409	MRPS15	mitochondrial ribosomal protein S15
11073	32.1351	37.1121	41.3226	42.9974	TOPBP1	topoisomerase (DNA) II binding protein 1
5605	98.1269	120.401	105.809	120.496	MAP2K2	mitogen-activated protein kinase kinase 2
381	157.487	198.37	172.998	178.496	ARF5	ADP-ribosylation factor 5
84950	62.01	66.5639	67.3178	65.1867	PRPF38A	PRP38 pre-mRNA processing factor 38 (yeast) domain containing A
51079	309.103	303.168	321.249	351.605	NDUFA13	NADH dehydrogenase (ubiquinone) 1 alpha subcomplex, 13
3678	40.2983	59.4718	52.4665	53.6462	ITGA5	integrin, alpha 5 (fibronectin receptor, alpha polypeptide)
51773	33.4669	41.2193	40.0178	44.222	RSF1	remodeling and spacing factor 1
48	48.2879	44.9837	43.449	40.7715	ACO1	aconitase 1, soluble
55505	311.115	311.438	268.397	244.59	NOP10	NOP10 ribonucleoprotein
84440	19.7693	15.0221	16.9087	19.324	RAB11FIP4	RAB11 family interacting protein 4 (class II)
51018	21.9845	16.3951	18.9855	15.0616	RRP15	ribosomal RNA processing 15 homolog (S. cerevisiae)
3399	136.648	128.882	131.447	231.251	ID3	inhibitor of DNA binding 3, dominant negative helix-loop-helix protein
26958	54.1744	58.1503	68.4438	86.3534	COPG2	coatomer protein complex, subunit gamma 2
55344	32.1177	33.9017	33.6731	37.8088	PLCXD1	phosphatidylinositol-specific phospholipase C, X domain containing 1
9857	12.6821	12.8643	13.7989	14.4888	CEP350	centrosomal protein 350kDa
80003	25.0647	20.1609	16.7665	15.2349	PCNXL2	pecanex-like 2 (Drosophila)
6282	287.17	359.882	246.586	278.209	S100A11	S100 calcium binding protein A11
94081	57.0541	61.9466	66.8911	68.0996	SFXN1	sideroflexin 1
9322	84.1048	76.6369	74.3336	78.8683	TRIP10	thyroid hormone receptor interactor 10
5740	30.4567	33.6544	34.6824	48.1933	PTGIS	prostaglandin I2 (prostacyclin) synthase
26994	55.3695	51.5945	57.1261	56.5297	RNF11	ring finger protein 11
9948	54.0028	61.825	52.0146	48.9636	WDR1	WD repeat domain 1
64764	22.8124	29.3521	28.7024	28.8239	CREB3L2	cAMP responsive element binding protein 3-like 2
1874	81.1578	87.8946	81.2011	74.3851	E2F4	E2F transcription factor 4, p107/p130-binding
642	66.9343	65.7582	70.8481	70.9285	BLMH	bleomycin hydrolase
79646	50.0041	43.958	64.9241	60.5844	PANK3	pantothenate kinase 3
2787	206.557	220.286	224.151	233.328	GNG5	guanine nucleotide binding protein (G protein), gamma 5
153163	116.928	111.452	58.9318	58.535	MGC32805	uncharacterized LOC153163
2026	70.0698	61.5616	82.9104	101.646	ENO2	enolase 2 (gamma, neuronal)
80011	59.1839	69.0096	65.8936	61.9951	FAM192A	family with sequence similarity 192, member A
10682	142.369	152.812	133.527	140.056	EBP	emopamil binding protein (sterol isomerase)
8895	34.7249	36.5514	36.2664	36.8952	CPNE3	copine III
89941	66.2537	63.1298	61.737	59.0414	RHOT2	ras homolog family member T2
23475	107.382	108.556	134.977	149.645	QPRT	quinolinate phosphoribosyltransferase
2201	15.7506	20.5578	28.6639	26.6818	FBN2	fibrillin 2
4440	56.5104	75.9549	71.4669	86.1565	MSI1	musashi RNA-binding protein 1
85364	60.9122	63.8563	63.0478	67.1857	ZCCHC3	zinc finger, CCHC domain containing 3
23197	37.4108	40.154	38.8587	34.1752	FAF2	Fas associated factor family member 2
1603	237.261	261.253	243.298	249.513	DAD1	defender against cell death 1
79080	83.3209	89.3133	77.8385	60.4829	CCDC86	coiled-coil domain containing 86
57685	31.9444	52.6524	48.8686	43.7649	CACHD1	cache domain containing 1
1793	24.9555	25.326	30.3349	32.0864	DOCK1	dedicator of cytokinesis 1
100506013	64.6398	27.1206	21.2848	29.5577	LOC100506013	uncharacterized LOC100506013
2193	90.8027	101.256	87.2631	72.9765	FARSA	phenylalanyl-tRNA synthetase, alpha subunit
3978	54.5054	53.3275	59.9696	53.2115	LIG1	ligase I, DNA, ATP-dependent
4851	18.0514	14.512	14.262	14.7312	NOTCH1	notch 1
8153	40.2549	42.7551	31.0091	30.0465	RND2	Rho family GTPase 2
148203	14.2652	13.9314	15.1969	15.4078	ZNF738	zinc finger protein 738
9640	20.4091	25.2831	25.8036	23.4697	ZNF592	zinc finger protein 592
5167	22.4631	20.2956	18.3915	15.9491	ENPP1	ectonucleotide pyrophosphatase/phosphodiesterase 1
11031	41.5904	40.1324	35.2154	43.9871	RAB31	RAB31, member RAS oncogene family
254428	34.1997	34.4408	30.5547	29.0787	SLC41A1	solute carrier family 41, member 1
8803	76.3146	52.3457	68.7452	70.2298	SUCLA2	succinate-CoA ligase, ADP-forming, beta subunit
4188	101.775	116.837	75.0981	78.7362	MDFI	MyoD family inhibitor
57701	33.8148	40.5356	36.1752	30.9869	NCKAP5L	NCK-associated protein 5-like
6526	14.3623	14.5229	16.9066	20.3001	SLC5A3	solute carrier family 5 (sodium/myo-inositol cotransporter), member 3
55122	85.2585	88.2514	74.6857	76.3811	AKIRIN2	akirin 2
9391	40.9779	38.1343	42.7313	38.6984	CIAO1	cytosolic iron-sulfur protein assembly 1
143384	24.5115	28.5967	28.0565	26.5332	CACUL1	CDK2-associated, cullin domain 1
5977	65.0025	72.8946	61.7619	66.7087	DPF2	D4, zinc and double PHD fingers family 2
7873	170.5	175.961	151.836	157.05	MANF	mesencephalic astrocyte-derived neurotrophic factor
10926	42.1142	46.871	43.2058	40.1429	DBF4	DBF4 homolog (S. cerevisiae)
9133	105.501	119.963	132.608	137.782	CCNB2	cyclin B2
9725	36.9203	33.1151	21.5349	16.6469	TMEM63A	transmembrane protein 63A
113829	61.5767	69.6767	60.6555	53.3049	SLC35A4	solute carrier family 35, member A4
6650	34.6248	35.6804	33.0288	30.6861	SOLH	small optic lobes homolog (Drosophila)
84725	20.9606	21.6879	23.7324	26.2409	PLEKHA8	pleckstrin homology domain containing, family A (phosphoinositide binding specific) member 8
25844	103.303	127.794	96.3531	117.618	YIPF3	Yip1 domain family, member 3
57661	29.7097	30.9099	31.3044	29.0052	PHRF1	PHD and ring finger domains 1
9785	36.7661	34.6817	38.24	34.2822	DHX38	DEAH (Asp-Glu-Ala-His) box polypeptide 38
10336	29.0054	29.3892	30.1681	29.6269	PCGF3	polycomb group ring finger 3
9522	26.3162	22.308	24.7096	25.1492	SCAMP1	secretory carrier membrane protein 1
5074	83.5508	48.7669	71.4605	67.023	PAWR	PRKC, apoptosis, WT1, regulator
10269	51.8569	44.3133	48.8204	35.091	ZMPSTE24	zinc metallopeptidase STE24
55819	88.0038	93.5622	113.218	134.217	RNF130	ring finger protein 130
5326	29.0182	37.2369	36.4254	34.7757	PLAGL2	pleiomorphic adenoma gene-like 2
23001	11.439	13.0124	16.7552	13.5493	WDFY3	WD repeat and FYVE domain containing 3
23129	23.4617	27.8671	30.4699	33.5077	PLXND1	plexin D1
83658	233.18	383.206	273.602	342.686	DYNLRB1	dynein, light chain, roadblock-type 1
9968	23.4348	33.8455	31.4338	30.8294	MED12	mediator complex subunit 12
997	111.816	107.321	96.5653	106.121	CDC34	cell division cycle 34
1967	86.6781	90.2821	95.2021	78.2178	EIF2B1	eukaryotic translation initiation factor 2B, subunit 1 alpha, 26kDa
55355	53.336	54.6354	50.8149	61.1999	HJURP	Holliday junction recognition protein
259266	14.9496	16.1503	17.0468	19.3567	ASPM	asp (abnormal spindle) homolog, microcephaly associated (Drosophila)
57666	35.6833	42.1987	40.2937	42.5019	FBRSL1	fibrosin-like 1
23317	21.5631	19.9405	23.561	20.9679	DNAJC13	DnaJ (Hsp40) homolog, subfamily C, member 13
54822	15.65	15.825	18.4807	16.4811	TRPM7	transient receptor potential cation channel, subfamily M, member 7
64062	44.869	44.3311	45.3549	44.1567	RBM26	RNA binding motif protein 26
4085	111.761	104.435	108.885	111.009	MAD2L1	MAD2 mitotic arrest deficient-like 1 (yeast)
51014	39.8605	37.2323	39.7978	40.1681	TMED7	transmembrane emp24 protein transport domain containing 7
10322	62.5671	69.3169	65.0928	49.9338	SMYD5	SMYD family member 5
10111	24.5166	25.8461	29.5811	29.5904	RAD50	RAD50 homolog (S. cerevisiae)
9889	23.4502	22.3075	25.5572	26.7053	ZBED4	zinc finger, BED-type containing 4
51428	76.3625	82.9397	74.6979	78.9567	DDX41	DEAD (Asp-Glu-Ala-Asp) box polypeptide 41
23788	61.4606	61.5787	59.5771	57.7465	MTCH2	mitochondrial carrier 2
4324	36.2474	49.6859	46.3729	51.2281	MMP15	matrix metallopeptidase 15 (membrane-inserted)
11059	39.2035	33.8139	40.7912	36.783	WWP1	WW domain containing E3 ubiquitin protein ligase 1
79813	31.5281	31.7718	27.1572	27.1405	EHMT1	euchromatic histone-lysine N-methyltransferase 1
22976	43.3256	43.5303	40.1804	36.4355	PAXIP1	PAX interacting (with transcription-activation domain) protein 1
26993	75.5155	77.8487	80.7932	99.8239	AKAP8L	A kinase (PRKA) anchor protein 8-like
2872	42.3347	42.0374	33.4901	34.6476	MKNK2	MAP kinase interacting serine/threonine kinase 2
30849	31.7219	28.4508	26.3068	28.9253	PIK3R4	phosphoinositide-3-kinase, regulatory subunit 4
57673	24.1215	17.5725	14.6044	12.4753	BEND3	BEN domain containing 3
57542	24.803	26.4336	29.2104	28.9606	KLHL42	kelch-like family member 42
23512	35.8832	37.2992	44.322	42.4662	SUZ12	suppressor of zeste 12 homolog (Drosophila)
57645	41.7053	55.7719	55.7218	56.8397	POGK	pogo transposable element with KRAB domain
5814	17.6804	16.6454	20.5563	20.6253	PURB	purine-rich element binding protein B
57189	21.989	22.4055	24.4126	21.294	KIAA1147	KIAA1147
10213	92.3957	73.0384	98.222	82.0184	PSMD14	proteasome (prosome, macropain) 26S subunit, non-ATPase, 14
9739	24.851	27.5024	25.686	22.9475	SETD1A	SET domain containing 1A
55759	69.6886	52.2321	59.6235	54.0252	WDR12	WD repeat domain 12
57498	21.7653	20.9332	24.5595	24.1869	KIDINS220	kinase D-interacting substrate, 220kDa
85416	34.7291	21.3815	19.3309	18.4486	ZIC5	Zic family member 5
51726	92.8594	76.2271	83.3667	71.4708	DNAJB11	DnaJ (Hsp40) homolog, subfamily B, member 11
5436	187.534	189.389	162.812	151.003	POLR2G	polymerase (RNA) II (DNA directed) polypeptide G
339044	25.382	25.782	29.6637	28.3837	PKD1P1	polycystic kidney disease 1 (autosomal dominant) pseudogene 1
2824	49.5688	34.8997	24.925	23.1113	GPM6B	glycoprotein M6B
57472	25.8275	26.8397	33.8127	34.239	CNOT6	CCR4-NOT transcription complex, subunit 6
54732	113.81	108.401	124.555	144.98	TMED9	transmembrane emp24 protein transport domain containing 9
54517	45.7985	36.0149	37.2825	34.1898	PUS7	pseudouridylate synthase 7 homolog (S. cerevisiae)
84946	86.9548	75.1533	79.3967	63.8744	LTV1	LTV1 homolog (S. cerevisiae)
4089	18.13	16.9717	19.9855	22.3069	SMAD4	SMAD family member 4
9837	48.3816	44.1401	52.4701	49.3631	GINS1	GINS complex subunit 1 (Psf1 homolog)
9882	25.0082	16.8446	20.5104	18.7869	TBC1D4	TBC1 domain family, member 4
10162	69.1815	68.308	57.9781	47.0595	LPCAT3	lysophosphatidylcholine acyltransferase 3
55272	126.275	119.043	97.7772	87.9897	IMP3	IMP3, U3 small nucleolar ribonucleoprotein, homolog (yeast)
64782	50.5664	36.37	34.3093	33.6121	AEN	apoptosis enhancing nuclease
5604	60.8817	42.3477	46.9054	44.6215	MAP2K1	mitogen-activated protein kinase kinase 1
1277	26.7011	27.4224	15.3719	14.4472	COL1A1	collagen, type I, alpha 1
6173	67.0299	73.2113	62.5773	75.3189	RPL36A	ribosomal protein L36a
9789	57.869	50.5825	58.2318	46.2554	SPCS2	signal peptidase complex subunit 2 homolog (S. cerevisiae)
7336	102.958	85.4102	112.159	96.6557	UBE2V2	ubiquitin-conjugating enzyme E2 variant 2
339287	41.2207	49.1213	57.482	61.1422	MSL1	male-specific lethal 1 homolog (Drosophila)
9870	28.9849	27.61	33.8422	30.5569	KIAA0317	KIAA0317
57019	74.9396	70.828	73.9543	63.3038	CIAPIN1	cytokine induced apoptosis inhibitor 1
92181	52.3459	54.0635	50.7048	51.459	UBTD2	ubiquitin domain containing 2
23360	38.2416	38.1893	39.6282	41.24	FNBP4	formin binding protein 4
23167	29.025	26.0882	28.6828	21.5856	EFR3A	EFR3 homolog A (S. cerevisiae)
4548	14.9276	13.7726	17.1811	16.3009	MTR	5-methyltetrahydrofolate-homocysteine methyltransferase
9777	39.3864	50.6514	45.8057	54.3141	TM9SF4	transmembrane 9 superfamily protein member 4
6383	45.0992	42.5998	73.6605	109.047	SDC2	syndecan 2
7936	100.098	116.37	106.919	115.438	NELFE	negative elongation factor complex member E
5706	98.1572	83.8985	92.9116	85.3641	PSMC6	proteasome (prosome, macropain) 26S subunit, ATPase, 6
51026	47.9022	37.2732	48.29	45.2147	GOLT1B	golgi transport 1B
57132	51.0788	52.6553	57.1345	63.3086	CHMP1B	charged multivesicular body protein 1B
11160	32.2754	34.8213	34.9216	31.1617	ERLIN2	ER lipid raft associated 2
3297	72.0608	71.5731	72.3794	62.8224	HSF1	heat shock transcription factor 1
8925	10.2579	8.60083	9.46709	9.3328	HERC1	HECT and RLD domain containing E3 ubiquitin protein ligase family member 1
57592	33.946	41.1634	34.0068	37.9375	ZNF687	zinc finger protein 687
81542	37.8408	23.0606	29.9407	29.5879	TMX1	thioredoxin-related transmembrane protein 1
376267	45.6952	44.0053	31.5231	25.7872	RAB15	RAB15, member RAS oncogene family
90381	23.2729	23.741	20.9558	19.9339	TICRR	TOPBP1-interacting checkpoint and replication regulator
23397	34.6271	37.9325	41.4511	38.6182	NCAPH	non-SMC condensin I complex, subunit H
7716	33.4118	34.5853	41.8166	45.197	VEZF1	vascular endothelial zinc finger 1
55571	61.0973	67.3918	68.5617	63.4857	CNOT11	CCR4-NOT transcription complex, subunit 11
1952	14.7468	18.0017	15.3025	16.0673	CELSR2	cadherin, EGF LAG seven-pass G-type receptor 2
5422	28.4934	25.7536	26.2943	20.5153	POLA1	polymerase (DNA directed), alpha 1, catalytic subunit
9512	39.4045	41.9173	39.6962	42.5088	PMPCB	peptidase (mitochondrial processing) beta
6045	43.71	39.4964	42.7045	41.2444	RNF2	ring finger protein 2
53615	60.6543	72.4958	74.9758	73.7153	MBD3	methyl-CpG binding domain protein 3
23287	34.9407	28.8145	33.1671	34.2105	AGTPBP1	ATP/GTP binding protein 1
55813	74.9537	56.9016	63.4981	59.634	UTP6	UTP6, small subunit (SSU) processome component, homolog (yeast)
7204	15.1093	15.6829	19.0098	16.6351	TRIO	trio Rho guanine nucleotide exchange factor
283450	10.0181	10.9146	13.7199	15.2825	HECTD4	HECT domain containing E3 ubiquitin protein ligase 4
23025	15.7184	15.5531	8.54397	7.74883	UNC13A	unc-13 homolog A (C. elegans)
90957	31.9462	30.9324	27.0637	25.4168	DHX57	DEAH (Asp-Glu-Ala-Asp/His) box polypeptide 57
23657	16.0426	19.6904	18.4613	13.3129	SLC7A11	solute carrier family 7 (anionic amino acid transporter light chain, xc- system), member 11
10082	21.7265	26.2425	40.0941	38.1061	GPC6	glypican 6
51361	26.3533	22.2738	30.8589	31.6573	HOOK1	hook homolog 1 (Drosophila)
10207	18.1731	17.2075	19.4465	19.0645	INADL	InaD-like (Drosophila)
84343	34.7253	40.9421	45.6413	50.1904	HPS3	Hermansky-Pudlak syndrome 3
26153	22.8744	21.4854	13.6963	13.049	KIF26A	kinesin family member 26A
84296	40.1835	31.3852	31.7872	27.6459	GINS4	GINS complex subunit 4 (Sld5 homolog)
7855	23.4424	25.0066	19.5415	18.9933	FZD5	frizzled family receptor 5
4796	34.1065	41.1045	40.0049	35.0361	TONSL	tonsoku-like, DNA repair protein
10424	40.6668	35.2111	35.8425	36.2947	PGRMC2	progesterone receptor membrane component 2
54545	29.6722	28.0338	30.2639	29.5842	MTMR12	myotubularin related protein 12
5433	65.7368	63.4988	58.8045	62.7335	POLR2D	polymerase (RNA) II (DNA directed) polypeptide D
64065	35.5852	28.2375	31.4525	36.953	PERP	PERP, TP53 apoptosis effector
57136	68.1809	65.5363	76.2098	84.9315	APMAP	adipocyte plasma membrane associated protein
9329	39.6425	31.6069	40.1273	36.9518	GTF3C4	general transcription factor IIIC, polypeptide 4, 90kDa
10371	27.0201	33.2037	29.485	32.4729	SEMA3A	sema domain, immunoglobulin domain (Ig), short basic domain, secreted, (semaphorin) 3A
84365	87.3762	73.0079	74.9909	61.3864	MKI67IP	MKI67 (FHA domain) interacting nucleolar phosphoprotein
55905	61.8474	56.788	50.8449	50.6359	RNF114	ring finger protein 114
55735	46.021	48.7317	45.3596	38.6065	DNAJC11	DnaJ (Hsp40) homolog, subfamily C, member 11
5710	114.406	101.949	122.012	102.794	PSMD4	proteasome (prosome, macropain) 26S subunit, non-ATPase, 4
9672	29.7575	35.7229	23.7618	23.7572	SDC3	syndecan 3
729082	80.3436	71.45	77.3567	77.5517	OIP5-AS1	OIP5 antisense RNA 1
64708	76.9706	82.8048	82.1013	92.9502	COPS7B	COP9 signalosome subunit 7B
79709	42.2915	47.0635	57.5112	63.7095	COLGALT1	collagen beta(1-O)galactosyltransferase 1
57221	10.2016	7.22734	6.30965	5.39308	KIAA1244	KIAA1244
8697	47.8814	52.8424	56.2701	64.4752	CDC23	cell division cycle 23
3833	55.7648	62.0598	65.6101	69.3265	KIFC1	kinesin family member C1
55701	27.7608	39.8769	40.1906	39.9595	ARHGEF40	Rho guanine nucleotide exchange factor (GEF) 40
493869	40.405	46.2815	44.7065	46.1773	GPX8	glutathione peroxidase 8 (putative)
2120	25.2632	21.656	18.2965	15.9256	ETV6	ets variant 6
3336	156.338	162.837	145.661	142.766	HSPE1	heat shock 10kDa protein 1 (chaperonin 10)
128866	90.5343	83.722	86.3226	78.5904	CHMP4B	charged multivesicular body protein 4B
201161	127.561	141.197	140.392	163.137	CENPV	centromere protein V
22822	25.4776	46.0501	56.7748	33.8736	PHLDA1	pleckstrin homology-like domain, family A, member 1
9693	22.0445	19.556	21.5004	23.5744	RAPGEF2	Rap guanine nucleotide exchange factor (GEF) 2
51077	62.4457	58.6093	63.5451	60.9725	FCF1	FCF1 small subunit (SSU) processome component homolog (S. cerevisiae)
91039	35.0984	37.2103	32.3649	29.7208	DPP9	dipeptidyl-peptidase 9
51068	54.465	47.196	57.4385	57.1764	NMD3	NMD3 homolog (S. cerevisiae)
665	42.8572	48.7136	47.8315	63.2531	BNIP3L	BCL2/adenovirus E1B 19kDa interacting protein 3-like
22928	65.5672	62.8564	58.6673	46.4426	SEPHS2	selenophosphate synthetase 2
84061	37.174	33.2475	34.0222	29.4684	MAGT1	magnesium transporter 1
22864	37.6899	52.5253	49.7254	61.3883	R3HDM2	R3H domain containing 2
1317	31.2236	24.9349	29.5589	26.599	SLC31A1	solute carrier family 31 (copper transporters), member 1
10980	103.791	106.444	102.957	107.373	COPS6	COP9 signalosome subunit 6
55341	41.6118	37.3791	39.1649	32.8942	LSG1	large subunit GTPase 1 homolog (S. cerevisiae)
9230	91.3424	129.962	109.817	109.671	RAB11B	RAB11B, member RAS oncogene family
55728	15.428	15.5046	16.2616	14.8011	N4BP2	NEDD4 binding protein 2
54543	187.346	188.865	231.496	244.97	TOMM7	translocase of outer mitochondrial membrane 7 homolog (yeast)
54910	41.537	51.5518	47.7372	50.1945	SEMA4C	sema domain, immunoglobulin domain (Ig), transmembrane domain (TM) and short cytoplasmic domain, (semaphorin) 4C
65082	56.6629	56.938	61.2168	49.8426	VPS33A	vacuolar protein sorting 33 homolog A (S. cerevisiae)
285636	28.3638	29.3056	30.8779	28.0584	C5orf51	chromosome 5 open reading frame 51
59345	23.1658	17.0756	17.3342	16.7174	GNB4	guanine nucleotide binding protein (G protein), beta polypeptide 4
27143	32.3647	28.8007	27.2502	19.8547	PALD1	phosphatase domain containing, paladin 1
65268	21.7578	23.3711	16.3645	18.7017	WNK2	WNK lysine deficient protein kinase 2
9797	30.2455	25.417	26.1674	21.0268	TATDN2	TatD DNase domain containing 2
10228	32.6463	31.0444	33.2978	32.7156	STX6	syntaxin 6
9897	35.4758	35.3516	34.9624	34.5381	KIAA0196	KIAA0196
157	16.3256	16.5271	16.0893	17.4601	ADRBK2	adrenergic, beta, receptor kinase 2
84079	33.1855	31.0715	29.9913	30.978	ANKRD27	ankyrin repeat domain 27 (VPS9 domain)
54467	24.3448	23.8738	26.692	24.5726	ANKIB1	ankyrin repeat and IBR domain containing 1
57198	25.1742	22.2073	19.6395	18.553	ATP8B2	ATPase, aminophospholipid transporter, class I, type 8B, member 2
10810	30.479	24.4689	27.1627	26.6142	WASF3	WAS protein family, member 3
23558	75.9289	85.0549	85.8172	88.7495	WBP2	WW domain binding protein 2
526	48.2607	51.914	63.6299	64.5434	ATP6V1B2	ATPase, H+ transporting, lysosomal 56/58kDa, V1 subunit B2
6781	37.821	33.7628	30.4879	19.6887	STC1	stanniocalcin 1
7132	65.2738	68.0337	62.0693	64.2052	TNFRSF1A	tumor necrosis factor receptor superfamily, member 1A
1290	21.2682	20.6783	25.2874	37.8639	COL5A2	collagen, type V, alpha 2
7643	39.1262	29.5114	27.8359	22.5625	ZNF90	zinc finger protein 90
57587	30.084	29.149	37.7517	43.023	KIAA1430	KIAA1430
121512	17.7058	12.0766	12.319	8.54234	FGD4	FYVE, RhoGEF and PH domain containing 4
6227	352.084	280.544	363.275	312.351	RPS21	ribosomal protein S21
23207	35.5132	38.3145	41.308	41.745	PLEKHM2	pleckstrin homology domain containing, family M (with RUN domain) member 2
9931	10.6127	11.0602	9.79548	10.0106	HELZ	helicase with zinc finger
647024	21.7645	16.0368	12.2049	10.5945	C6orf132	chromosome 6 open reading frame 132
4801	42.0789	36.9786	38.5415	37.7399	NFYB	nuclear transcription factor Y, beta
91754	26.3523	28.7262	34.7292	35.3762	NEK9	NIMA-related kinase 9
80162	44.807	52.5013	58.4855	72.4656	ATHL1	ATH1, acid trehalase-like 1 (yeast)
4218	66.7816	78.2494	72.8586	61.7308	RAB8A	RAB8A, member RAS oncogene family
60485	46.6472	33.3769	42.2031	37.1136	SAV1	salvador homolog 1 (Drosophila)
2906	28.636	25.6156	12.3305	10.1641	GRIN2D	glutamate receptor, ionotropic, N-methyl D-aspartate 2D
23433	32.2108	32.9443	37.6338	38.3586	RHOQ	ras homolog family member Q
60558	34.5866	34.7089	36.6743	34.1729	GUF1	GUF1 GTPase homolog (S. cerevisiae)
8518	23.8704	26.6334	29.5297	25.3831	IKBKAP	inhibitor of kappa light polypeptide gene enhancer in B-cells, kinase complex-associated protein
80774	45.1993	57.8354	43.9989	40.6591	LIMD2	LIM domain containing 2
10345	30.5487	19.0296	14.8473	15.2028	TRDN	triadin
57704	40.0843	47.951	51.258	46.2462	GBA2	glucosidase, beta (bile acid) 2
23077	9.69379	9.55308	11.759	10.4671	MYCBP2	MYC binding protein 2, E3 ubiquitin protein ligase
27154	24.0583	31.6122	27.2178	25.6975	BRPF3	bromodomain and PHD finger containing, 3
83606	40.2457	42.3834	39.7475	35.1985	GUCD1	guanylyl cyclase domain containing 1
10577	158.142	157.63	213.445	253.146	NPC2	Niemann-Pick disease, type C2
84196	32.6202	28.4173	34.3304	31.0452	USP48	ubiquitin specific peptidase 48
9909	25.4917	29.0282	30.2318	28.9161	DENND4B	DENN/MADD domain containing 4B
64645	54.4283	44.1953	57.2314	54.4997	HIAT1	hippocampus abundant transcript 1
55236	22.4384	17.8931	25.3405	25.059	UBA6	ubiquitin-like modifier activating enzyme 6
3880	97.3135	89.4064	100.259	101.851	KRT19	keratin 19
55252	20.1812	21.6096	23.1402	21.0652	ASXL2	additional sex combs like 2 (Drosophila)
9928	19.8519	19.038	19.4706	21.0121	KIF14	kinesin family member 14
54206	45.9804	19.2461	17.2306	17.9998	ERRFI1	ERBB receptor feedback inhibitor 1
1351	276.636	216.978	257.585	231.886	COX8A	cytochrome c oxidase subunit VIIIA (ubiquitous)
84894	49.1567	65.6728	43.0419	44.1687	LINGO1	leucine rich repeat and Ig domain containing 1
23386	29.2229	30.8623	34.0338	32.8758	NUDCD3	NudC domain containing 3
144404	19.1914	16.8015	16.8861	16.5385	TMEM120B	transmembrane protein 120B
29766	30.7833	33.4119	32.6078	32.5488	TMOD3	tropomodulin 3 (ubiquitous)
23271	19.5852	18.7398	21.471	20.1612	CAMSAP2	calmodulin regulated spectrin-associated protein family, member 2
144455	25.1006	26.1002	27.7318	22.6274	E2F7	E2F transcription factor 7
9475	22.4824	21.0682	27.4414	24.0727	ROCK2	Rho-associated, coiled-coil containing protein kinase 2
283576	42.2272	28.2845	13.6078	10.8837	ZDHHC22	zinc finger, DHHC-type containing 22
55246	39.3951	33.5783	36.9059	41.0791	CCDC25	coiled-coil domain containing 25
10330	115.405	122.063	117.493	108.441	CNPY2	canopy 2 homolog (zebrafish)
9849	17.3207	15.8599	17.5124	18.114	ZNF518A	zinc finger protein 518A
347252	40.3745	35.9149	40.7058	51.7523	IGFBPL1	insulin-like growth factor binding protein-like 1
58508	8.50376	9.13283	9.3406	9.08259	MLL3	myeloid/lymphoid or mixed-lineage leukemia 3
5116	13.57	13.1542	13.411	12.3286	PCNT	pericentrin
2580	31.4922	36.6057	36.9895	39.2314	GAK	cyclin G associated kinase
54891	10.1343	10.6184	9.27586	7.55687	INO80D	INO80 complex subunit D
9092	39.7828	44.9399	42.9093	40.7306	SART1	squamous cell carcinoma antigen recognized by T cells
9258	27.1785	28.3405	31.7076	34.6061	MFHAS1	malignant fibrous histiocytoma amplified sequence 1
57727	44.4393	59.7847	44.1864	35.9969	NCOA5	nuclear receptor coactivator 5
7265	101.355	93.8471	92.6104	85.1123	TTC1	tetratricopeptide repeat domain 1
8458	29.298	29.3409	33.8624	33.7117	TTF2	transcription termination factor, RNA polymerase II
114799	31.6489	25.2311	24.2191	25.5812	ESCO1	establishment of cohesion 1 homolog 1 (S. cerevisiae)
58525	34.0235	49.2606	39.0299	39.0985	WIZ	widely interspaced zinc finger motifs
51552	32.5162	32.7245	40.7685	44.0942	RAB14	RAB14, member RAS oncogene family
6654	17.0914	20.0161	23.2517	25.2124	SOS1	son of sevenless homolog 1 (Drosophila)
2895	43.3847	39.5178	39.5147	34.4212	GRID2	glutamate receptor, ionotropic, delta 2
57584	19.7872	24.449	27.0174	29.1453	ARHGAP21	Rho GTPase activating protein 21
7388	260.387	189.432	208.584	196.036	UQCRH	ubiquinol-cytochrome c reductase hinge protein
1164	226.748	200.869	207.819	222.093	CKS2	CDC28 protein kinase regulatory subunit 2
254048	9.81631	9.9581	10.3019	9.73212	UBN2	ubinuclein 2
51804	22.6149	20.214	20.8241	19.0781	SIX4	SIX homeobox 4
1820	50.2847	84.4091	72.1076	85.8921	ARID3A	AT rich interactive domain 3A (BRIGHT-like)
54914	23.2064	25.2286	29.5205	28.3088	FOCAD	focadhesin
342371	17.9732	16.2979	16.7575	17.927	ATXN1L	ataxin 1-like
60685	42.2967	52.842	47.0291	51.1063	ZFAND3	zinc finger, AN1-type domain 3
55299	108.777	100.258	103.309	95.9722	BRIX1	BRX1, biogenesis of ribosomes, homolog (S. cerevisiae)
5557	96.0581	109.216	99.7409	100.141	PRIM1	primase, DNA, polypeptide 1 (49kDa)
65997	71.4005	45.3899	39.0909	35.8787	RASL11B	RAS-like, family 11, member B
27258	202.999	253.432	196.934	181.15	LSM3	LSM3 homolog, U6 small nuclear RNA associated (S. cerevisiae)
114785	33.4799	56.7135	44.7021	48.587	MBD6	methyl-CpG binding domain protein 6
7431	65.4889	52.2278	42.0705	35.7688	VIM	vimentin
22908	38.0002	39.669	59.8388	50.2579	SACM1L	SAC1 suppressor of actin mutations 1-like (yeast)
9683	19.7819	21.6387	20.1138	20.2993	N4BP1	NEDD4 binding protein 1
10159	68.9172	55.0766	69.2705	75.3861	ATP6AP2	ATPase, H+ transporting, lysosomal accessory protein 2
4355	31.8295	31.1508	23.0224	22.3386	MPP2	membrane protein, palmitoylated 2 (MAGUK p55 subfamily member 2)
79794	50.1124	51.4668	59.6976	51.5109	C12orf49	chromosome 12 open reading frame 49
6182	135.867	125.903	137.397	108.441	MRPL12	mitochondrial ribosomal protein L12
7182	16.8325	17.3719	18.9928	20.2792	NR2C2	nuclear receptor subfamily 2, group C, member 2
6789	22.1019	20.3702	25.1003	25.5251	STK4	serine/threonine kinase 4
91300	76.2927	71.958	65.9775	61.4488	R3HDM4	R3H domain containing 4
7109	20.0857	20.3914	23.8469	19.7964	TRAPPC10	trafficking protein particle complex 10
1200	39.5472	55.7185	52.6915	63.8251	TPP1	tripeptidyl peptidase I
55333	19.7597	19.9258	19.8994	18.7563	SYNJ2BP	synaptojanin 2 binding protein
51228	58.8623	59.8453	58.4187	54.3513	GLTP	glycolipid transfer protein
165918	26.0135	17.1802	18.0531	19.0816	RNF168	ring finger protein 168, E3 ubiquitin protein ligase
11056	36.5155	35.4072	38.2806	30.8334	DDX52	DEAD (Asp-Glu-Ala-Asp) box polypeptide 52
550	86.5772	85.1133	88.2162	81.9145	AUP1	ancient ubiquitous protein 1
9371	22.6777	22.9756	25.3199	22.0762	KIF3B	kinesin family member 3B
9878	30.6584	34.8856	32.6025	33.0212	TOX4	TOX high mobility group box family member 4
11188	26.4904	32.1078	30.241	29.8638	NISCH	nischarin
8602	47.3384	39.9802	53.4822	41.5394	NOP14	NOP14 nucleolar protein
9167	121.509	94.2234	125.451	116.62	COX7A2L	cytochrome c oxidase subunit VIIa polypeptide 2 like
100188947	133.825	199.061	103.787	135.788	LOC100188947	uncharacterized LOC100188947
54471	24.2426	24.7632	31.6218	27.3355	SMCR7L	Smith-Magenis syndrome chromosome region, candidate 7-like
4726	250.74	216.33	255.946	218.074	NDUFS6	NADH dehydrogenase (ubiquinone) Fe-S protein 6, 13kDa (NADH-coenzyme Q reductase)
66036	18.7185	17.4139	16.2867	13.3952	MTMR9	myotubularin related protein 9
4716	187.17	161.42	154.801	144.162	NDUFB10	NADH dehydrogenase (ubiquinone) 1 beta subcomplex, 10, 22kDa
439	106.851	117.267	107.501	108.752	ASNA1	arsA arsenite transporter, ATP-binding, homolog 1 (bacterial)
1659	33.0142	31.2638	35.7063	30.8771	DHX8	DEAH (Asp-Glu-Ala-His) box polypeptide 8
5351	45.5178	56.8055	71.3861	85.6295	PLOD1	procollagen-lysine, 2-oxoglutarate 5-dioxygenase 1
55970	31.3289	24.9527	24.0104	25.7579	GNG12	guanine nucleotide binding protein (G protein), gamma 12
5565	25.5373	25.1765	23.1612	22.245	PRKAB2	protein kinase, AMP-activated, beta 2 non-catalytic subunit
23036	13.6889	12.2376	13.0435	13.7034	ZNF292	zinc finger protein 292
1810	42.9106	36.323	39.8047	41.5089	DR1	down-regulator of transcription 1, TBP-binding (negative cofactor 2)
88745	117.467	127.33	119.948	95.6216	RRP36	ribosomal RNA processing 36 homolog (S. cerevisiae)
10962	63.3214	77.1381	64.949	64.5579	MLLT11	myeloid/lymphoid or mixed-lineage leukemia (trithorax homolog, Drosophila); translocated to, 11
79707	20.485	19.2424	17.0798	14.7119	NOL9	nucleolar protein 9
57819	156.617	155.113	150.87	151.979	LSM2	LSM2 homolog, U6 small nuclear RNA associated (S. cerevisiae)
9824	24.5412	20.3798	22.4713	21.2103	ARHGAP11A	Rho GTPase activating protein 11A
51747	39.0988	41.9833	43.1359	56.5206	LUC7L3	LUC7-like 3 (S. cerevisiae)
10469	68.3308	60.3487	63.7884	54.9583	TIMM44	translocase of inner mitochondrial membrane 44 homolog (yeast)
1892	101.93	85.1273	105.641	86.9789	ECHS1	enoyl CoA hydratase, short chain, 1, mitochondrial
4249	16.8573	15.831	19.7836	21.3173	MGAT5	mannosyl (alpha-1,6-)-glycoprotein beta-1,6-N-acetyl-glucosaminyltransferase
399979	22.5769	28.4366	29.5934	29.4194	SNX19	sorting nexin 19
140735	90.2684	86.1398	99.7693	87.7332	DYNLL2	dynein, light chain, LC8-type 2
51154	60.4437	57.8855	55.9722	46.7171	MRTO4	mRNA turnover 4 homolog (S. cerevisiae)
7570	62.336	59.1657	62.4728	63.0856	ZNF22	zinc finger protein 22
285527	11.718	10.5587	12.8317	13.5978	FRYL	FRY-like
57020	35.2263	37.2822	44.5815	44.5785	C16orf62	chromosome 16 open reading frame 62
22853	15.3076	17.3002	16.3501	16.2494	LMTK2	lemur tyrosine kinase 2
8614	25.5869	46.3731	40.956	43.8058	STC2	stanniocalcin 2
84901	35.3247	33.1506	33.2916	29.9587	NFATC2IP	nuclear factor of activated T-cells, cytoplasmic, calcineurin-dependent 2 interacting protein
25813	77.1215	70.6381	77.3121	65.8689	SAMM50	sorting and assembly machinery component 50 homolog (S. cerevisiae)
1059	47.8769	52.9673	53.0965	50.3906	CENPB	centromere protein B, 80kDa
27351	35.8883	39.2124	29.0756	33.3195	DESI1	desumoylating isopeptidase 1
2308	23.7921	18.7202	11.408	17.1763	FOXO1	forkhead box O1
10535	118.73	115.429	135.669	147.148	RNASEH2A	ribonuclease H2, subunit A
23283	33.0268	33.302	31.1755	28.7602	CSTF2T	cleavage stimulation factor, 3' pre-RNA, subunit 2, 64kDa, tau variant
23339	28.0528	32.538	33.8829	35.7404	VPS39	vacuolar protein sorting 39 homolog (S. cerevisiae)
55700	40.5374	68.7465	72.6793	74.8809	MAP7D1	MAP7 domain containing 1
7077	37.0802	51.8276	54.068	60.4093	TIMP2	TIMP metallopeptidase inhibitor 2
79834	11.4994	12.4065	10.7681	10.6746	PEAK1	NKF3 kinase family member
389677	26.5624	24.8978	27.5608	29.462	RBM12B	RNA binding motif protein 12B
11103	40.4079	39.613	44.011	39.3346	KRR1	KRR1, small subunit (SSU) processome component, homolog (yeast)
57459	18.135	22.9518	23.7298	25.1906	GATAD2B	GATA zinc finger domain containing 2B
57162	35.8861	36.4211	37.8374	43.4558	PELI1	pellino E3 ubiquitin protein ligase 1
10473	68.5098	47.736	61.4567	60.4813	HMGN4	high mobility group nucleosomal binding domain 4
29066	35.4813	39.9391	40.1048	39.4252	ZC3H7A	zinc finger CCCH-type containing 7A
91012	68.1934	63.8888	63.4409	62.5398	CERS5	ceramide synthase 5
221061	34.1655	35.9138	43.846	41.5456	FAM171A1	family with sequence similarity 171, member A1
10573	116.651	136.761	145.285	137.468	MRPL28	mitochondrial ribosomal protein L28
26517	68.5038	52.791	50.7554	46.5287	TIMM13	translocase of inner mitochondrial membrane 13 homolog (yeast)
5770	40.7519	40.1493	37.8491	33.5367	PTPN1	protein tyrosine phosphatase, non-receptor type 1
51283	44.1168	42.4615	41.5767	40.2432	BFAR	bifunctional apoptosis regulator
157638	24.5316	22.1195	25.5057	30.8896	FAM84B	family with sequence similarity 84, member B
28972	122.725	103.835	118.644	111.371	SPCS1	signal peptidase complex subunit 1 homolog (S. cerevisiae)
57546	19.1703	15.8532	22.0587	22.1824	PDP2	pyruvate dehyrogenase phosphatase catalytic subunit 2
23139	23.4155	25.996	27.2009	26.807	MAST2	microtubule associated serine/threonine kinase 2
50	49.118	53.5908	55.6377	54.1467	ACO2	aconitase 2, mitochondrial
54529	54.1064	60.166	52.9711	52.3276	ASNSD1	asparagine synthetase domain containing 1
85462	20.7658	13.1021	12.7934	9.74718	FHDC1	FH2 domain containing 1
51639	171.855	132.094	155.146	159.167	SF3B14	splicing factor 3B, 14 kDa subunit
79624	52.3182	35.5631	50.9014	42.3575	C6orf211	chromosome 6 open reading frame 211
65265	51.2525	52.5171	56.3774	55.7215	C8orf33	chromosome 8 open reading frame 33
81610	54.858	51.0316	46.2437	46.118	FAM83D	family with sequence similarity 83, member D
158471	10.6434	9.11933	5.95966	4.32246	PRUNE2	prune homolog 2 (Drosophila)
1349	294.14	285.453	283.052	270.518	COX7B	cytochrome c oxidase subunit VIIb
116159	43.3509	44.5721	52.1957	52.7483	CYYR1	cysteine/tyrosine-rich 1
8727	54.7691	43.4536	62.4416	68.3968	CTNNAL1	catenin (cadherin-associated protein), alpha-like 1
23527	18.6323	15.7944	20.957	20.0834	ACAP2	ArfGAP with coiled-coil, ankyrin repeat and PH domains 2
23137	22.4493	17.3394	22.4294	21.5683	SMC5	structural maintenance of chromosomes 5
60626	49.2605	49.4302	55.2698	46.1547	RIC8A	resistance to inhibitors of cholinesterase 8 homolog A (C. elegans)
150275	33.4316	34.8371	33.2509	34.8218	CCDC117	coiled-coil domain containing 117
9667	40.0999	31.093	31.2049	20.3433	SAFB2	scaffold attachment factor B2
23218	15.1134	14.9268	17.305	17.491	NBEAL2	neurobeachin-like 2
84549	37.1798	34.7555	33.4952	30.0512	MAK16	MAK16 homolog (S. cerevisiae)
84445	46.7024	54.3253	52.7004	49.8362	LZTS2	leucine zipper, putative tumor suppressor 2
1657	11.9463	9.08918	11.1664	10.5663	DMXL1	Dmx-like 1
5775	11.7279	11.8905	12.3687	11.6396	PTPN4	protein tyrosine phosphatase, non-receptor type 4 (megakaryocyte)
23302	22.8691	18.2733	18.2769	17.3141	WSCD1	WSC domain containing 1
5822	40.6647	33.28	37.9469	28.1999	PWP2	PWP2 periodic tryptophan protein homolog (yeast)
84313	118.768	123.956	125.827	121.466	VPS25	vacuolar protein sorting 25 homolog (S. cerevisiae)
472	10.136	11.5064	13.1889	14.6063	ATM	ataxia telangiectasia mutated
3337	59.6767	59.0275	49.4394	50.971	DNAJB1	DnaJ (Hsp40) homolog, subfamily B, member 1
55322	36.8524	36.192	36.943	31.0074	C5orf22	chromosome 5 open reading frame 22
23395	31.6538	32.365	32.0276	27.8871	LARS2	leucyl-tRNA synthetase 2, mitochondrial
84162	8.53263	9.85249	12.0157	12.2207	KIAA1109	KIAA1109
23545	20.3116	19.0492	21.084	19.189	ATP6V0A2	ATPase, H+ transporting, lysosomal V0 subunit a2
10549	144.453	110.01	124.324	125.883	PRDX4	peroxiredoxin 4
9129	53.5578	50.8788	53.1206	51.4497	PRPF3	PRP3 pre-mRNA processing factor 3 homolog (S. cerevisiae)
153527	87.8462	102.376	92.0148	100.229	ZMAT2	zinc finger, matrin-type 2
96764	35.8208	31.6255	32.872	30.0094	TGS1	trimethylguanosine synthase 1
55697	42.7497	49.8961	48.1467	39.9073	VAC14	Vac14 homolog (S. cerevisiae)
85406	39.8216	41.1316	43.9981	50.7285	DNAJC14	DnaJ (Hsp40) homolog, subfamily C, member 14
1267	25.3937	34.2235	32.6153	33.5259	CNP	2',3'-cyclic nucleotide 3' phosphodiesterase
9184	47.6657	42.5736	39.7568	39.922	BUB3	BUB3 mitotic checkpoint protein
7105	64.0918	72.0947	82.3185	84.617	TSPAN6	tetraspanin 6
84844	119.809	127.349	130.735	118.54	PHF5A	PHD finger protein 5A
6387	37.3452	39.9602	32.2418	27.6225	CXCL12	chemokine (C-X-C motif) ligand 12
51762	27.1455	23.1312	24.9507	24.3373	RAB8B	RAB8B, member RAS oncogene family
81671	60.1599	73.7657	63.7926	67.1455	VMP1	vacuole membrane protein 1
29761	26.6045	28.5142	29.9045	33.2348	USP25	ubiquitin specific peptidase 25
50628	35.1221	30.339	33.6995	28.3205	GEMIN4	gem (nuclear organelle) associated protein 4
134510	54.7526	50.8969	53.1309	39.84	UBLCP1	ubiquitin-like domain containing CTD phosphatase 1
7064	51.2992	48.5873	44.5082	42.2584	THOP1	thimet oligopeptidase 1
4597	72.7022	55.5272	66.815	42.6946	MVD	mevalonate (diphospho) decarboxylase
23508	25.2514	25.6698	16.8739	15.8446	TTC9	tetratricopeptide repeat domain 9
830	55.4231	35.1851	44.5338	41.8009	CAPZA2	capping protein (actin filament) muscle Z-line, alpha 2
81857	55.7048	70.8272	56.841	62.3917	MED25	mediator complex subunit 25
84273	57.0087	57.1341	50.611	62.3821	NOA1	nitric oxide associated 1
3954	24.0391	23.4449	28.7778	25.5724	LETM1	leucine zipper-EF-hand containing transmembrane protein 1
90379	57.7404	72.093	66.1445	63.567	DCAF15	DDB1 and CUL4 associated factor 15
51429	31.2623	32.1647	40.8937	35.3758	SNX9	sorting nexin 9
3005	56.1149	73.0912	69.8352	114.233	H1F0	H1 histone family, member 0
11079	42.0412	36.6319	38.4999	36.8435	RER1	RER1 retention in endoplasmic reticulum 1 homolog (S. cerevisiae)
6385	50.0447	40.3596	45.67	48.3073	SDC4	syndecan 4
57523	16.6561	20.6565	17.0283	17.4536	NYNRIN	NYN domain and retroviral integrase containing
10085	43.9306	28.6268	30.3593	28.2223	EDIL3	EGF-like repeats and discoidin I-like domains 3
26121	59.3592	57.0086	55.0995	46.0305	PRPF31	PRP31 pre-mRNA processing factor 31 homolog (S. cerevisiae)
23094	16.3639	18.7416	14.4957	14.946	SIPA1L3	signal-induced proliferation-associated 1 like 3
23174	18.8473	17.3905	20.7806	18.7125	ZCCHC14	zinc finger, CCHC domain containing 14
65095	43.2185	38.0158	34.1436	32.7429	KRI1	KRI1 homolog (S. cerevisiae)
9666	23.4644	22.83	20.1958	20.137	DZIP3	DAZ interacting protein 3, zinc finger
23608	41.371	28.1471	30.0849	34.8332	MKRN1	makorin ring finger protein 1
57095	79.4833	61.3134	73.2772	67.9383	PITHD1	PITH (C-terminal proteasome-interacting domain of thioredoxin-like) domain containing 1
84433	29.9019	31.0239	27.7083	23.5178	CARD11	caspase recruitment domain family, member 11
9528	76.3207	75.4792	80.3275	80.2417	TMEM59	transmembrane protein 59
6643	62.2739	57.8765	65.4563	64.1634	SNX2	sorting nexin 2
11218	37.0665	37.1196	32.7691	33.3042	DDX20	DEAD (Asp-Glu-Ala-Asp) box polypeptide 20
27164	23.4621	19.777	19.0782	18.4456	SALL3	sal-like 3 (Drosophila)
114932	81.1813	77.642	81.7479	72.809	MRFAP1L1	Morf4 family associated protein 1-like 1
79033	73.6092	69.8698	74.471	63.7414	ERI3	ERI1 exoribonuclease family member 3
25996	111.014	132.188	97.9569	94.6635	REXO2	REX2, RNA exonuclease 2 homolog (S. cerevisiae)
81558	54.4151	56.9373	45.1701	42.2127	FAM117A	family with sequence similarity 117, member A
79817	19.8805	19.6523	24.2985	22.5004	MOB3B	MOB kinase activator 3B
23309	25.2589	27.0687	25.9996	26.855	SIN3B	SIN3 transcription regulator homolog B (yeast)
80055	11.6782	11.4597	12.1315	12.645	PGAP1	post-GPI attachment to proteins 1
91694	36.2109	30.0366	37.7309	37.9077	LONRF1	LON peptidase N-terminal domain and ring finger 1
2077	47.9778	64.5945	49.0814	51.6364	ERF	Ets2 repressor factor
80306	95.2164	89.4775	110.505	100.145	MED28	mediator complex subunit 28
10289	127.774	114.723	115.35	123.116	EIF1B	eukaryotic translation initiation factor 1B
55103	22.2082	26.7741	31.2691	31.0262	RALGPS2	Ral GEF with PH domain and SH3 binding motif 2
165	31.4091	31.0438	34.4738	39.7699	AEBP1	AE binding protein 1
353274	12.6018	13.1389	13.055	14.7648	ZNF445	zinc finger protein 445
23093	27.0538	29.5809	26.7411	25.7558	TTLL5	tubulin tyrosine ligase-like family, member 5
30844	44.4655	40.7043	40.3478	39.0477	EHD4	EH-domain containing 4
10484	33.1948	32.1354	41.8315	50.6724	SEC23A	Sec23 homolog A (S. cerevisiae)
5609	38.1358	37.8192	33.574	38.6847	MAP2K7	mitogen-activated protein kinase kinase 7
359845	33.1522	22.0986	20.5465	24.2153	FAM101B	family with sequence similarity 101, member B
10090	29.3739	37.0261	41.5911	44.9362	UST	uronyl-2-sulfotransferase
23184	30.4331	34.105	32.0642	31.3707	MESDC2	mesoderm development candidate 2
87178	27.9377	19.6376	26.3716	21.7822	PNPT1	polyribonucleotide nucleotidyltransferase 1
54908	48.0471	48.7776	49.8663	38.9461	SPDL1	spindle apparatus coiled-coil protein 1
7280	79.5253	53.8228	63.4212	52.4323	TUBB2A	tubulin, beta 2A class IIa
2519	50.5075	46.6676	57.743	64.2178	FUCA2	fucosidase, alpha-L- 2, plasma
26060	21.233	23.2948	21.7694	23.2899	APPL1	adaptor protein, phosphotyrosine interaction, PH domain and leucine zipper containing 1
4704	79.257	64.5295	70.0039	72.0454	NDUFA9	NADH dehydrogenase (ubiquinone) 1 alpha subcomplex, 9, 39kDa
79577	21.6216	20.2484	20.6168	19.7613	CDC73	cell division cycle 73
25909	14.8647	12.2382	15.7884	15.425	AHCTF1	AT hook containing transcription factor 1
23505	19.2667	21.5615	24.0742	23.0514	TMEM131	transmembrane protein 131
201475	59.9898	49.4738	70.9278	67.3131	RAB12	RAB12, member RAS oncogene family
80119	48.2355	37.1339	32.258	28.7758	PIF1	PIF1 5'-to-3' DNA helicase homolog (S. cerevisiae)
137886	25.208	28.7637	28.5539	25.9941	UBXN2B	UBX domain protein 2B
10221	35.0624	22.2481	19.0167	17.2088	TRIB1	tribbles homolog 1 (Drosophila)
200424	11.6581	15.3324	14.2555	14.3	TET3	tet methylcytosine dioxygenase 3
23404	58.3596	51.9525	58.4552	49.0755	EXOSC2	exosome component 2
7205	72.6679	70.6798	71.9718	66.641	TRIP6	thyroid hormone receptor interactor 6
7486	22.21	17.6969	23.1007	22.7945	WRN	Werner syndrome, RecQ helicase-like
9883	18.2319	18.4991	20.8977	19.8922	POM121	POM121 transmembrane nucleoporin
10723	24.0042	24.927	22.427	24.7596	SLC12A7	solute carrier family 12 (potassium/chloride transporters), member 7
27345	27.0066	25.7119	27.8379	30.9517	KCNMB4	potassium large conductance calcium-activated channel, subfamily M, beta member 4
1848	44.9001	41.3447	31.4084	40.0487	DUSP6	dual specificity phosphatase 6
221079	35.5548	35.0919	43.2243	49.1346	ARL5B	ADP-ribosylation factor-like 5B
55157	38.0492	39.6495	38.0002	34.3124	DARS2	aspartyl-tRNA synthetase 2, mitochondrial
4643	24.8563	15.6051	14.1339	13.4409	MYO1E	myosin IE
140775	15.2983	16.1952	13.7507	12.7777	SMCR8	Smith-Magenis syndrome chromosome region, candidate 8
56893	35.9348	53.2582	49.0862	57.1583	UBQLN4	ubiquilin 4
643314	18.222	16.1308	13.8781	10.3865	KIAA0754	KIAA0754
120071	50.0872	52.7448	43.5618	36.0628	GYLTL1B	glycosyltransferase-like 1B
8728	19.5468	33.165	35.4198	28.7012	ADAM19	ADAM metallopeptidase domain 19
4646	14.6564	14.6212	20.6338	23.1968	MYO6	myosin VI
51808	34.8679	32.0142	32.4625	25.9628	PHAX	phosphorylated adaptor for RNA export
26574	58.3502	56.7979	59.9921	54.159	AATF	apoptosis antagonizing transcription factor
10048	40.4651	44.1062	50.3831	48.2509	RANBP9	RAN binding protein 9
64968	124.618	109.311	127.519	112.124	MRPS6	mitochondrial ribosomal protein S6
3913	21.7499	22.5382	21.8359	29.2222	LAMB2	laminin, beta 2 (laminin S)
123096	53.3836	50.2715	51.8631	56.1628	SLC25A29	solute carrier family 25 (mitochondrial carnitine/acylcarnitine carrier), member 29
7675	73.049	61.177	68.7169	70.2421	ZNF121	zinc finger protein 121
65985	37.8036	28.5007	31.3852	30.578	AACS	acetoacetyl-CoA synthetase
56949	47.0924	51.3317	52.4097	50.9728	XAB2	XPA binding protein 2
57455	27.4759	32.1518	27.7275	26.1875	REXO1	REX1, RNA exonuclease 1 homolog (S. cerevisiae)
5516	63.2358	59.3713	67.6431	58.0282	PPP2CB	protein phosphatase 2, catalytic subunit, beta isozyme
57696	47.4658	37.1628	40.9936	41.5388	DDX55	DEAD (Asp-Glu-Ala-Asp) box polypeptide 55
10436	116.805	107.86	99.5379	85.809	EMG1	EMG1 nucleolar protein homolog (S. cerevisiae)
7283	63.515	81.1575	69.3388	76.0357	TUBG1	tubulin, gamma 1
23152	22.8389	24.0834	22.1211	19.9443	CIC	capicua transcriptional repressor
2271	66.5943	57.1029	68.3275	65.3811	FH	fumarate hydratase
64746	34.845	31.4372	29.912	32.8493	ACBD3	acyl-CoA binding domain containing 3
5701	43.844	37.6607	39.5117	34.9282	PSMC2	proteasome (prosome, macropain) 26S subunit, ATPase, 2
4683	26.8981	23.4079	25.0806	20.1032	NBN	nibrin
90850	36.8735	28.3465	30.6832	26.3061	ZNF598	zinc finger protein 598
3177	49.2537	58.7032	66.4531	59.9232	SLC29A2	solute carrier family 29 (nucleoside transporters), member 2
5586	20.4067	20.9021	25.1795	27.0496	PKN2	protein kinase N2
23071	25.6196	26.2416	31.4006	35.0493	ERP44	endoplasmic reticulum protein 44
55207	41.4105	44.9108	49.5266	48.267	ARL8B	ADP-ribosylation factor-like 8B
51608	59.1466	59.3575	63.0414	59.0769	GET4	golgi to ER traffic protein 4 homolog (S. cerevisiae)
1662	38.8772	40.0407	42.5901	40.4852	DDX10	DEAD (Asp-Glu-Ala-Asp) box polypeptide 10
51714	35.6097	37.9492	33.3789	35.2648	SELT	selenoprotein T
2737	15.1125	22.0339	24.3658	25.8114	GLI3	GLI family zinc finger 3
55690	27.5649	31.091	32.3427	32.843	PACS1	phosphofurin acidic cluster sorting protein 1
57418	80.1711	71.2222	72.6341	65.1845	WDR18	WD repeat domain 18
113178	48.7158	58.6336	60.9644	65.5488	SCAMP4	secretory carrier membrane protein 4
3418	71.213	81.8175	81.255	103.296	IDH2	isocitrate dehydrogenase 2 (NADP+), mitochondrial
2776	55.9416	67.872	64.6639	66.1214	GNAQ	guanine nucleotide binding protein (G protein), q polypeptide
5911	28.383	24.2715	28.9109	29.2297	RAP2A	RAP2A, member of RAS oncogene family
23509	23.5651	22.609	23.9252	24.47	POFUT1	protein O-fucosyltransferase 1
100506710	28.2276	25.7977	26.4111	30.5691	LOC100506710	endogenous Bornavirus-like nucleoprotein 2 pseudogene
55841	19.1387	19.1968	18.9231	23.2514	WWC3	WWC family member 3
51585	20.8518	26.3317	22.0699	18.3296	PCF11	PCF11, cleavage and polyadenylation factor subunit, homolog (S. cerevisiae)
90480	160.224	146.432	143.535	140.02	GADD45GIP1	growth arrest and DNA-damage-inducible, gamma interacting protein 1
221830	31.7255	28.6238	30.5271	24.3974	TWISTNB	TWIST neighbor
23119	18.1262	23.3433	22.2613	20.7223	HIC2	hypermethylated in cancer 2
156	35.5019	39.5836	36.6389	39.124	ADRBK1	adrenergic, beta, receptor kinase 1
23361	20.2494	23.1953	23.3957	22.877	ZNF629	zinc finger protein 629
27300	35.0963	32.5223	36.9853	26.0112	ZNF544	zinc finger protein 544
57703	37.5902	32.0437	34.2941	32.6428	CWC22	CWC22 spliceosome-associated protein homolog (S. cerevisiae)
528	21.6091	20.5588	21.2972	19.3224	ATP6V1C1	ATPase, H+ transporting, lysosomal 42kDa, V1 subunit C1
5738	19.9742	27.1085	31.513	34.0637	PTGFRN	prostaglandin F2 receptor inhibitor
10607	46.9151	41.2093	40.6013	34.003	TBL3	transducin (beta)-like 3
5311	24.1351	22.3981	23.8306	20.9495	PKD2	polycystic kidney disease 2 (autosomal dominant)
84311	71.3261	62.6515	62.9188	68.9275	MRPL45	mitochondrial ribosomal protein L45
10311	37.7686	30.7231	36.0932	38.9752	DSCR3	Down syndrome critical region gene 3
81846	16.493	15.9674	15.9543	19.6384	SBF2	SET binding factor 2
4864	25.4001	21.0872	22.871	21.3401	NPC1	Niemann-Pick disease, type C1
255967	21.7271	18.1626	25.4547	21.5595	PAN3	PAN3 poly(A) specific ribonuclease subunit homolog (S. cerevisiae)
51268	50.8318	32.088	18.9718	16.8718	PIPOX	pipecolic acid oxidase
8315	30.3256	31.9055	35.7313	31.8741	BRAP	BRCA1 associated protein
80164	27.1373	42.048	30.8392	39.6413	FLJ22184	putative uncharacterized protein FLJ22184
55156	40.233	40.2455	46.8819	42.8503	ARMC1	armadillo repeat containing 1
8287	12.1804	13.0478	12.5392	12.129	USP9Y	ubiquitin specific peptidase 9, Y-linked
100131257	5.82333	6.09296	5.10635	4.49782	LOC100131257	zinc finger protein 655 pseudogene
8505	28.5714	24.4627	26.8739	24.7839	PARG	poly (ADP-ribose) glycohydrolase
4038	14.7931	24.6369	25.3888	25.0928	LRP4	low density lipoprotein receptor-related protein 4
51035	93.3084	89.1841	111.942	112.544	UBXN1	UBX domain protein 1
59284	52.006	52.4077	29.4895	31.0923	CACNG7	calcium channel, voltage-dependent, gamma subunit 7
64969	72.5487	76.1748	72.6398	84.3767	MRPS5	mitochondrial ribosomal protein S5
51082	55.0845	39.0537	46.2399	49.0079	POLR1D	polymerase (RNA) I polypeptide D, 16kDa
2874	102.895	113.196	82.5322	78.6071	GPS2	G protein pathway suppressor 2
107	9.72232	6.68007	6.66547	6.49473	ADCY1	adenylate cyclase 1 (brain)
116064	15.8166	13.4927	20.9127	19.2834	LRRC58	leucine rich repeat containing 58
2140	20.1191	19.5704	15.1523	16.4228	EYA3	eyes absent homolog 3 (Drosophila)
23041	11.6872	9.87489	14.8281	15.2751	MON2	MON2 homolog (S. cerevisiae)
59343	37.8241	36.2735	35.128	34.301	SENP2	SUMO1/sentrin/SMT3 specific peptidase 2
11215	12.2206	12.3103	15.1741	13.3031	AKAP11	A kinase (PRKA) anchor protein 11
64965	82.3502	65.7588	78.7092	74.5358	MRPS9	mitochondrial ribosomal protein S9
55003	80.2792	63.3289	65.3222	46.1497	PAK1IP1	PAK1 interacting protein 1
85379	11.5339	10.9495	12.7019	11.4068	KIAA1671	KIAA1671
147179	21.9551	25.8094	25.6269	26.7769	WIPF2	WAS/WASL interacting protein family, member 2
23677	23.3587	25.6529	32.4023	41.2639	SH3BP4	SH3-domain binding protein 4
92799	50.9886	73.0517	75.6459	97.1113	SHKBP1	SH3KBP1 binding protein 1
402665	39.0595	49.7818	33.0308	34.0491	IGLON5	IgLON family member 5
51300	75.8675	77.2964	60.0432	60.5578	TIMMDC1	translocase of inner mitochondrial membrane domain containing 1
83743	49.3015	45.1689	48.4596	36.7637	GRWD1	glutamate-rich WD repeat containing 1
4738	193.735	188.003	191.74	216.022	NEDD8	neural precursor cell expressed, developmentally down-regulated 8
9780	15.4583	15.8692	14.7489	13.1777	PIEZO1	piezo-type mechanosensitive ion channel component 1
84617	65.5817	61.8468	48.656	35.6512	TUBB6	tubulin, beta 6 class V
26046	15.5837	13.275	15.2922	16.4785	LTN1	listerin E3 ubiquitin protein ligase 1
55631	40.8611	39.6441	43.4266	33.6773	LRRC40	leucine rich repeat containing 40
79570	41.2516	47.067	34.6671	31.4673	NKAIN1	Na+/K+ transporting ATPase interacting 1
10695	67.7886	76.9504	81.1368	86.1836	CNPY3	canopy 3 homolog (zebrafish)
57186	12.7401	13.3729	14.5006	11.8835	RALGAPA2	Ral GTPase activating protein, alpha subunit 2 (catalytic)
8816	20.0754	27.8361	25.2098	26.2511	DCAF5	DDB1 and CUL4 associated factor 5
26130	17.4388	16.1315	19.1949	18.967	GAPVD1	GTPase activating protein and VPS9 domains 1
51067	55.3221	45.0073	45.3275	38.2353	YARS2	tyrosyl-tRNA synthetase 2, mitochondrial
81931	42.9483	41.7193	36.9421	38.6885	ZNF93	zinc finger protein 93
7443	69.766	68.724	79.4558	78.0033	VRK1	vaccinia related kinase 1
51421	24.0766	29.505	63.5284	78.2488	AMOTL2	angiomotin like 2
9337	47.0579	43.1359	48.685	49.8711	CNOT8	CCR4-NOT transcription complex, subunit 8
1891	93.8716	108.996	96.6504	107.803	ECH1	enoyl CoA hydratase 1, peroxisomal
79603	65.8023	71.5091	90.0085	103.235	CERS4	ceramide synthase 4
60412	28.447	32.5882	31.2464	34.2916	EXOC4	exocyst complex component 4
25998	20.7035	21.1995	25.6901	21.9843	IBTK	inhibitor of Bruton agammaglobulinemia tyrosine kinase
4043	11.348	11.0856	11.8221	11.185	LRPAP1	low density lipoprotein receptor-related protein associated protein 1
9748	21.2405	25.1242	33.538	37.1265	SLK	STE20-like kinase
221092	23.1891	23.8355	26.7446	27.5012	HNRNPUL2	heterogeneous nuclear ribonucleoprotein U-like 2
57679	17.2405	16.2331	15.5639	16.2899	ALS2	amyotrophic lateral sclerosis 2 (juvenile)
54434	14.0052	14.7528	16.8978	16.4606	SSH1	slingshot protein phosphatase 1
678	32.2968	29.396	29.8767	24.848	ZFP36L2	ZFP36 ring finger protein-like 2
57050	57.2619	46.3902	50.4158	40.0963	UTP3	UTP3, small subunit (SSU) processome component, homolog (S. cerevisiae)
100463482	85.7081	90.115	63.1049	68.9794	MTRNR2L6	MT-RNR2-like 6
81875	58.1889	62.5501	54.2268	43.9199	ISG20L2	interferon stimulated exonuclease gene 20kDa-like 2
2192	40.4973	54.356	49.2288	57.6809	FBLN1	fibulin 1
159195	19.2431	18.6433	19.4878	17.0532	USP54	ubiquitin specific peptidase 54
8645	31.3495	20.1823	14.5801	13.7211	KCNK5	potassium channel, subfamily K, member 5
10564	13.2064	11.4089	16.1353	12.8527	ARFGEF2	ADP-ribosylation factor guanine nucleotide-exchange factor 2 (brefeldin A-inhibited)
90231	41.9115	42.2361	39.6346	44.007	KIAA2013	KIAA2013
79142	58.1545	69.5215	65.6523	66.4622	PHF23	PHD finger protein 23
11164	96.9716	88.5252	94.2182	104.244	NUDT5	nudix (nucleoside diphosphate linked moiety X)-type motif 5
9746	29.4058	41.1556	37.2815	39.1393	CLSTN3	calsyntenin 3
55125	14.8187	15.1369	16.7087	20.3336	CEP192	centrosomal protein 192kDa
5912	18.9956	15.8312	14.0157	13.7291	RAP2B	RAP2B, member of RAS oncogene family
57613	25.0743	22.1381	24.9282	31.2209	KIAA1467	KIAA1467
6777	22.9116	22.1789	21.3892	24.1833	STAT5B	signal transducer and activator of transcription 5B
85476	34.0999	28.742	30.7684	25.5467	GFM1	G elongation factor, mitochondrial 1
55011	94.1548	100.835	82.3419	77.6258	PIH1D1	PIH1 domain containing 1
92667	55.2094	55.0751	46.7499	48.5847	MGME1	mitochondrial genome maintenance exonuclease 1
285672	17.2172	14.8123	15.863	14.8391	SREK1IP1	SREK1-interacting protein 1
24149	14.7165	12.3101	14.1218	15.6962	ZNF318	zinc finger protein 318
54764	23.8853	23.349	25.9927	29.8071	ZRANB1	zinc finger, RAN-binding domain containing 1
28974	126.382	145.391	121.934	126.854	C19orf53	chromosome 19 open reading frame 53
2817	31.9652	32.4505	35.7404	46.7491	GPC1	glypican 1
54617	18.8548	19.8166	19.6696	15.67	INO80	INO80 homolog (S. cerevisiae)
134266	28.7025	30.2809	28.7932	27.83	GRPEL2	GrpE-like 2, mitochondrial (E. coli)
55017	39.7319	36.8441	39.6538	39.1682	C14orf119	chromosome 14 open reading frame 119
1176	89.5707	83.9537	77.2044	83.1343	AP3S1	adaptor-related protein complex 3, sigma 1 subunit
79023	95.5936	77.3505	91.0706	87.3353	NUP37	nucleoporin 37kDa
84896	38.6911	34.6313	40.8509	42.5441	ATAD1	ATPase family, AAA domain containing 1
4017	30.8107	27.3931	27.2524	35.4366	LOXL2	lysyl oxidase-like 2
2794	14.8125	13.6429	14.6295	13.9608	GNL1	guanine nucleotide binding protein-like 1
196403	57.8556	72.8224	60.8828	66.7508	DTX3	deltex homolog 3 (Drosophila)
10175	82.3412	72.025	79.3118	71.7926	CNIH	cornichon homolog (Drosophila)
219333	26.0208	25.6774	25.428	27.1589	USP12	ubiquitin specific peptidase 12
51122	31.4639	29.4113	27.9369	26.7501	COMMD2	COMM domain containing 2
51523	80.8253	97.412	93.4538	107.368	CXXC5	CXXC finger protein 5
85403	25.9242	26.1983	26.0204	25.6527	EAF1	ELL associated factor 1
6451	55.8549	58.0164	65.8804	55.1684	SH3BGRL	SH3 domain binding glutamic acid-rich protein like
146433	65.6193	40.3415	34.8346	29.0704	IL34	interleukin 34
23268	18.1861	23.6398	24.5832	31.2034	DNMBP	dynamin binding protein
54887	12.0645	18.2615	20.8431	20.2779	UHRF1BP1	UHRF1 binding protein 1
6567	28.138	27.6956	18.6321	17.9143	SLC16A2	solute carrier family 16, member 2 (thyroid hormone transporter)
729737	21.286	31.9625	24.2538	17.5788	LOC729737	uncharacterized LOC729737
[truncated: 18,184 more rows]
