# Supplementary material for: MSX2 Initiates and Accelerates Mesenchymal Stem/Stromal Cell Specification of hPSCs by Regulating TWIST1 and PRAME
Source: Stem Cell Reports. 2018 Jul 19;11(2):497–513. doi: 10.1016/j.stemcr.2018.06.019 (PMC6092836; doi:10.1016/j.stemcr.2018.06.019)
Supplement: Table S5. RNA-Seq Data of Inducible GFP-MSX2 H1 hESCs Cultured in DMEM/F12 with DOX (3 μg/mL) and/or SMs Treatment for Indicated Time Points (FPKM Value; Days 0, 1, 3, 5, 7), Related to Figures 3, 4, 6, and S2–S4 [file mmc3.xlsx]

## Sheet: Supplementary Table S6
RNA-SEQ data of inducible GFP-MSX2 H1 hESCs cultured in DMEM/F12 with DOX (3 μg/ml) and/or SMs treatment for indicated time points (FPKM value; d 0, d 1, d 3, d 5, d7)
Related to Figure 3, 4, 6 and Supplementary Fig. S2-S4
gene_id	transcript_id(s)	Symbol	BM-MSCs	day7 DOX+	hESC (day0)	day1 DOX+SMs	day3 DOX+SMs	day5 DOX+SMs	day7 DOX+SMs	Description
1	NM_130786	A1BG	1.82	2.78	3.38	2.03	3.31	2.34	10.57	Homo sapiens alpha-1-B glycoprotein (A1BG), mRNA
29974	NM_001198818,NM_001198819,NM_001198820,NM_014576,NM_138932,NM_138933	A1CF	0.03	0.08	0.04	0.07	0.05	0.07	0.05	Homo sapiens APOBEC1 complementation factor (A1CF), transcript variant 3, mRNA
2	NM_000014	A2M	2.45	0.37	0.02	0	0.07	3.15	1.73	Homo sapiens alpha-2-macroglobulin (A2M), mRNA
144568	NM_001282424,NM_144670	A2ML1	0.28	0.38	3.44	0.59	0.73	1.12	0.64	Homo sapiens alpha-2-macroglobulin like 1 (A2ML1), transcript variant 1, mRNA
127550	NM_001080438	A3GALT2	0.1	0	0	0	0	0	0	Homo sapiens alpha 1,3-galactosyltransferase 2 (A3GALT2), mRNA
53947	NM_001318038,NM_017436	A4GALT	3.53	1.21	4.43	2.74	4.98	5.62	12.07	Homo sapiens alpha 1,4-galactosyltransferase (A4GALT), transcript variant 1, mRNA
51146	NM_016161	A4GNT	0.23	0.06	0	0	0	0.19	0	Homo sapiens alpha-1,4-N-acetylglucosaminyltransferase (A4GNT), mRNA
8086	NM_001173466,NM_015665	AAAS	12.72	35.12	50.93	39.45	39.16	51.24	57.2	Homo sapiens aladin WD repeat nucleoporin (AAAS), transcript variant 1, mRNA
65985	NM_001319839,NM_001319840,NM_023928	AACS	7.7	17.43	35.32	12.76	27.31	24.82	22.58	Homo sapiens acetoacetyl-CoA synthetase (AACS), transcript variant 1, mRNA
13	NM_001086	AADAC	0.24	0	0	0	0	0	0	Homo sapiens arylacetamide deacetylase (AADAC), mRNA
126767	NM_001103170	AADACL3	0	0.37	0.65	1.12	0.88	0.41	0.03	Homo sapiens arylacetamide deacetylase-like 3 (AADACL3), transcript variant 2, non-coding RNA
51166	NM_001286682,NM_001286683,NM_016228,NM_182662	AADAT	2.68	5.05	6.83	9.18	11.3	8.98	6.67	Homo sapiens aminoadipate aminotransferase (AADAT), transcript variant 2, mRNA
195827	NM_153698	AAED1	5.82	7.45	4.57	6.99	7.03	5.62	6.75	Homo sapiens AhpC/TSA antioxidant enzyme domain containing 1 (AAED1), mRNA
79719	NM_001271885,NM_001271886,NM_024666	AAGAB	10.61	18.53	19.69	23.85	18.65	24.62	22.1	Homo sapiens alpha- and gamma-adaptin binding protein (AAGAB), transcript variant 1, mRNA
22848	NM_014911	AAK1	4.71	4.35	2.1	3.24	2.4	3.17	1.62	Homo sapiens AP2 associated kinase 1 (AAK1), mRNA
28971	NM_001316957,NM_001316958,NM_001316960,NM_001316961,NM_001316962,NM_024684	AAMDC	16.82	28.6	15.73	13.6	22.49	16.82	41.42	Homo sapiens adipogenesis associated, Mth938 domain containing (AAMDC), transcript variant 7, non-coding RNA
14	NM_001087,NM_001302545	AAMP	32.94	57	92.11	85.32	61.93	70.99	69.35	Homo sapiens angio associated migratory cell protein (AAMP), transcript variant 1, mRNA
15	NM_001088,NM_001166579	AANAT	0.2	0	0	0.32	0.06	0.12	0	Homo sapiens aralkylamine N-acetyltransferase (AANAT), transcript variant 3, non-coding RNA
25980	NM_001271874,NM_015511	AAR2	9.82	14.19	23.53	22.92	14.57	20.78	17.5	Homo sapiens AAR2 splicing factor homolog (AAR2), transcript variant 1, mRNA
441376	NM_001025357	AARD	0.49	0.47	4.08	2.26	1.23	0.6	1.32	Homo sapiens alanine and arginine rich domain containing protein (AARD), mRNA
16	NM_001605	AARS	42	73.85	130.44	117.81	97.61	80.85	94.97	Homo sapiens alanyl-tRNA synthetase (AARS), mRNA
57505	NM_020745	AARS2	4.65	9.06	11.22	11.89	10.4	13.36	10.04	Homo sapiens alanyl-tRNA synthetase 2, mitochondrial (AARS2), mRNA
80755	NM_001261434	AARSD1	9.41	16.82	35.05	29.19	20.27	18.93	32.24	Homo sapiens alanyl-tRNA synthetase domain containing 1 (AARSD1), mRNA
132949	NM_001286668,NM_001286669,NM_001286670,NM_001286671,NM_001286672,NM_001323890,NM_001323892,NM_001323893,NM_001323899,NM_181806	AASDH	2.62	3.79	4.48	2.69	5	4.19	3.68	Homo sapiens aminoadipate-semialdehyde dehydrogenase (AASDH), transcript variant 1, mRNA
60496	NM_015423	AASDHPPT	8.76	18.57	17	18.53	16.34	18.92	12.19	Homo sapiens aminoadipate-semialdehyde dehydrogenase-phosphopantetheinyl transferase (AASDHPPT), mRNA
10157	NM_005763	AASS	0.75	20.01	86.01	16.18	29.39	17.99	6.88	Homo sapiens aminoadipate-semialdehyde synthase (AASS), mRNA
26574	NM_012138	AATF	17.57	25.08	31.45	46.29	27.21	34.86	30.58	Homo sapiens apoptosis antagonizing transcription factor (AATF), mRNA
9625	NM_001080395,NM_004920	AATK	0.14	0.38	0.98	0.44	0.72	0.41	0.32	Homo sapiens apoptosis-associated tyrosine kinase (AATK), transcript variant 2, mRNA
18	NM_000663,NM_001127448,NM_020686	ABAT	0.87	3.62	3.01	1.9	1.37	5.49	2.54	Homo sapiens 4-aminobutyrate aminotransferase (ABAT), transcript variant 1, mRNA
19	NM_005502	ABCA1	5.35	14.7	1.33	9.66	10.78	7.83	3.63	Homo sapiens ATP binding cassette subfamily A member 1 (ABCA1), mRNA
10349	NM_080282	ABCA10	0.34	0.73	0.87	0.52	0.47	0.71	0.42	Homo sapiens ATP binding cassette subfamily A member 10 (ABCA10), mRNA
26154	NM_015657,NM_173076	ABCA12	0	0.07	0	0	0.05	0.03	0	Homo sapiens ATP binding cassette subfamily A member 12 (ABCA12), transcript variant 3, non-coding RNA
154664	NM_152701	ABCA13	1	0.11	0.07	0.19	0.23	0.22	0.03	Homo sapiens ATP binding cassette subfamily A member 13 (ABCA13), mRNA
20	NM_001606,NM_212533	ABCA2	17.18	4.03	3.68	0.73	2.96	2.43	2.9	Homo sapiens ATP binding cassette subfamily A member 2 (ABCA2), transcript variant 2, mRNA
21	NM_001089	ABCA3	0.32	6.39	2.58	2.12	7.96	5.86	6.64	Homo sapiens ATP binding cassette subfamily A member 3 (ABCA3), mRNA
24	NM_000350	ABCA4	0.2	0.15	0.1	0.37	0.42	0.42	0.68	Homo sapiens ATP binding cassette subfamily A member 4 (ABCA4), mRNA
23461	NM_018672,NM_172232	ABCA5	0.75	0.6	0.44	0.54	0.32	0.51	0.39	Homo sapiens ATP binding cassette subfamily A member 5 (ABCA5), transcript variant 2, mRNA
23460	NM_080284	ABCA6	0.06	0	0	0	0.02	0	0.02	Homo sapiens ATP binding cassette subfamily A member 6 (ABCA6), mRNA
10347	NM_019112	ABCA7	1.57	4.28	3.5	2.53	4.99	8.61	10.82	Homo sapiens ATP binding cassette subfamily A member 7 (ABCA7), mRNA
10351	NM_001288985,NM_001288986,NM_007168	ABCA8	2.55	0	0	0	0.02	0	0.02	Homo sapiens ATP binding cassette subfamily A member 8 (ABCA8), transcript variant 2, mRNA
10350	NM_080283	ABCA9	0.62	0.94	0.68	0.44	0.51	0.43	0.36	Homo sapiens ATP binding cassette subfamily A member 9 (ABCA9), mRNA
5243	NM_000927	ABCB1	0	0.14	0.68	0.25	0.24	0.55	0.22	Homo sapiens ATP-binding cassette, sub-family B (MDR/TAP), member 1 (ABCB1), mRNA
23456	NM_012089	ABCB10	6.3	8.3	4.61	9.26	8.72	8.98	5.8	Homo sapiens ATP binding cassette subfamily B member 10 (ABCB10), mRNA
8647	NM_003742	ABCB11	0.13	0	0.02	0	0	0	0	Homo sapiens ATP binding cassette subfamily B member 11 (ABCB11), mRNA
5244	NM_000443,NM_018849,NM_018850	ABCB4	0.03	0.17	0.88	0.14	0.89	0.47	0.55	Homo sapiens ATP-binding cassette, sub-family B (MDR/TAP), member 4 (ABCB4), transcript variant C, mRNA
340273	NM_001163941,NM_001163942,NM_001163993,NM_178559	ABCB5	1.62	1.9	2.12	1.91	1.96	1.92	1.48	Homo sapiens ATP binding cassette subfamily B member 5 (ABCB5), transcript variant 2, mRNA
10058	NM_005689	ABCB6	10.5	4.66	13.52	15.79	10.99	12.38	12.36	Homo sapiens ATP binding cassette subfamily B member 6 (Langereis blood group) (ABCB6), mRNA
22	NM_001271696,NM_001271697,NM_001271698,NM_001271699,NM_004299	ABCB7	3.88	13.05	15.38	9.6	15.21	9.18	8.43	Homo sapiens ATP binding cassette subfamily B member 7 (ABCB7), transcript variant 1, mRNA
11194	NM_001282291,NM_001282292,NM_001282293,NM_007188	ABCB8	6.25	7.13	6.25	6.89	6.3	9.69	8.86	Homo sapiens ATP binding cassette subfamily B member 8 (ABCB8), transcript variant 2, mRNA
23457	NM_001243013,NM_001243014,NM_019624,NM_019625,NM_203444	ABCB9	2.81	1.86	2.34	1.6	1.9	2.77	3.69	Homo sapiens ATP binding cassette subfamily B member 9 (ABCB9), transcript variant 4, mRNA
4363	NM_004996	ABCC1	28.42	24.89	18.69	13.53	20.41	19.14	9.72	Homo sapiens ATP binding cassette subfamily C member 1 (ABCC1), mRNA
89845	NM_001198934,NM_033450	ABCC10	5.81	6.31	4.68	6.86	7.5	6.41	5.95	Homo sapiens ATP binding cassette subfamily C member 10 (ABCC10), transcript variant MRP7A, mRNA
85320	NM_032583,NM_033151,NM_145186	ABCC11	0.05	0	0.05	0.05	0.02	0.12	0.02	Homo sapiens ATP binding cassette subfamily C member 11 (ABCC11), transcript variant 3, mRNA
94160	NM_033226	ABCC12	0.02	0	0	0	0	0.04	0.02	Homo sapiens ATP binding cassette subfamily C member 12 (ABCC12), mRNA
1244	NM_000392	ABCC2	0.23	0.06	0.16	0.08	0.04	0.36	0.27	Homo sapiens ATP binding cassette subfamily C member 2 (ABCC2), mRNA
8714	NM_001144070,NM_003786	ABCC3	20.07	0.17	0.11	0.44	2.2	1.64	4.11	Homo sapiens ATP binding cassette subfamily C member 3 (ABCC3), transcript variant 1, mRNA
10257	NM_001105515,NM_001301829,NM_001301830,NM_005845	ABCC4	2.28	3.37	3.99	4.74	7.3	7.93	4.24	Homo sapiens ATP binding cassette subfamily C member 4 (ABCC4), transcript variant 1, mRNA
10057	NM_001023587,NM_001320032,NM_005688	ABCC5	3.83	12.82	18.32	17.82	18.82	16.08	7.04	Homo sapiens ATP binding cassette subfamily C member 5 (ABCC5), transcript variant 4, non-coding RNA
368	NM_001079528,NM_001171	ABCC6	0.43	3.78	2.58	0.56	3.58	3.14	5.75	Homo sapiens ATP binding cassette subfamily C member 6 (ABCC6), transcript variant 1, mRNA
6833	NM_000352,NM_001287174	ABCC8	0	0	0.24	0.07	0	0.18	0.02	Homo sapiens ATP binding cassette subfamily C member 8 (ABCC8), transcript variant 1, mRNA
10060	NM_005691,NM_020297	ABCC9	9.66	16.43	44.13	25.89	19.57	25.38	17.02	Homo sapiens ATP binding cassette subfamily C member 9 (ABCC9), transcript variant SUR2B, mRNA
215	NM_000033	ABCD1	6.95	8.91	3.22	10.55	8.63	8.39	9.5	Homo sapiens ATP binding cassette subfamily D member 1 (ABCD1), mRNA
225	NM_005164	ABCD2	0	0.14	0	0.02	0.06	0.12	0.1	Homo sapiens ATP-binding cassette, sub-family D (ALD), member 2 (ABCD2), mRNA
5825	NM_001122674,NM_002858	ABCD3	15.51	13.67	15.04	15.53	15.97	18	10.33	Homo sapiens ATP binding cassette subfamily D member 3 (ABCD3), transcript variant 1, mRNA
5826	NM_005050	ABCD4	5.74	16.34	14.9	12.92	16.83	20.88	26.45	Homo sapiens ATP binding cassette subfamily D member 4 (ABCD4), transcript variant 2, non-coding RNA
6059	NM_001040876,NM_002940	ABCE1	15.78	30.34	43.92	61.83	45.33	42.61	22.22	Homo sapiens ATP binding cassette subfamily E member 1 (ABCE1), transcript variant 1, mRNA
23	NM_001025091,NM_001090	ABCF1	22.83	31.16	64.76	58.82	35.32	46.21	41.02	Homo sapiens ATP binding cassette subfamily F member 1 (ABCF1), transcript variant 2, mRNA
10061	NM_005692,NM_007189	ABCF2	19.69	19.59	24.79	39.74	25.12	26.63	19.31	Homo sapiens ATP binding cassette subfamily F member 2 (ABCF2), transcript variant 1, mRNA
55324	NM_018358	ABCF3	20.7	16.35	22.05	21.87	16.71	19.29	26.28	Homo sapiens ATP binding cassette subfamily F member 3 (ABCF3), mRNA
9619	NM_004915,NM_016818,NM_207174,NM_207627,NM_207628,NM_207629	ABCG1	0	0.29	1.06	1.1	1.16	1.83	1.77	Homo sapiens ATP binding cassette subfamily G member 1 (ABCG1), transcript variant 7, mRNA
9429	NM_001257386,NM_004827	ABCG2	0.23	0.29	1.39	0.53	1.62	1.19	0.72	Homo sapiens ATP-binding cassette, sub-family G (WHITE), member 2 (Junior blood group) (ABCG2), transcript variant 1, mRNA
64137	NM_001142505,NM_022169	ABCG4	0	0.38	0.57	0.28	0.57	0.06	0.09	Homo sapiens ATP binding cassette subfamily G member 4 (ABCG4), transcript variant 1, mRNA
64240	NM_022436	ABCG5	0	0	0	0.04	0	0	0	Homo sapiens ATP binding cassette subfamily G member 5 (ABCG5), mRNA
64241	NM_022437	ABCG8	0	0.04	0	0	0.04	0	0.08	Homo sapiens ATP binding cassette subfamily G member 8 (ABCG8), mRNA
84696	NM_032604	ABHD1	0.14	0.3	0.08	0.15	0.15	0.08	0.37	Homo sapiens abhydrolase domain containing 1 (ABHD1), mRNA
55347	NM_001272069,NM_018394	ABHD10	7.51	8.26	13.01	9.09	11.63	9.55	9.74	Homo sapiens abhydrolase domain containing 10 (ABHD10), transcript variant 4, non-coding RNA
83451	NM_001145364,NM_001301058,NM_001321382,NM_001321383,NM_148912,NM_148913	ABHD11	6.39	12.84	10.94	11.92	20.02	18.79	19.05	Homo sapiens abhydrolase domain containing 11 (ABHD11), transcript variant 10, non-coding RNA
26090	NM_001042472,NM_015600	ABHD12	30.72	31.05	39.67	20.98	24.02	21.48	23.32	Homo sapiens abhydrolase domain containing 12 (ABHD12), transcript variant 2, mRNA
145447	NM_001206673,NM_181533,NM_181814	ABHD12B	0.28	0.46	2.7	0.41	1.45	0.46	0.62	Homo sapiens abhydrolase domain containing 12B (ABHD12B), transcript variant 3, mRNA
84945	NM_032859	ABHD13	3.01	3.69	3.48	3.9	3.44	4.27	2.94	Homo sapiens abhydrolase domain containing 13 (ABHD13), mRNA
25864	NM_015407	ABHD14A	6.24	2.92	1.6	2.07	2.88	3.25	7.65	Homo sapiens abhydrolase domain containing 14A (ABHD14A), mRNA
100526760	NM_001316331	ABHD14A-ACY1	1.04	0.64	1.07	0	1.89	5.64	4.38	Homo sapiens ABHD14A-ACY1 readthrough (ABHD14A-ACY1), mRNA
84836	NM_001146314,NM_001254753,NM_032750	ABHD14B	11.73	3.55	4.35	2.62	5.61	3.91	10.26	Homo sapiens abhydrolase domain containing 14B (ABHD14B), transcript variant 1, mRNA
116236	NM_198147	ABHD15	4.76	2.08	1.37	2.36	2.28	2.11	3.27	Homo sapiens abhydrolase domain containing 15 (ABHD15), mRNA
7920	NM_001177515,NM_021160	ABHD16A	7.64	15.26	17.53	13.26	15.43	21.45	35.02	Homo sapiens abhydrolase domain containing 16A (ABHD16A), transcript variant 4, non-coding RNA
140701	NM_080622	ABHD16B	4.79	2.33	2.36	3.06	3.99	3.64	3.52	Homo sapiens abhydrolase domain containing 16B (ABHD16B), mRNA
81926	NM_001130111,NM_031213	ABHD17A	33.18	32.03	39.09	35.28	35.95	49.88	72.98	Homo sapiens abhydrolase domain containing 17A (ABHD17A), transcript variant 1, mRNA
51104	NM_001025780,NM_016014	ABHD17B	4.52	15.88	18.24	16.64	11.11	16.72	7.51	Homo sapiens abhydrolase domain containing 17B (ABHD17B), transcript variant 1, mRNA
58489	NM_021214	ABHD17C	2.32	5.32	11.99	8.23	7.15	4.98	4.72	Homo sapiens abhydrolase domain containing 17C (ABHD17C), mRNA
80167	NM_001319305,NM_001319306,NM_001319307	ABHD18	2.71	5.63	4.92	4.72	4.48	5.56	3.79	Homo sapiens abhydrolase domain containing 18 (ABHD18), transcript variant 3, mRNA
11057	NM_007011,NM_152924	ABHD2	17.65	12.69	7.75	10.46	10.39	10.94	6.49	Homo sapiens abhydrolase domain containing 2 (ABHD2), transcript variant 2, mRNA
171586	NM_001308256,NM_001308257,NM_138340	ABHD3	1.83	2.98	3.95	4.8	4.96	7.24	5.3	Homo sapiens abhydrolase domain containing 3 (ABHD3), transcript variant 1, mRNA
63874	NM_022060	ABHD4	11.81	14.5	17.69	19.66	13.57	18.89	25.43	Homo sapiens abhydrolase domain containing 4 (ABHD4), mRNA
51099	NM_016006	ABHD5	12.7	2.16	2.35	4	2.17	3.22	2.4	Homo sapiens abhydrolase domain containing 5 (ABHD5), mRNA
57406	NM_001320126,NM_020676	ABHD6	3.5	1.17	1.71	2.08	2.47	2.95	3.47	Homo sapiens abhydrolase domain containing 6 (ABHD6), transcript variant 2, mRNA
79575	NM_024527	ABHD8	6.22	10.19	7.18	7.13	4.66	4.31	9.31	Homo sapiens abhydrolase domain containing 8 (ABHD8), mRNA
10006	NM_001012750,NM_001012751,NM_001012752,NM_001178116,NM_001178119,NM_001178120,NM_001178121,NM_001178122,NM_001178123,NM_001178124,NM_001178125,NM_005470	ABI1	14.18	17.9	9.73	13.79	12.54	10.97	9.33	Homo sapiens abl interactor 1 (ABI1), transcript variant 1, mRNA
10152	NM_001282925,NM_001282926,NM_001282927,NM_001282932,NM_005759	ABI2	9.76	26.26	17.88	13.97	24.84	23.51	14.45	Homo sapiens abl-interactor 2 (ABI2), transcript variant 3, mRNA
51225	NM_001135186,NM_016428	ABI3	0.05	2.99	3.67	6.93	10.47	8.46	11.41	Homo sapiens ABI family member 3 (ABI3), transcript variant 1, mRNA
25890	NM_015429	ABI3BP	84.35	0.29	0.15	0	0.22	0.12	0.05	Homo sapiens ABI family member 3 binding protein (ABI3BP), mRNA
25	NM_005157,NM_007313	ABL1	63.85	47.16	27.39	38.93	31.35	29.09	15.99	Homo sapiens ABL proto-oncogene 1, non-receptor tyrosine kinase (ABL1), transcript variant b, mRNA
27	NM_001136000,NM_001136001,NM_001168236,NM_001168237,NM_001168238,NM_001168239,NM_005158,NM_007314	ABL2	10.74	9.83	3.62	6.12	7.14	5.86	2.6	Homo sapiens ABL proto-oncogene 2, non-receptor tyrosine kinase (ABL2), transcript variant b, mRNA
3983	NM_001003407,NM_001003408,NM_001322882,NM_001322883,NM_001322884,NM_001322885,NM_001322886,NM_001322887,NM_001322888,NM_001322889,NM_001322890,NM_001322891,NM_001322892,NM_001322893,NM_001322894,NM_001322895,NM_001322896,NM_001322897,NM_001322898,NM_001322899,NM_001322900,NM_002313,NM_006720	ABLIM1	0.36	25.91	15.71	16.85	26.59	22.47	10.79	Homo sapiens actin binding LIM protein 1 (ABLIM1), transcript variant 4, mRNA
84448	NM_001130083,NM_001130084,NM_001130085,NM_001130086,NM_001130087,NM_001130088,NM_001286688,NM_032432	ABLIM2	0.16	0.29	0.57	0.21	0.3	1.13	1.91	Homo sapiens actin binding LIM protein family member 2 (ABLIM2), transcript variant 6, mRNA
22885	NM_001301015,NM_001301018,NM_001301027,NM_001301028,NM_014945	ABLIM3	3.37	0.24	0.28	1.27	0.98	0.54	0.86	Homo sapiens actin binding LIM protein family member 3 (ABLIM3), transcript variant 2, mRNA
28	NM_020469	ABO	0	0	0	0.07	0.14	0.07	0.07	Homo sapiens ABO blood group (transferase A, alpha 1-3-N-acetylgalactosaminyltransferase; transferase B, alpha 1-3-galactosyltransferase) (ABO), mRNA
29	NM_001092,NM_001159746,NM_001256847,NM_001282149,NM_001322840,NM_001322841,NM_001322842,NM_021962	ABR	18.07	31.02	15.09	10.54	26.27	25.65	28.91	Homo sapiens active BCR-related (ABR), transcript variant 1, mRNA
137735	NM_139166	ABRA	0.07	0.08	0.06	0.04	0.12	0.04	0.38	Homo sapiens actin binding Rho activating protein (ABRA), mRNA
58527	NM_021243	ABRACL	9.33	69.11	121.08	88.27	56.93	46.88	55.25	Homo sapiens ABRA C-terminal like (ABRACL), mRNA
29777	NM_013375	ABT1	7.12	12.24	21.22	19.68	13.24	19.24	16.23	Homo sapiens activator of basal transcription 1 (ABT1), mRNA
80325	NM_032548,NM_172027	ABTB1	12.56	6.31	2.11	3.66	4.57	3.93	13.44	Homo sapiens ankyrin repeat and BTB domain containing 1 (ABTB1), transcript variant 3, non-coding RNA
25841	NM_145804	ABTB2	0.42	3.5	3.28	10.81	4.37	10.32	7.38	Homo sapiens ankyrin repeat and BTB domain containing 2 (ABTB2), mRNA
30	NM_001130410,NM_001607	ACAA1	12.24	15.98	17.69	21.95	16.55	21.7	28.65	Homo sapiens acetyl-CoA acyltransferase 1 (ACAA1), transcript variant 3, non-coding RNA
10449	NM_006111	ACAA2	31	36.44	74.35	61.51	56.54	53.19	57.98	Homo sapiens acetyl-CoA acyltransferase 2 (ACAA2), mRNA
31	NM_198834,NM_198836,NM_198837,NM_198838,NM_198839	ACACA	4.5	28.05	28.78	12.68	23.88	18.74	6.83	Homo sapiens acetyl-CoA carboxylase alpha (ACACA), transcript variant 2, mRNA
32	NM_001093	ACACB	0.44	1.38	2.39	0.88	1.97	2.23	1.51	Homo sapiens acetyl-CoA carboxylase beta (ACACB), mRNA
80724	NM_001136538,NM_025247	ACAD10	3.04	9.84	8.89	3.11	6.64	8.48	9.11	Homo sapiens acyl-CoA dehydrogenase family member 10 (ACAD10), transcript variant 2, mRNA
84129	NM_032169	ACAD11	4.98	5.01	4.86	4.28	6.37	6.09	5.25	Homo sapiens acyl-CoA dehydrogenase family member 11 (ACAD11), transcript variant 4, non-coding RNA
27034	NM_014384	ACAD8	5.97	10.25	28.48	12.72	10.35	12.64	8.87	Homo sapiens acyl-CoA dehydrogenase family member 8 (ACAD8), mRNA
28976	NM_014049	ACAD9	10.72	11.18	14.55	13.77	13.1	16.96	15.29	Homo sapiens acyl-CoA dehydrogenase family member 9 (ACAD9), transcript variant 2, non-coding RNA
33	NM_001608	ACADL	0	3.38	0.26	1.73	0.61	0.26	0.17	Homo sapiens acyl-CoA dehydrogenase, long chain (ACADL), mRNA
34	NM_000016,NM_001127328,NM_001286042,NM_001286043,NM_001286044	ACADM	4.88	16.06	18.43	13.41	11.98	19.36	16.02	Homo sapiens acyl-CoA dehydrogenase, C-4 to C-12 straight chain (ACADM), transcript variant 6, mRNA
35	NM_000017,NM_001302554	ACADS	7.71	3.94	4.66	5.26	5.54	7.66	18.75	Homo sapiens acyl-CoA dehydrogenase, C-2 to C-3 short chain (ACADS), transcript variant 2, mRNA
36	NM_001609	ACADSB	3.34	3.99	6.72	2.82	3.29	5.62	3.08	Homo sapiens acyl-CoA dehydrogenase, short/branched chain (ACADSB), mRNA
37	NM_000018,NM_001033859,NM_001270447,NM_001270448	ACADVL	157.09	49.72	49.5	51.36	77.27	101.43	155.46	Homo sapiens acyl-CoA dehydrogenase, very long chain (ACADVL), transcript variant 4, mRNA
176	NM_001135,NM_013227	ACAN	20.92	0.21	0.61	1.42	1.67	5.92	3.34	Homo sapiens aggrecan (ACAN), transcript variant 2, mRNA
9744	NM_014716	ACAP1	0.78	0.99	12.92	2.79	6.11	2.64	3.1	Homo sapiens ArfGAP with coiled-coil, ankyrin repeat and PH domains 1 (ACAP1), mRNA
23527	NM_012287	ACAP2	8.38	11.54	6.93	9.7	10.94	12.01	5.11	Homo sapiens ArfGAP with coiled-coil, ankyrin repeat and PH domains 2 (ACAP2), mRNA
116983	NM_030649	ACAP3	12.94	14.77	9.16	6.63	14.15	17.22	25.44	Homo sapiens ArfGAP with coiled-coil, ankyrin repeat and PH domains 3 (ACAP3), mRNA
38	NM_000019	ACAT1	9.39	11.94	16.13	16.05	20.11	14.59	15.21	Homo sapiens acetyl-CoA acetyltransferase 1 (ACAT1), mRNA
39	NM_001303253,NM_005891	ACAT2	11.04	53.8	131.54	68.68	72.63	59.12	66.8	Homo sapiens acetyl-CoA acetyltransferase 2 (ACAT2), transcript variant 1, mRNA
64746	NM_022735	ACBD3	21.69	19.12	12.6	18.47	18.66	16.75	14.13	Homo sapiens acyl-CoA binding domain containing 3 (ACBD3), mRNA
79777	NM_001135705,NM_001135706,NM_001135707,NM_001321352,NM_001321353,NM_024722	ACBD4	1.66	4.82	4.79	2.01	6.86	5.38	10.19	Homo sapiens acyl-CoA binding domain containing 4 (ACBD4), transcript variant 2, mRNA
91452	NM_001042473,NM_001271512,NM_001301251,NM_001301252,NM_001301253,NM_001301254,NM_145698	ACBD5	14.18	9.38	5.54	6.37	8.69	7.23	5.15	Homo sapiens acyl-CoA binding domain containing 5 (ACBD5), transcript variant 1, mRNA
84320	NM_032360	ACBD6	17.76	22.18	31.4	16.39	19.92	21.85	23.27	Homo sapiens acyl-CoA binding domain containing 6 (ACBD6), mRNA
414149	NM_001039844	ACBD7	1.6	7.62	9.36	5.14	6.25	5.65	5.14	Homo sapiens acyl-CoA binding domain containing 7 (ACBD7), mRNA
84680	NM_001127219,NM_032592	ACCS	1.84	2.62	2.38	1.38	3.01	2.64	4.37	Homo sapiens 1-aminocyclopropane-1-carboxylate synthase homolog (inactive) (ACCS), transcript variant 1, mRNA
390110	NM_001031854	ACCSL	0	0.12	0.06	0	0	0	0.06	Homo sapiens 1-aminocyclopropane-1-carboxylate synthase (inactive)-like (ACCSL), mRNA
65057	NM_001082486,NM_001082487,NM_022914	ACD	8.1	10.28	17.34	13.7	13.21	10.94	17.4	Homo sapiens adrenocortical dysplasia homolog (ACD), transcript variant 2, mRNA
1636	NM_000789,NM_001178057,NM_152830	ACE	0.21	0.22	1.34	0.4	0.82	1.04	3.5	Homo sapiens angiotensin I converting enzyme (ACE), transcript variant 2, mRNA
59272	NM_021804	ACE2	0	0.15	0.03	0.03	0	0.41	1.88	Homo sapiens angiotensin I converting enzyme 2 (ACE2), mRNA
125981	NM_133492	ACER1	0.1	0.1	0	0	0	0	0.1	Homo sapiens alkaline ceramidase 1 (ACER1), mRNA
340485	NM_001010887	ACER2	0.47	0.57	1	1.48	1.29	0.89	0.19	Homo sapiens alkaline ceramidase 2 (ACER2), mRNA
55331	NM_001300953,NM_001300954,NM_001300955,NM_018367	ACER3	4.94	6.7	4.23	4.97	5.75	6.3	4.51	Homo sapiens alkaline ceramidase 3 (ACER3), transcript variant 1, mRNA
43	NM_000665,NM_001282449,NM_001302621,NM_001302622,NM_015831	ACHE	0.05	6.16	2.47	4.34	2.66	6.29	4.12	Homo sapiens acetylcholinesterase (Cartwright blood group) (ACHE), transcript variant E4-E5, mRNA
22985	NM_001164814,NM_001164815,NM_001164816,NM_001164817,NM_014977	ACIN1	24.43	60.49	83.28	80.47	61.75	79.65	98.93	Homo sapiens apoptotic chromatin condensation inducer 1 (ACIN1), transcript variant 1, mRNA
2532	NM_001122951,NM_002036	ACKR1	0	1.24	0.18	0.16	0.55	0.22	0.16	Homo sapiens atypical chemokine receptor 1 (Duffy blood group) (ACKR1), transcript variant 2, mRNA
1238	NM_001296	ACKR2	1.28	1.93	1.67	2.25	1.77	2.22	1.7	Homo sapiens atypical chemokine receptor 2 (ACKR2), mRNA
57007	NM_020311	ACKR3	2.06	2.57	0.94	3.08	1.75	4.21	9.56	Homo sapiens atypical chemokine receptor 3 (ACKR3), mRNA
51554	NM_016557,NM_178445	ACKR4	0.08	0.09	0.35	0.05	0.33	0.19	0	Homo sapiens atypical chemokine receptor 4 (ACKR4), transcript variant 1, mRNA
47	NM_001096,NM_001303274,NM_001303275,NM_198830	ACLY	100.22	128.46	136.48	97	133.91	89.21	60.95	Homo sapiens ATP citrate lyase (ACLY), transcript variant 2, mRNA
130013	NM_001307983,NM_138326	ACMSD	0	0.17	0	0.09	0.09	0.18	0.09	Homo sapiens aminocarboxymuconate semialdehyde decarboxylase (ACMSD), transcript variant 1, mRNA
48	NM_001278352,NM_002197	ACO1	26.2	18.74	20.5	23.9	21.74	18.12	16.25	Homo sapiens aconitase 1 (ACO1), transcript variant 2, mRNA
50	NM_001098	ACO2	27.08	37.82	51.89	37.42	51.14	46.96	55.04	Homo sapiens aconitase 2 (ACO2), mRNA
730249	NM_001258406	ACOD1	0	0	0	0	0	0	0.05	Homo sapiens aconitate decarboxylase 1 (ACOD1), mRNA
641371	NM_001037161	ACOT1	1.59	2.08	1.52	1.64	2.48	1.66	3.04	Homo sapiens acyl-CoA thioesterase 1 (ACOT1), mRNA
26027	NM_015547,NM_147161	ACOT11	0.84	1	2.93	0.71	1.66	1.18	1.95	Homo sapiens acyl-CoA thioesterase 11 (ACOT11), transcript variant 2, mRNA
134526	NM_130767	ACOT12	0	0.16	0	0.05	0.23	0.11	0.27	Homo sapiens acyl-CoA thioesterase 12 (ACOT12), mRNA
55856	NM_001160094,NM_018473	ACOT13	5.65	7.4	10.57	5.43	6.44	6.16	7.41	Homo sapiens acyl-CoA thioesterase 13 (ACOT13), transcript variant 1, mRNA
10965	NM_006821	ACOT2	9.93	6.11	9.29	12.12	6.12	11.27	13.22	Homo sapiens acyl-CoA thioesterase 2 (ACOT2), transcript variant 2, non-coding RNA
122970	NM_152331	ACOT4	1.04	0.13	2.27	1.54	0.92	1.12	2.09	Homo sapiens acyl-CoA thioesterase 4 (ACOT4), mRNA
641372	NM_001037162	ACOT6	0	0.11	0.89	0.22	0.23	0	0.55	Homo sapiens acyl-CoA thioesterase 6 (ACOT6), mRNA
11332	NM_007274,NM_181864,NM_181865,NM_181866	ACOT7	28.99	46.25	96.47	64.13	73.9	77.02	81.45	Homo sapiens acyl-CoA thioesterase 7 (ACOT7), transcript variant hBACHd, mRNA
10005	NM_005469	ACOT8	7.77	11.79	24.41	9.63	15.67	15	26.89	Homo sapiens acyl-CoA thioesterase 8 (ACOT8), mRNA
23597	NM_001033583,NM_001037171	ACOT9	20.03	23.13	18.4	24.36	21.57	16.49	19.21	acyl-CoA thioesterase 9
51	NM_001185039,NM_004035,NM_007292	ACOX1	5.21	7.12	4.49	6.37	6.73	7.4	5.66	Homo sapiens acyl-CoA oxidase 1, palmitoyl (ACOX1), transcript variant 2, mRNA
8309	NM_003500	ACOX2	3.86	0.32	0.33	0.14	0.9	1.84	2.87	Homo sapiens acyl-CoA oxidase 2, branched chain (ACOX2), mRNA
8310	NM_001101667,NM_003501	ACOX3	4.42	4.65	2.73	5.16	3.63	6.67	13.74	Homo sapiens acyl-CoA oxidase 3, pristanoyl (ACOX3), transcript variant 1, mRNA
55289	NM_001142807	ACOXL	0	0.87	2.27	1.19	5.94	1.03	0.36	Homo sapiens acyl-CoA oxidase-like (ACOXL), mRNA
52	NM_001040649,NM_004300,NM_007099	ACP1	41.57	62.99	85.03	78.52	63.04	65.59	66.1	Homo sapiens acid phosphatase 1, soluble (ACP1), transcript variant 1, non-coding RNA
53	NM_001302489,NM_001302490,NM_001302491,NM_001302492,NM_001610	ACP2	16.15	11.03	9.34	18.66	8.71	21.74	17.77	Homo sapiens acid phosphatase 2, lysosomal (ACP2), transcript variant 1, mRNA
54	NM_001111034,NM_001111035,NM_001111036,NM_001322023,NM_001611	ACP5	0.21	0.94	8.05	4.39	13.93	17.54	48.43	Homo sapiens acid phosphatase 5, tartrate resistant (ACP5), transcript variant 4, mRNA
51205	NM_001323625,NM_016361	ACP6	1.19	5.54	5.38	2.85	5.39	6.06	2.76	Homo sapiens acid phosphatase 6, lysophosphatidic (ACP6), transcript variant 6, non-coding RNA
390928	NM_001004318	ACP7	2.65	1.79	1.25	1.73	1.56	1.56	1.42	Homo sapiens acid phosphatase 7, tartrate resistant (putative) (ACP7), mRNA
55	NM_001099,NM_001134194,NM_001292037	ACPP	0.59	0.36	1.3	0.26	0.79	1.19	1.55	Homo sapiens acid phosphatase, prostate (ACPP), transcript variant 3, mRNA
93650	NM_033068	ACPT	0	0.08	0.08	0.16	0.08	0.17	0.32	Homo sapiens acid phosphatase, testicular (ACPT), mRNA
49	NM_001097	ACR	0.08	0	0	0	0.08	0	0.16	Homo sapiens acrosin (ACR), mRNA
84519	NM_032489	ACRBP	0.22	0.17	0.53	0.29	0.83	0.83	2.57	Homo sapiens acrosin binding protein (ACRBP), mRNA
93953	NM_052957	ACRC	0.36	0.34	0.55	1.19	0.63	1.08	1.14	Homo sapiens acidic repeat containing (ACRC), mRNA
56	NM_001612,NM_020069,NM_020107,NM_020108	ACRV1	0	0.98	0.8	0.65	0.2	0.59	0.37	Homo sapiens acrosomal vesicle protein 1 (ACRV1), transcript variant 4, mRNA
23205	NM_001199377,NM_015162	ACSBG1	0.24	0.11	2.73	0.14	0.15	0.33	0.25	Homo sapiens acyl-CoA synthetase bubblegum family member 1 (ACSBG1), transcript variant 1, mRNA
81616	NM_001289177,NM_001289178,NM_001289179,NM_001289180,NM_001321384,NM_030924	ACSBG2	0.08	0.04	0.04	0.04	0.18	0.09	0.09	Homo sapiens acyl-CoA synthetase bubblegum family member 2 (ACSBG2), transcript variant 2, mRNA
80221	NM_001288968,NM_001288969,NM_001288970,NM_001288971,NM_001288972,NM_025149	ACSF2	5.72	11.95	8.92	5.65	14.53	10.81	17.45	Homo sapiens acyl-CoA synthetase family member 2 (ACSF2), transcript variant 7, non-coding RNA
197322	NM_001127214,NM_001243279,NM_001284316,NM_174917	ACSF3	3.2	6.24	4.83	2.84	4.37	4.14	3.94	Homo sapiens acyl-CoA synthetase family member 3 (ACSF3), transcript variant 7, non-coding RNA
2180	NM_001286708,NM_001286710,NM_001286711,NM_001286712,NM_001995	ACSL1	9.03	1.66	4.56	2.64	2.4	4.68	6.3	Homo sapiens acyl-CoA synthetase long-chain family member 1 (ACSL1), transcript variant 1, mRNA
2181	NM_004457,NM_203372	ACSL3	19.64	33.72	26.47	35.26	37.76	27.96	11.71	Homo sapiens acyl-CoA synthetase long-chain family member 3 (ACSL3), transcript variant 2, mRNA
2182	NM_001318509,NM_001318510,NM_004458,NM_022977	ACSL4	27.94	23.42	16.56	11.86	23.86	13.07	6.3	Homo sapiens acyl-CoA synthetase long-chain family member 4 (ACSL4), transcript variant 2, mRNA
51703	NM_016234,NM_203379,NM_203380	ACSL5	1.64	0.1	0	0.29	0.33	0.91	1.12	Homo sapiens acyl-CoA synthetase long-chain family member 5 (ACSL5), transcript variant 3, mRNA
23305	NM_001009185,NM_001205247,NM_001205248,NM_001205250,NM_001205251,NM_015256	ACSL6	0.12	0.31	0.87	0.29	0.44	0.31	0.41	Homo sapiens acyl-CoA synthetase long-chain family member 6 (ACSL6), transcript variant 1, mRNA
116285	NM_001318890,NM_052956	ACSM1	0	0.27	0	0	0.05	0.05	0.1	Homo sapiens acyl-CoA synthetase medium-chain family member 1 (ACSM1), transcript variant 3, non-coding RNA
123876	NM_001308169,NM_001308172,NM_001308954	ACSM2A	0.03	0.1	0.13	0.03	0.03	0.16	0.1	Homo sapiens acyl-CoA synthetase medium-chain family member 2A (ACSM2A), transcript variant 4, mRNA
6296	NM_005622,NM_202000	ACSM3	0.29	1.46	2.19	0.85	1.76	1.55	2.84	Homo sapiens acyl-CoA synthetase medium-chain family member 3 (ACSM3), transcript variant 2, mRNA
341392	NM_001080454	ACSM4	0	0.06	0	0.06	0.06	0.19	0.06	Homo sapiens acyl-CoA synthetase medium-chain family member 4 (ACSM4), mRNA
54988	NM_001324371,NM_001324372,NM_001324373,NM_017888	ACSM5	0.09	0.1	0	0	0.1	0.05	0.19	Homo sapiens acyl-CoA synthetase medium-chain family member 5 (ACSM5), transcript variant 1, mRNA
142827	NM_207321	ACSM6	0	0.06	0.06	0	0.06	0	0	Homo sapiens acyl-CoA synthetase medium-chain family member 6 (ACSM6), mRNA
84532	NM_001252675,NM_001252676,NM_001252677,NM_032501	ACSS1	0.03	0.09	1.66	0.04	0.18	0.06	0.04	Homo sapiens acyl-CoA synthetase short-chain family member 1 (ACSS1), transcript variant 1, mRNA
55902	NM_001076552,NM_001242393,NM_018677	ACSS2	5.86	16.7	13.45	5.46	27.9	10.93	17.4	Homo sapiens acyl-CoA synthetase short-chain family member 2 (ACSS2), transcript variant 1, mRNA
79611	NM_024560	ACSS3	1.71	11.66	7.18	5.2	9.64	9.8	8.95	Homo sapiens acyl-CoA synthetase short-chain family member 3 (ACSS3), mRNA
58	NM_001100	ACTA1	0.07	190.85	14.04	138.55	35.65	28.76	32.93	Homo sapiens actin, alpha 1, skeletal muscle (ACTA1), mRNA
59	NM_001141945,NM_001320855,NM_001613	ACTA2	115.32	31.32	0.55	0.15	2.79	1.76	27.43	Homo sapiens actin, alpha 2, smooth muscle, aorta (ACTA2), transcript variant 2, mRNA
60	NM_001101	ACTB	1556.43	3515.08	2217.36	3103.44	2145.59	1590.08	1719.5	Homo sapiens actin, beta (ACTB), mRNA
345651	NM_001017992	ACTBL2	0.15	0.08	0	0	0	0	0.04	Homo sapiens actin, beta-like 2 (ACTBL2), mRNA
70	NM_005159	ACTC1	0.03	259.85	2.57	43.48	19.88	14.12	73.84	Homo sapiens actin, alpha, cardiac muscle 1 (ACTC1), mRNA
71	NM_001199954,NM_001614	ACTG1	1198.24	3039.15	1493.6	2674.47	2229.3	1261.78	1834.21	Homo sapiens actin gamma 1 (ACTG1), transcript variant 3, non-coding RNA
72	NM_001199893,NM_001615	ACTG2	0.7	206.7	7.24	50.29	55.76	40.28	46.12	Homo sapiens actin, gamma 2, smooth muscle, enteric (ACTG2), transcript variant 1, mRNA
170487	NM_001024675	ACTL10	1.02	0	0.05	0.43	0.99	0.33	0.37	Homo sapiens actin like 10 (ACTL10), mRNA
86	NM_004301,NM_177989,NM_178042	ACTL6A	14.61	32.18	48.29	48.64	35.78	35.58	24.25	Homo sapiens actin like 6A (ACTL6A), transcript variant 3, mRNA
51412	NM_016188	ACTL6B	0	0.07	1.14	0.28	0.15	0	0.07	Homo sapiens actin like 6B (ACTL6B), transcript variant 2, non-coding RNA
10881	NM_006687	ACTL7A	0	0	0	0	0	0	0.07	Homo sapiens actin like 7A (ACTL7A), mRNA
10880	NM_006686	ACTL7B	0	0	0	0	0	0	0.15	Homo sapiens actin like 7B (ACTL7B), mRNA
81569	NM_030812	ACTL8	0.16	0.23	1.34	0.69	0.12	0.77	1.54	Homo sapiens actin like 8 (ACTL8), mRNA
87	NM_001102,NM_001130004,NM_001130005	ACTN1	206.97	306.02	84.73	165.59	178.61	146.93	141.93	Homo sapiens actinin alpha 1 (ACTN1), transcript variant 3, mRNA
88	NM_001103,NM_001278343,NM_001278344	ACTN2	0	0.26	0.84	0.63	0.74	1.86	0.89	Homo sapiens actinin alpha 2 (ACTN2), transcript variant 3, mRNA
89	NM_001104,NM_001258371	ACTN3	0	3.96	8.42	0.4	1.83	0.79	2.83	actinin alpha 3 (gene/pseudogene)
81	NM_001322033,NM_004924	ACTN4	144.59	289.98	93.42	139.31	166.58	118.44	108.16	Homo sapiens actinin alpha 4 (ACTN4), transcript variant 1, mRNA
55860	NM_018477	ACTR10	22	19.32	14.98	13.9	16.79	17.92	20.99	Homo sapiens actin-related protein 10 homolog (ACTR10), mRNA
10121	NM_005736	ACTR1A	44.57	64.93	53.91	54.77	64.87	59.71	68.35	Homo sapiens ARP1 actin-related protein 1 homolog A, centractin alpha (ACTR1A), mRNA
10120	NM_005735	ACTR1B	25.36	27.95	20.59	18.34	36.26	22.73	38.87	Homo sapiens ARP1 actin-related protein 1 homolog B, centractin beta (ACTR1B), mRNA
10097	NM_001005386,NM_005722	ACTR2	99.81	97.3	59.43	76.93	92.28	84.23	49.31	Homo sapiens ARP2 actin-related protein 2 homolog (yeast) (ACTR2), transcript variant 2, mRNA
10096	NM_001277140,NM_005721	ACTR3	34.05	49.22	27.14	50.34	42.55	30.91	26.51	Homo sapiens ARP3 actin-related protein 3 homolog (yeast) (ACTR3), transcript variant 3, non-coding RNA
57180	NM_001040135,NM_020445	ACTR3B	2.51	8.36	14.12	8.13	9.37	10.87	9.77	Homo sapiens ARP3 actin-related protein 3 homolog B (yeast) (ACTR3B), transcript variant 4, non-coding RNA
653857	NM_001164458,NM_001164459	ACTR3C	0	0.26	0.98	0.64	0.6	1	0.23	Homo sapiens ARP3 actin-related protein 3 homolog C (ACTR3C), transcript variant 2, mRNA
79913	NM_024855	ACTR5	2	4.9	10.53	8.86	7.21	6.22	5.58	Homo sapiens ARP5 actin-related protein 5 homolog (ACTR5), mRNA
64431	NM_022496	ACTR6	6.36	11.14	17.37	15.19	11.79	10.59	14.43	Homo sapiens ARP6 actin-related protein 6 homolog (ACTR6), transcript variant 3, non-coding RNA
93973	NM_022899	ACTR8	5.29	6.61	4.64	6.86	5.94	8.03	5	Homo sapiens ARP8 actin-related protein 8 homolog (ACTR8), mRNA
139741	NM_138289	ACTRT1	0	0	0	0	0.08	0	0	Homo sapiens actin related protein T1 (ACTRT1), mRNA
84517	NM_032487	ACTRT3	1.39	1.19	3.71	1.24	0.94	0.72	0.69	Homo sapiens actin related protein T3 (ACTRT3), mRNA
90	NM_001105,NM_001111067	ACVR1	19.81	12.7	8.78	11.13	10.45	12.08	8.84	Homo sapiens activin A receptor type 1 (ACVR1), transcript variant 2, mRNA
91	NM_004302,NM_020327,NM_020328	ACVR1B	4.2	13.79	6.31	17.95	11.52	12.58	11.59	Homo sapiens activin A receptor type 1B (ACVR1B), transcript variant 3, mRNA
130399	NM_001111031,NM_001111032,NM_001111033,NM_145259	ACVR1C	0.07	0.04	0.4	0.24	0.2	0.42	0.19	Homo sapiens activin A receptor type 1C (ACVR1C), transcript variant 1, mRNA
92	NM_001278579,NM_001278580,NM_001616	ACVR2A	1.19	2.82	2.92	2.36	1.96	3.16	2.3	Homo sapiens activin A receptor type 2A (ACVR2A), transcript variant 2, mRNA
93	NM_001106	ACVR2B	0.47	9.77	11	10.91	9.41	8.35	4.1	Homo sapiens activin A receptor type 2B (ACVR2B), mRNA
94	NM_000020,NM_001077401	ACVRL1	0.63	0.9	0.52	1.39	7.85	2.32	7.96	Homo sapiens activin A receptor like type 1 (ACVRL1), transcript variant 2, mRNA
95	NM_000666,NM_001198895,NM_001198896,NM_001198897,NM_001198898	ACY1	11.01	7.25	20.61	12.17	15.43	17.63	27.52	Homo sapiens aminoacylase 1 (ACY1), transcript variant 5, mRNA
91703	NM_080658	ACY3	0	0	0	0	0	0.09	0	Homo sapiens aminoacylase 3 (ACY3), mRNA
97	NM_001107,NM_001302616,NM_001302617	ACYP1	2.2	9.53	10.35	4.26	7.25	8.3	10.99	Homo sapiens acylphosphatase 1 (ACYP1), transcript variant 6, non-coding RNA
98	NM_001320586,NM_001320587,NM_001320588,NM_001320589,NM_001320590,NM_138448	ACYP2	5.66	35.93	315.3	63.08	63.68	104.78	27.22	Homo sapiens acylphosphatase 2 (ACYP2), transcript variant 3, mRNA
100	NM_000022,NM_001322050,NM_001322051	ADA	11.77	11.68	10.53	9.02	29.28	25.45	46.01	Homo sapiens adenosine deaminase (ADA), transcript variant 4, non-coding RNA
132612	NM_001159285,NM_001159295,NM_139243	ADAD1	0	0	0	0	0	0.06	0	Homo sapiens adenosine deaminase domain containing 1 (ADAD1), transcript variant 1, mRNA
161931	NM_001145400,NM_139174	ADAD2	0	0	1.11	0.31	0	0.05	0.16	Homo sapiens adenosine deaminase domain containing 2 (ADAD2), transcript variant 1, mRNA
161823	NM_001012969,NM_001159280,NM_001324364,NM_001324365,NM_001324366,NM_001324367,NM_001324368	ADAL	1.42	1.89	2.78	1.97	2.85	3.3	2.77	Homo sapiens adenosine deaminase-like (ADAL), transcript variant 7, mRNA
102	NM_001110,NM_001320570	ADAM10	24.09	39.24	23.75	19.14	26.23	27.67	16.07	Homo sapiens ADAM metallopeptidase domain 10 (ADAM10), transcript variant 2, mRNA
4185	NM_001318933,NM_002390	ADAM11	0.12	0.32	0.74	0.53	1	0.77	1.49	Homo sapiens ADAM metallopeptidase domain 11 (ADAM11), transcript variant 1, mRNA
8038	NM_001288973,NM_001288974,NM_001288975,NM_003474,NM_021641	ADAM12	107.08	0.37	0.05	0.26	0.1	0.84	0.8	Homo sapiens ADAM metallopeptidase domain 12 (ADAM12), transcript variant 2, mRNA
8751	NM_001261464,NM_001261465,NM_001261466,NM_003815,NM_207191,NM_207194,NM_207195,NM_207196,NM_207197	ADAM15	29.09	22.92	13.63	18.03	32.53	25.26	29.52	Homo sapiens ADAM metallopeptidase domain 15 (ADAM15), transcript variant 12, non-coding RNA
6868	NM_003183	ADAM17	7.12	18.17	7.2	13.81	15.28	12.34	8.23	Homo sapiens ADAM metallopeptidase domain 17 (ADAM17), mRNA
8749	NM_001190956,NM_001320313,NM_014237	ADAM18	0	0	0	0.15	0.08	0.08	0.15	Homo sapiens ADAM metallopeptidase domain 18 (ADAM18), transcript variant 4, non-coding RNA
8728	NM_033274	ADAM19	22.24	54.98	6.54	44.1	45.45	24.88	32.61	Homo sapiens ADAM metallopeptidase domain 19 (ADAM19), mRNA
2515	NM_001278113,NM_001278114,NM_001464	ADAM2	0	0	0.04	0	0	0	0	Homo sapiens ADAM metallopeptidase domain 2 (ADAM2), transcript variant 1, mRNA
8748	NM_003814	ADAM20	0	0.04	0	0	0	0.04	0.04	Homo sapiens ADAM metallopeptidase domain 20 (ADAM20), mRNA
8747	NM_003813	ADAM21	0.27	0.2	0.16	0.04	0.04	0.21	0.04	Homo sapiens ADAM metallopeptidase domain 21 (ADAM21), mRNA
53616	NM_001324417,NM_001324418,NM_001324419,NM_001324420,NM_001324421,NM_004194,NM_016351,NM_021721,NM_021722,NM_021723	ADAM22	0.06	1.54	3	1.88	2.41	2.69	0.6	Homo sapiens ADAM metallopeptidase domain 22 (ADAM22), transcript variant 1, mRNA
8745	NM_003812	ADAM23	0.07	2.33	4.41	1.65	1.17	1.6	0.43	Homo sapiens ADAM metallopeptidase domain 23 (ADAM23), mRNA
10863	NM_001304351,NM_014265,NM_021777	ADAM28	0.34	0.34	0.73	0.25	0.42	0.41	0.15	Homo sapiens ADAM metallopeptidase domain 28 (ADAM28), transcript variant 6, non-coding RNA
11086	NM_001130703,NM_001130704,NM_001130705,NM_001278125,NM_001278126,NM_001278127,NM_014269	ADAM29	0	0.04	0	0	0	0.04	0	Homo sapiens ADAM metallopeptidase domain 29 (ADAM29), transcript variant 1, mRNA
203102	NM_001313994,NM_145004	ADAM32	0.48	0.14	0	0	0.14	0.19	0.18	Homo sapiens ADAM metallopeptidase domain 32 (ADAM32), transcript variant 1, mRNA
80332	NM_001282447,NM_025220,NM_153202	ADAM33	0.06	3.61	3	0.72	2.52	1.53	3.71	Homo sapiens ADAM metallopeptidase domain 33 (ADAM33), transcript variant 2, mRNA
101	NM_001109,NM_001164489,NM_001164490	ADAM8	0.19	0.79	1.62	0.48	0.66	0.85	1.1	Homo sapiens ADAM metallopeptidase domain 8 (ADAM8), transcript variant 3, mRNA
8754	NM_003816	ADAM9	110.83	57.88	6.53	14.74	24.77	11.89	13.23	Homo sapiens ADAM metallopeptidase domain 9 (ADAM9), transcript variant 2, non-coding RNA
9510	NM_006988	ADAMTS1	464.83	19.08	11.55	10.31	7.63	10.1	5.89	Homo sapiens ADAM metallopeptidase with thrombospondin type 1 motif 1 (ADAMTS1), mRNA
81794	NM_001282352,NM_030957	ADAMTS10	2.01	5.82	3.61	6.02	14.42	13.26	19.38	Homo sapiens ADAM metallopeptidase with thrombospondin type 1 motif 10 (ADAMTS10), transcript variant 1, mRNA
81792	NM_030955	ADAMTS12	6.32	12.9	2.95	2.88	13.09	10.48	7.84	Homo sapiens ADAM metallopeptidase with thrombospondin type 1 motif 12 (ADAMTS12), mRNA
11093	NM_139025,NM_139026,NM_139027	ADAMTS13	0.35	2.25	2.13	0.8	3.37	2.8	4.34	Homo sapiens ADAM metallopeptidase with thrombospondin type 1 motif 13 (ADAMTS13), transcript variant 4, non-coding RNA
140766	NM_080722,NM_139155	ADAMTS14	2.3	0.19	1.18	0.7	0.48	0.5	0.54	Homo sapiens ADAM metallopeptidase with thrombospondin type 1 motif 14 (ADAMTS14), transcript variant 1, mRNA
170689	NM_139055	ADAMTS15	0.16	4.07	1.71	4.75	2.69	3.78	4.1	Homo sapiens ADAM metallopeptidase with thrombospondin type 1 motif 15 (ADAMTS15), mRNA
170690	NM_139056	ADAMTS16	0.02	0.71	3.77	0.92	0.8	1.98	0.38	ADAM metallopeptidase with thrombospondin type 1 motif 16
170691	NM_139057	ADAMTS17	0.14	0.87	1.66	1.31	0.7	2.31	1.52	Homo sapiens ADAM metallopeptidase with thrombospondin type 1 motif 17 (ADAMTS17), mRNA
170692	NM_199355	ADAMTS18	0.22	2.19	0.2	0.24	0.3	0.48	0.25	Homo sapiens ADAM metallopeptidase with thrombospondin type 1 motif 18 (ADAMTS18), mRNA
171019	NM_133638	ADAMTS19	0	2.63	8.32	3.98	2.82	3.77	1.85	Homo sapiens ADAM metallopeptidase with thrombospondin type 1 motif 19 (ADAMTS19), mRNA
9509	NM_014244,NM_021599	ADAMTS2	100.33	1	3.07	0.99	1.18	3	3.55	Homo sapiens ADAM metallopeptidase with thrombospondin type 1 motif 2 (ADAMTS2), transcript variant 2, mRNA
80070	NM_025003	ADAMTS20	0	0.43	2.58	1.85	1.51	1.13	0.15	Homo sapiens ADAM metallopeptidase with thrombospondin type 1 motif 20 (ADAMTS20), mRNA
9508	NM_014243	ADAMTS3	0.04	0.87	1.72	1.27	2.32	4.68	1.15	Homo sapiens ADAM metallopeptidase with thrombospondin type 1 motif 3 (ADAMTS3), mRNA
9507	NM_001320336,NM_005099	ADAMTS4	2.73	3.07	6.2	7.45	6.82	3.95	3.63	Homo sapiens ADAM metallopeptidase with thrombospondin type 1 motif 4 (ADAMTS4), transcript variant 1, mRNA
11096	NM_007038	ADAMTS5	7.29	6.75	0.13	1.09	0.82	0.59	0.43	Homo sapiens ADAM metallopeptidase with thrombospondin type 1 motif 5 (ADAMTS5), mRNA
11174	NM_197941	ADAMTS6	8.94	0.72	0.24	0.1	0.56	0.28	0.3	Homo sapiens ADAM metallopeptidase with thrombospondin type 1 motif 6 (ADAMTS6), non-coding RNA
11173	NM_014272	ADAMTS7	24.12	12.54	19.86	9.51	22.47	14.99	17.15	Homo sapiens ADAM metallopeptidase with thrombospondin type 1 motif 7 (ADAMTS7), mRNA
11095	NM_007037	ADAMTS8	0.03	1.15	4.9	0.8	0.33	0.96	1.83	Homo sapiens ADAM metallopeptidase with thrombospondin type 1 motif 8 (ADAMTS8), mRNA
56999	NM_001318781,NM_182920	ADAMTS9	0.21	21.4	0.13	1.72	2.38	2.53	3.57	Homo sapiens ADAM metallopeptidase with thrombospondin type 1 motif 9 (ADAMTS9), transcript variant 1, mRNA
92949	NM_001040272,NM_052866	ADAMTSL1	12.63	0.3	0.93	0.46	0.71	0.24	0.23	Homo sapiens ADAMTS like 1 (ADAMTSL1), transcript variant 2, mRNA
9719	NM_001145320,NM_014694	ADAMTSL2	0.53	1.35	0.99	1.44	6.83	6.57	9.45	Homo sapiens ADAMTS like 2 (ADAMTSL2), transcript variant 1, mRNA
57188	NM_001301110,NM_207517	ADAMTSL3	0.04	1.46	0.24	0.41	0.82	0.98	0.36	Homo sapiens ADAMTS like 3 (ADAMTSL3), transcript variant 1, mRNA
54507	NM_001288607,NM_001288608,NM_019032,NM_025008	ADAMTSL4	12.71	10.72	2.05	7.57	14.56	4.43	9.78	Homo sapiens ADAMTS like 4 (ADAMTSL4), transcript variant 2, mRNA
339366	NM_213604	ADAMTSL5	1.65	1.43	0.28	0.41	0.87	0.79	2.93	Homo sapiens ADAMTS like 5 (ADAMTSL5), mRNA
11033	NM_001284308,NM_001284309,NM_001284310,NM_001284311,NM_006869	ADAP1	0.11	2.66	2.89	3.04	2.41	3.02	3.12	Homo sapiens ArfGAP with dual PH domains 1 (ADAP1), transcript variant 1, mRNA
55803	NM_018404	ADAP2	0.04	0.22	0.44	0.12	0.12	0.24	0.62	ArfGAP with dual PH domains 2
103	NM_001025107,NM_001111,NM_001193495,NM_015840,NM_015841	ADAR	28.63	61.39	59.94	70.92	52.09	64.92	33.9	Homo sapiens adenosine deaminase, RNA-specific (ADAR), transcript variant 3, mRNA
104	NM_001112,NM_001160230,NM_015833,NM_015834	ADARB1	17.79	7.15	3.46	3.67	6.11	6.74	7.22	adenosine deaminase, RNA specific B1
105	NM_018702	ADARB2	0.06	0.19	0.2	0.01	0.43	0.29	0.51	Homo sapiens adenosine deaminase, RNA specific B2 (inactive) (ADARB2), mRNA
23536	NM_001324444,NM_001324445,NM_001324446,NM_001324448,NM_001324449,NM_001324450,NM_001324451,NM_001324452,NM_001324453,NM_012091	ADAT1	5.17	5.59	6.42	7.03	7.34	7.39	4.6	Homo sapiens adenosine deaminase, tRNA specific 1 (ADAT1), transcript variant 1, mRNA
134637	NM_001286259,NM_182503	ADAT2	0.91	2.5	2.46	3.02	3.71	2.98	1.91	Homo sapiens adenosine deaminase, tRNA specific 2 (ADAT2), transcript variant 1, mRNA
113179	NM_138422	ADAT3	1.1	1.78	8.19	7.76	3.84	6.79	8.68	Homo sapiens adenosine deaminase, tRNA specific 3 (ADAT3), mRNA
57143	NM_001142545,NM_020421	ADCK1	1.01	2.95	4.89	1.96	2.19	4.41	3.37	Homo sapiens aarF domain containing kinase 1 (ADCK1), transcript variant 1, mRNA
90956	NM_052853	ADCK2	4.69	8.64	5.13	9.94	13.69	8.6	12.29	Homo sapiens aarF domain containing kinase 2 (ADCK2), mRNA
203054	NM_174922	ADCK5	2.28	3.21	3.03	2.5	3.64	4.84	7.91	Homo sapiens aarF domain containing kinase 5 (ADCK5), mRNA
107	NM_001281768,NM_021116	ADCY1	0.16	0.98	4.9	2.61	1.53	2.15	0.47	Homo sapiens adenylate cyclase 1 (brain) (ADCY1), transcript variant 1, mRNA
55811	NM_001167749,NM_001297772,NM_018417	ADCY10	0.06	0.04	0.02	0.06	0.09	0.09	0.19	Homo sapiens adenylate cyclase 10 (soluble) (ADCY10), transcript variant 1, mRNA
108	NM_020546	ADCY2	0.1	5.68	15.84	2.85	3.92	4.39	2.68	Homo sapiens adenylate cyclase 2 (brain) (ADCY2), mRNA
109	NM_001320613,NM_004036	ADCY3	9.16	9.02	15.63	15.63	17.45	11.48	8.56	Homo sapiens adenylate cyclase 3 (ADCY3), transcript variant 2, mRNA
196883	NM_001198568,NM_001198592,NM_139247	ADCY4	3.98	0.25	0	0.03	0.3	0.89	1.16	Homo sapiens adenylate cyclase 4 (ADCY4), transcript variant 2, mRNA
111	NM_001199642,NM_183357	ADCY5	0.14	0.38	7.42	1.26	1.08	2.51	3.84	Homo sapiens adenylate cyclase 5 (ADCY5), transcript variant 1, mRNA
112	NM_015270	ADCY6	17.07	22.45	6.36	6.31	16.08	18.37	28.67	Homo sapiens adenylate cyclase 6 (ADCY6), mRNA
113	NM_001114,NM_001286057	ADCY7	12.66	6.47	3.06	5.52	10.06	8.72	7.38	Homo sapiens adenylate cyclase 7 (ADCY7), transcript variant 2, mRNA
114	NM_001115	ADCY8	0	0.23	6.24	0.21	0.56	2.93	1.96	Homo sapiens adenylate cyclase 8 (brain) (ADCY8), mRNA
115	NM_001116	ADCY9	4.16	5.59	2.08	3.63	4.03	3.8	2.09	Homo sapiens adenylate cyclase 9 (ADCY9), mRNA
116	NM_001099733,NM_001117	ADCYAP1	0	0.1	0	0	0.03	0	0	Homo sapiens adenylate cyclase activating polypeptide 1 (ADCYAP1), transcript variant 2, mRNA
117	NM_001118,NM_001199635,NM_001199636,NM_001199637	ADCYAP1R1	0	0.17	3.66	1.9	1.53	0.96	0.45	Homo sapiens ADCYAP receptor type I (ADCYAP1R1), transcript variant 4, mRNA
118	NM_001119,NM_001286645,NM_014189,NM_014190,NM_176801	ADD1	43.69	75.45	41.39	47.31	49.41	49.7	47.11	Homo sapiens adducin 1 (ADD1), transcript variant 4, mRNA
119	NM_001185054,NM_001185055,NM_001617,NM_017482,NM_017488	ADD2	0.11	10.73	44.11	26.32	18.62	13.79	4.75	Homo sapiens adducin 2 (ADD2), transcript variant 4, mRNA
120	NM_001121,NM_001320591,NM_001320592,NM_001320593,NM_001320594,NM_016824,NM_019903	ADD3	26.25	35.42	20.38	11.06	20.96	28.69	22.63	Homo sapiens adducin 3 (ADD3), transcript variant 2, mRNA
84435	NM_001083909,NM_001291085	ADGRA1	0	0.03	0.16	0.06	0	0.06	0.03	Homo sapiens adhesion G protein-coupled receptor A1 (ADGRA1), transcript variant 2, mRNA
25960	NM_032777	ADGRA2	12.04	21.21	1.37	1.63	5.47	6.53	13.17	Homo sapiens adhesion G protein-coupled receptor A2 (ADGRA2), mRNA
166647	NM_145290	ADGRA3	6.94	21.39	19.85	21.99	21.25	17.73	9.03	Homo sapiens adhesion G protein-coupled receptor A3 (ADGRA3), mRNA
575	NM_001702	ADGRB1	0	0.49	2.54	1.63	1.7	1.05	0.79	Homo sapiens adhesion G protein-coupled receptor B1 (ADGRB1), mRNA
576	NM_001294335,NM_001294336	ADGRB2	4.2	5.28	4.99	6.94	13.2	10.52	12.5	Homo sapiens adhesion G protein-coupled receptor B2 (ADGRB2), transcript variant 2, mRNA
577	NM_001704	ADGRB3	0	0.3	0.25	0.04	0.18	0.14	0.13	Homo sapiens adhesion G protein-coupled receptor B3 (ADGRB3), mRNA
283383	NM_198827	ADGRD1	0	1.63	0.2	0.58	1.15	1.89	2.07	Homo sapiens adhesion G protein-coupled receptor D1 (ADGRD1), mRNA
2015	NM_001256252,NM_001256253,NM_001256254,NM_001256255,NM_001974	ADGRE1	0	0	0.08	0	0	0	0	Homo sapiens adhesion G protein-coupled receptor E1 (ADGRE1), transcript variant 1, mRNA
30817	NM_001271052,NM_013447	ADGRE2	0.32	0.39	1.53	1.1	1.11	1.74	2.45	Homo sapiens adhesion G protein-coupled receptor E2 (ADGRE2), transcript variant 1, mRNA
976	NM_001025160,NM_001784,NM_078481	ADGRE5	20.1	4.15	2.07	8.61	37.9	53.25	89.21	Homo sapiens adhesion G protein-coupled receptor E5 (ADGRE5), transcript variant 1, mRNA
266977	NM_025048,NM_153840	ADGRF1	0.79	0.79	0.42	0.67	1	0.71	0.91	Homo sapiens adhesion G protein-coupled receptor F1 (ADGRF1), transcript variant 1, mRNA
222611	NM_153839	ADGRF2	0.02	0.1	0	0.16	0.09	0.45	0.45	Homo sapiens adhesion G protein-coupled receptor F2 (ADGRF2), mRNA
165082	NM_001145168,NM_001145169,NM_001321971,NM_001321975,NM_153835	ADGRF3	0.07	0.16	0.76	0.56	0.63	0.46	0.25	Homo sapiens adhesion G protein-coupled receptor F3 (ADGRF3), transcript variant 6, non-coding RNA
221393	NM_153838	ADGRF4	0.39	0	0	0.17	0.07	0.24	0.57	Homo sapiens adhesion G protein-coupled receptor F4 (ADGRF4), mRNA
221395	NM_001098518,NM_015234	ADGRF5	0.05	0.21	0	0.15	0.48	0.55	0.31	Homo sapiens adhesion G protein-coupled receptor F5 (ADGRF5), transcript variant 1, mRNA
9289	NM_001145770,NM_001145771,NM_001145772,NM_001145773,NM_001145774,NM_001290142,NM_001290143,NM_001290144,NM_005682,NM_201524,NM_201525	ADGRG1	7.53	3.29	0.72	11.46	13.15	12.63	14.51	Homo sapiens adhesion G protein-coupled receptor G1 (ADGRG1), transcript variant 3, mRNA
10149	NM_001079858,NM_001079859,NM_001079860,NM_001184833,NM_001184834,NM_001184835,NM_001184836,NM_001184837,NM_005756	ADGRG2	0.04	0.14	2.58	0.43	0.27	1.49	0.31	Homo sapiens adhesion G protein-coupled receptor G2 (ADGRG2), transcript variant 4, mRNA
222487	NM_001308360,NM_170776	ADGRG3	0	0	0.47	0.3	1.49	0.65	1.14	Homo sapiens adhesion G protein-coupled receptor G3 (ADGRG3), transcript variant 1, mRNA
139378	NM_153834	ADGRG4	0.04	0.08	0.03	0.02	0.04	0	0.01	Homo sapiens adhesion G protein-coupled receptor G4 (ADGRG4), mRNA
221188	NM_001304376,NM_001318481,NM_153837	ADGRG5	0	0.6	4.86	5.65	6.26	7.51	6.09	Homo sapiens adhesion G protein-coupled receptor G5 (ADGRG5), transcript variant 1, mRNA
57211	NM_001032394,NM_001032395,NM_020455,NM_198569	ADGRG6	0.21	6.35	1.22	0.98	3.2	1.51	1.49	Homo sapiens adhesion G protein-coupled receptor G6 (ADGRG6), transcript variant b1, mRNA
84873	NM_001308362,NM_032787	ADGRG7	0	0	0	0	0	0.04	0.14	Homo sapiens adhesion G protein-coupled receptor G7 (ADGRG7), transcript variant 1, mRNA
22859	NM_001008701,NM_014921	ADGRL1	1.01	14.4	28.02	23.02	24.48	26.99	20.01	Homo sapiens adhesion G protein-coupled receptor L1 (ADGRL1), transcript variant 2, mRNA
23266	NM_001297704,NM_001297705,NM_001297706,NM_012302	ADGRL2	17.23	54.73	19.97	6.69	12.91	16.33	8.12	Homo sapiens adhesion G protein-coupled receptor L2 (ADGRL2), transcript variant 1, mRNA
23284	NM_001322246,NM_001322402,NM_015236	ADGRL3	0.01	5.56	2.49	0.48	0.98	1.71	0.61	Homo sapiens adhesion G protein-coupled receptor L3 (ADGRL3), transcript variant 2, mRNA
64123	NM_022159	ADGRL4	8.49	7.43	0.57	0.68	7.71	0.88	0.97	Homo sapiens adhesion G protein-coupled receptor L4 (ADGRL4), mRNA
84059	NM_032119	ADGRV1	0.01	1.47	2.74	0.67	1.15	1.75	0.61	Homo sapiens adhesion G protein-coupled receptor V1 (ADGRV1), transcript variant 2, non-coding RNA
124	NM_000667	ADH1A	0	0.07	0	0	0	0	0	Homo sapiens alcohol dehydrogenase 1A (class I), alpha polypeptide (ADH1A), mRNA
125	NM_000668,NM_001286650	ADH1B	0.04	0	0.04	0	0	0	0	Homo sapiens alcohol dehydrogenase 1B (class I), beta polypeptide (ADH1B), transcript variant 2, mRNA
126	NM_000669	ADH1C	0	0	0	0	0	0.06	0.06	Homo sapiens alcohol dehydrogenase 1C (class I), gamma polypeptide (ADH1C), transcript variant 2, non-coding RNA
127	NM_000670,NM_001306171,NM_001306172	ADH4	0.22	0.28	0.22	0.16	0.22	0.06	0	Homo sapiens alcohol dehydrogenase 4 (class II), pi polypeptide (ADH4), transcript variant 2, mRNA
128	NM_000671	ADH5	32.66	63.59	114.29	95.2	87.16	64.58	62.63	Homo sapiens alcohol dehydrogenase 5 (class III), chi polypeptide (ADH5), mRNA
130	NM_000672,NM_001102470	ADH6	0.07	0	0	0.48	0.28	0.48	0.08	Homo sapiens alcohol dehydrogenase 6 (class V) (ADH6), transcript variant 3, non-coding RNA
131	NM_000673,NM_001166504	ADH7	0	0	0	0.05	0	0	0	Homo sapiens alcohol dehydrogenase 7 (class IV), mu or sigma polypeptide (ADH7), transcript variant 1, mRNA
137872	NM_144650	ADHFE1	0.27	1.31	1.16	0.8	1.47	1.29	2.77	Homo sapiens alcohol dehydrogenase, iron containing 1 (ADHFE1), mRNA
55256	NM_001306077,NM_018269	ADI1	18.82	23.97	27.52	32.09	17.92	33.02	36.82	Homo sapiens acireductone dioxygenase 1 (ADI1), transcript variant 1, mRNA
9370	NM_001177800,NM_004797	ADIPOQ	0.37	0.92	0.45	0.9	0.91	0.63	0.73	Homo sapiens adiponectin, C1Q and collagen domain containing (ADIPOQ), transcript variant 2, mRNA
51094	NM_001290553,NM_001290557,NM_001290629,NM_015999	ADIPOR1	51.07	38.77	45.12	48.43	45.24	48.33	46.04	Homo sapiens adiponectin receptor 1 (ADIPOR1), transcript variant 1, mRNA
79602	NM_024551	ADIPOR2	19.51	31.21	29.3	32.49	30.16	34.86	23.17	Homo sapiens adiponectin receptor 2 (ADIPOR2), mRNA
10974	NM_006829	ADIRF	11.52	0.84	0.34	0.57	4.06	3.9	4.61	Homo sapiens adipogenesis regulatory factor (ADIRF), mRNA
132	NM_001123,NM_001202449,NM_001202450,NM_006721	ADK	20.74	17.4	14.54	7.02	15.07	12.7	12.5	Homo sapiens adenosine kinase (ADK), transcript variant 2, mRNA
133	NM_001124	ADM	137.87	69.8	16.05	25	12.69	29.25	77.5	Homo sapiens adrenomedullin (ADM), mRNA
79924	NM_001253845	ADM2	3.74	6.81	4.2	8.57	6.12	8.17	6.04	Homo sapiens adrenomedullin 2 (ADM2), mRNA
199800	NM_001101340	ADM5	0	0.98	3.18	2	1.01	2.69	1.83	Homo sapiens adrenomedullin 5 (putative) (ADM5), mRNA
23394	NM_001282531,NM_001282532,NM_015339,NM_181442	ADNP	9.41	29	28.06	31.16	28.8	36.48	21.93	Homo sapiens activity-dependent neuroprotector homeobox (ADNP), transcript variant 2, mRNA
22850	NM_014913	ADNP2	5.57	11.06	16.25	18.45	14.98	17.87	8.91	Homo sapiens ADNP homeobox 2 (ADNP2), mRNA
84890	NM_032804	ADO	8.02	10.6	11.66	10.43	11.36	12.25	8.79	Homo sapiens 2-aminoethanethiol (cysteamine) dioxygenase (ADO), mRNA
134	NM_000674,NM_001048230	ADORA1	0.81	1.9	1.62	6.84	5.77	8.34	15.42	Homo sapiens adenosine A1 receptor (ADORA1), transcript variant 2, mRNA
135	NM_000675,NM_001278497,NM_001278498,NM_001278499,NM_001278500	ADORA2A	0.43	1.47	4.34	2.32	1.52	1.87	4.06	Homo sapiens adenosine A2a receptor (ADORA2A), transcript variant 7, non-coding RNA
136	NM_000676	ADORA2B	6.04	2.02	1.6	1.73	2.26	1.81	2.48	Homo sapiens adenosine A2b receptor (ADORA2B), mRNA
83440	NM_031284	ADPGK	23.73	20.55	19.25	20.03	18.5	23.35	19.44	Homo sapiens ADP-dependent glucokinase (ADPGK), transcript variant 3, non-coding RNA
141	NM_001125,NM_001291949,NM_001291950	ADPRH	2.02	0.98	0.71	0.92	1.12	1.5	1.01	Homo sapiens ADP-ribosylarginine hydrolase (ADPRH), transcript variant 3, mRNA
113622	NM_138430,NM_199162	ADPRHL1	0.83	0.46	1.23	1.12	0.22	0.87	0.34	Homo sapiens ADP-ribosylhydrolase like 1 (ADPRHL1), transcript variant 2, mRNA
54936	NM_017825	ADPRHL2	21.87	15.8	20.85	19.28	19.7	19.7	24.25	Homo sapiens ADP-ribosylhydrolase like 2 (ADPRHL2), mRNA
56985	NM_020233	ADPRM	4.39	2.38	3.65	4.53	3.86	4.06	6.35	Homo sapiens ADP-ribose/CDP-alcohol diphosphatase, manganese dependent (ADPRM), mRNA
148	NM_000680,NM_001322502,NM_001322503,NM_001322504,NM_033302,NM_033303,NM_033304	ADRA1A	3.11	3.63	3.17	2.54	3.6	3.75	4.28	Homo sapiens adrenoceptor alpha 1A (ADRA1A), transcript variant 8, non-coding RNA
147	NM_000679	ADRA1B	0.23	1.1	0	1.34	1.92	2.54	2.08	Homo sapiens adrenoceptor alpha 1B (ADRA1B), mRNA
146	NM_000678	ADRA1D	0.85	0.12	0.12	0.73	0.29	0.21	0.24	Homo sapiens adrenoceptor alpha 1D (ADRA1D), mRNA
150	NM_000681	ADRA2A	0.05	0.22	1.12	0.53	0.11	0.28	0.3	Homo sapiens adrenoceptor alpha 2A (ADRA2A), mRNA
151	NM_000682	ADRA2B	0	0.22	2.17	1.18	1.22	1.11	1.11	Homo sapiens adrenoceptor alpha 2B (ADRA2B), mRNA
152	NM_000683	ADRA2C	4.82	1.84	9.17	7.33	5.44	14.56	17.87	Homo sapiens adrenoceptor alpha 2C (ADRA2C), mRNA
153	NM_000684	ADRB1	0	0.57	0	0.04	0	0	0	Homo sapiens adrenoceptor beta 1 (ADRB1), mRNA
154	NM_000024	ADRB2	0.45	0.69	0.43	1.42	3.38	2.16	2.35	Homo sapiens adrenoceptor beta 2 (ADRB2), mRNA
155	NM_000025	ADRB3	0	0	0.04	0.12	0.04	0.08	0.08	Homo sapiens adrenoceptor beta 3 (ADRB3), mRNA
11047	NM_001281437,NM_001281438,NM_007002,NM_175573	ADRM1	84.65	67.49	136.5	129.91	71.36	99.7	106.92	Homo sapiens adhesion regulating molecule 1 (ADRM1), transcript variant 2, mRNA
158	NM_000026,NM_001123378,NM_001317923	ADSL	20.51	46.73	111.01	83.62	67.58	67.66	56.43	Homo sapiens adenylosuccinate lyase (ADSL), transcript variant 4, non-coding RNA
159	NM_001126	ADSS	20.23	35.39	45.74	30.89	32.17	23.22	13.85	Homo sapiens adenylosuccinate synthase (ADSS), mRNA
122622	NM_001320424,NM_152328,NM_199165	ADSSL1	4.11	3.68	2.73	1.4	6	2.6	4.49	Homo sapiens adenylosuccinate synthase like 1 (ADSSL1), transcript variant 1, mRNA
84830	NM_001143948,NM_032744	ADTRP	0.61	0.18	0	0.48	0.19	0.18	2.2	Homo sapiens androgen dependent TFPI regulating protein (ADTRP), transcript variant 2, mRNA
165	NM_001129	AEBP1	52.08	26.58	18.17	25.81	46.49	46.79	91.2	Homo sapiens AE binding protein 1 (AEBP1), mRNA
121536	NM_001114176,NM_001267043,NM_153207	AEBP2	3.82	9.05	9.85	8.24	9.59	9.56	6.42	Homo sapiens AE binding protein 2 (AEBP2), transcript variant 1, mRNA
64782	NM_022767	AEN	10.15	9.66	31.39	49.92	19.9	20.4	16.89	Homo sapiens apoptosis enhancing nuclease (AEN), mRNA
166	NM_001130,NM_198969,NM_198970	AES	138.91	161.32	140.39	137.5	256.29	185.67	327.63	Homo sapiens amino-terminal enhancer of split (AES), transcript variant 3, mRNA
60312	NM_001134647,NM_198595	AFAP1	21.25	32.15	4.04	7.63	13.51	9.59	4.27	Homo sapiens actin filament associated protein 1 (AFAP1), transcript variant 2, mRNA
134265	NM_001146337,NM_001323062,NM_001323063,NM_152406	AFAP1L1	1.32	4.39	2.46	6.83	8.48	4.35	5.61	Homo sapiens actin filament associated protein 1 like 1 (AFAP1L1), transcript variant 1, mRNA
84632	NM_001001936,NM_001287824,NM_032550	AFAP1L2	0.08	6.58	1.93	10.26	28.05	9.55	6.4	Homo sapiens actin filament associated protein 1 like 2 (AFAP1L2), transcript variant 2, mRNA
4301	NM_001040000,NM_001207008,NM_001291964	AFDN	4.87	47.25	25.94	28.65	34.35	31.05	12.09	Homo sapiens myeloid/lymphoid or mixed-lineage leukemia; translocated to, 4 (MLLT4), transcript variant 4, mRNA
4299	NM_001166693,NM_001313959,NM_001313960,NM_005935	AFF1	5.97	12.49	11.94	12.03	12.6	12.09	4.15	Homo sapiens AF4/FMR2 family member 1 (AFF1), transcript variant 2, mRNA
2334	NM_001169122,NM_001169123,NM_001169124,NM_001169125,NM_001170628,NM_002025	AFF2	0.07	1.46	0.89	0.38	0.45	0.74	0.47	Homo sapiens AF4/FMR2 family member 2 (AFF2), transcript variant 1, mRNA
3899	NM_001025108,NM_002285	AFF3	0.5	1.88	1.42	1.67	1.41	1.32	0.84	Homo sapiens AF4/FMR2 family member 3 (AFF3), transcript variant 1, mRNA
27125	NM_014423	AFF4	24.52	30.05	10.94	20.94	19.62	24.22	8.69	Homo sapiens AF4/FMR2 family member 4 (AFF4), mRNA
10939	NM_006796	AFG3L2	18.06	32.3	43.85	41.67	37.24	37.26	33.67	Homo sapiens AFG3 like matrix AAA peptidase subunit 2 (AFG3L2), mRNA
173	NM_001133	AFM	0	0	0	0	0	0.06	0.16	Homo sapiens afamin (AFM), mRNA
125061	NM_001010982,NM_001145526	AFMID	7.42	14.49	16.62	13.67	18.73	18.49	24.29	Homo sapiens arylformamidase (AFMID), transcript variant 3, non-coding RNA
174	NM_001134	AFP	0.2	0.58	0.59	1.48	0.05	0.38	1.2	Homo sapiens alpha fetoprotein (AFP), mRNA
54812	NM_001002243,NM_017657,NM_203437	AFTPH	5.06	7.48	5.06	5.02	6.4	6.4	4.47	Homo sapiens aftiphilin (AFTPH), transcript variant 1, mRNA
175	NM_000027,NM_001171988	AGA	5.68	3.81	5	3.03	3.28	4.84	3.26	Homo sapiens aspartylglucosaminidase (AGA), transcript variant 3, non-coding RNA
116987	NM_001037131,NM_001244888,NM_014914	AGAP1	7.54	6.97	4.68	5.17	4.47	7.4	3.23	Homo sapiens ArfGAP with GTPase domain, ankyrin repeat and PH domain 1 (AGAP1), transcript variant 2, mRNA
119385	NM_133447	AGAP11	0.35	0.7	0.68	0.92	0.92	1.66	0.69	Homo sapiens ArfGAP with GTPase domain, ankyrin repeat and PH domain 11 (AGAP11), mRNA
116986	NM_001122772,NM_014770	AGAP2	0.82	0.16	1.78	0.75	0.55	0.32	0.68	Homo sapiens ArfGAP with GTPase domain, ankyrin repeat and PH domain 2 (AGAP2), transcript variant 2, mRNA
116988	NM_001042535,NM_001281300,NM_001308304,NM_001308305,NM_031946	AGAP3	18.92	37.56	22.25	27.97	28.01	29.86	53.53	Homo sapiens ArfGAP with GTPase domain, ankyrin repeat and PH domain 3 (AGAP3), transcript variant 1, mRNA
119016	NM_001276343,NM_001291379,NM_133446	AGAP4	1.61	9.01	7.4	7.75	6.3	9.6	11.94	Homo sapiens ArfGAP with GTPase domain, ankyrin repeat and PH domain 4 (AGAP4), transcript variant 2, mRNA
729092	NM_001144000	AGAP5	2.88	3.62	3.57	2.34	3.41	4.63	2.83	Homo sapiens ArfGAP with GTPase domain, ankyrin repeat and PH domain 5 (AGAP5), mRNA
414189	NM_001077665	AGAP6	5.33	15.24	12.73	11.95	12.3	11.52	15.2	Homo sapiens ArfGAP with GTPase domain, ankyrin repeat and PH domain 6 (AGAP6), mRNA
642517	NM_001190810	AGAP9	2.41	12.18	10.53	10.74	11.15	9.08	12.4	Homo sapiens ArfGAP with GTPase domain, ankyrin repeat and PH domain 9 (AGAP9), mRNA
123624	NM_152336	AGBL1	0	0	0	0	0.03	0.03	0	Homo sapiens ATP/GTP binding protein-like 1 (AGBL1), mRNA
79841	NM_024783	AGBL2	0	0.15	0.42	0.12	0.43	0.58	0.68	Homo sapiens ATP/GTP binding protein-like 2 (AGBL2), mRNA
340351	NM_178563	AGBL3	0.06	0.3	0.37	0.21	0.47	0.28	0.3	ATP/GTP binding protein like 3
84871	NM_001323573,NM_001323574,NM_001323575,NM_032785	AGBL4	0	0.37	0.3	0.11	0.08	0.22	0.14	Homo sapiens ATP/GTP binding protein-like 4 (AGBL4), transcript variant 5, non-coding RNA
60509	NM_001035507,NM_021831	AGBL5	10.75	24.99	27.28	17.46	28.16	21.71	25.39	ATP/GTP binding protein like 5
177	NM_001136,NM_001206929,NM_001206932,NM_001206934,NM_001206936,NM_001206940,NM_001206954,NM_001206966,NM_172197	AGER	1.42	4.89	5.6	5.13	7.05	9.05	16.99	Homo sapiens advanced glycosylation end product-specific receptor (AGER), transcript variant 10, non-coding RNA
3267	NM_001135187,NM_001135188,NM_001135189,NM_004504	AGFG1	14.49	14.34	12.84	15.16	12.57	13.95	8.33	Homo sapiens ArfGAP with FG repeats 1 (AGFG1), transcript variant 2, mRNA
3268	NM_006076	AGFG2	1.79	1.77	1.56	1.27	1.56	3.15	2.5	Homo sapiens ArfGAP with FG repeats 2 (AGFG2), mRNA
55109	NM_018046	AGGF1	5.57	6.85	6.57	5.34	5.24	7.03	4.3	Homo sapiens angiogenic factor with G-patch and FHA domains 1 (AGGF1), mRNA
55750	NM_018238	AGK	7.5	13.54	18.05	12.88	14.1	13.66	9.73	Homo sapiens acylglycerol kinase (AGK), mRNA
178	NM_000028,NM_000642,NM_000643,NM_000644,NM_000646	AGL	3.69	6.82	6.53	3.37	4.14	10.15	8.44	Homo sapiens amylo-alpha-1, 6-glucosidase, 4-alpha-glucanotransferase (AGL), transcript variant 6, mRNA
79814	NM_024758	AGMAT	2.77	4.55	7.44	6.59	5.1	4.39	4.25	Homo sapiens agmatinase (AGMAT), mRNA
392636	NM_001004320	AGMO	0.13	0.79	0.43	0.57	0.49	0.78	0.59	Homo sapiens alkylglycerol monooxygenase (AGMO), mRNA
26523	NM_001317122,NM_001317123,NM_012199	AGO1	3.87	19.75	10.24	26.81	13.17	12.9	3.11	Homo sapiens argonaute 1, RISC catalytic component (AGO1), transcript variant 1, mRNA
27161	NM_001164623,NM_012154	AGO2	5.28	14.96	6.74	15.77	16.34	13.81	2.82	Homo sapiens argonaute RISC catalytic component 2 (AGO2), transcript variant 1, mRNA
192669	NM_024852,NM_177422	AGO3	2.29	3.65	2.32	4.96	4.94	3.58	1.47	Homo sapiens argonaute 3, RISC catalytic component (AGO3), transcript variant 2, mRNA
192670	NM_017629	AGO4	3.34	6.52	2.49	3.49	5.29	2.44	2.33	Homo sapiens argonaute 4, RISC catalytic component (AGO4), mRNA
10554	NM_006411,NM_032741	AGPAT1	37.59	46.44	52.31	43.44	58.4	67.39	91.65	Homo sapiens 1-acylglycerol-3-phosphate O-acyltransferase 1 (AGPAT1), transcript variant 2, mRNA
10555	NM_001012727,NM_006412	AGPAT2	22.19	9.39	27.8	15.73	23.48	24.38	36.11	Homo sapiens 1-acylglycerol-3-phosphate O-acyltransferase 2 (AGPAT2), transcript variant 1, mRNA
56894	NM_001037553,NM_020132	AGPAT3	11.98	8.81	2.65	3.35	5.93	6.6	5.68	Homo sapiens 1-acylglycerol-3-phosphate O-acyltransferase 3 (AGPAT3), transcript variant 1, mRNA
56895	NM_020133	AGPAT4	1.17	11.65	5.67	6.98	6.52	8.49	7.51	Homo sapiens 1-acylglycerol-3-phosphate O-acyltransferase 4 (AGPAT4), mRNA
55326	NM_018361	AGPAT5	10.01	10.63	25.1	22.91	17.98	16.37	6.57	Homo sapiens 1-acylglycerol-3-phosphate O-acyltransferase 5 (AGPAT5), mRNA
8540	NM_003659	AGPS	7.26	11.98	11.92	11.09	11.08	10.34	5.07	Homo sapiens alkylglycerone phosphate synthase (AGPS), mRNA
10551	NM_006408	AGR2	0	0	0	0.22	0	0	0.44	Homo sapiens anterior gradient 2, protein disulphide isomerase family member (AGR2), mRNA
375790	NM_001305275,NM_198576	AGRN	18.51	92.78	36.55	46.97	92.66	78.97	91.39	Homo sapiens agrin (AGRN), transcript variant 2, mRNA
181	NM_001138	AGRP	0.14	0	0	0	0	0	0.28	Homo sapiens agouti related neuropeptide (AGRP), mRNA
183	NM_000029	AGT	0.4	0.25	0.04	0.04	0.39	1.24	3.23	Homo sapiens angiotensinogen (AGT), mRNA
23287	NM_001286715,NM_001286717,NM_015239	AGTPBP1	1.47	13.97	11.84	17.71	25.94	16.47	11.56	Homo sapiens ATP/GTP binding protein 1 (AGTPBP1), transcript variant 2, mRNA
185	NM_000685,NM_004835,NM_009585,NM_031850,NM_032049	AGTR1	5.52	0	0	0.57	0.09	0.2	0.19	Homo sapiens angiotensin II receptor type 1 (AGTR1), transcript variant 5, mRNA
186	NM_000686	AGTR2	0	0	0	0	0	0.04	0	Homo sapiens angiotensin II receptor type 2 (AGTR2), mRNA
57085	NM_001040194,NM_001040195,NM_001040196,NM_001040197,NM_020350	AGTRAP	33.16	25.1	52.31	23.65	30.99	25.15	37.97	Homo sapiens angiotensin II receptor associated protein (AGTRAP), transcript variant 1, mRNA
189	NM_000030	AGXT	0.45	0	0	0	0	0.07	0.07	Homo sapiens alanine-glyoxylate aminotransferase (AGXT), mRNA
64902	NM_001306173,NM_031900	AGXT2	0	0	0.06	0	0	0	0.09	Homo sapiens alanine--glyoxylate aminotransferase 2 (AGXT2), transcript variant 1, mRNA
25909	NM_001323342,NM_001323343,NM_015446	AHCTF1	6.8	17.11	10.19	19.09	14.69	16.75	6.88	Homo sapiens AT-hook containing transcription factor 1 (AHCTF1), transcript variant 4, non-coding RNA
191	NM_000687,NM_001161766,NM_001322084,NM_001322085,NM_001322086	AHCY	24.51	113.58	216.94	150.38	196.09	139.41	167.62	Homo sapiens adenosylhomocysteinase (AHCY), transcript variant 3, mRNA
10768	NM_001242673,NM_001242674,NM_001242675,NM_001242676,NM_006621	AHCYL1	33.57	54.49	41.82	34.61	50.77	36.41	33.79	Homo sapiens adenosylhomocysteinase like 1 (AHCYL1), transcript variant 1, mRNA
23382	NM_001130720,NM_001130722,NM_001130723,NM_015328	AHCYL2	3.62	10	8.53	3.98	7.19	8.99	4.88	Homo sapiens adenosylhomocysteinase like 2 (AHCYL2), transcript variant 1, mRNA
27245	NM_001029882	AHDC1	4.46	16.46	5.61	10.64	11.71	16.92	13.91	Homo sapiens AT-hook DNA binding motif containing 1 (AHDC1), mRNA
54806	NM_001134830,NM_001134831,NM_001134832,NM_017651	AHI1	4.93	5.5	3	7.27	5.34	4.68	1.8	Homo sapiens Abelson helper integration site 1 (AHI1), transcript variant 2, mRNA
79026	NM_001620,NM_024060	AHNAK	105.81	77.08	0.5	30.85	48.86	54.88	35.34	Homo sapiens AHNAK nucleoprotein (AHNAK), transcript variant 2, mRNA
113146	NM_138420	AHNAK2	1.11	1.23	0.34	2.19	5.81	3.17	1.4	Homo sapiens AHNAK nucleoprotein 2 (AHNAK2), mRNA
196	NM_001621	AHR	17.78	7.07	2.95	2.03	3.68	2.53	2.22	Homo sapiens aryl hydrocarbon receptor (AHR), mRNA
57491	NM_001242412,NM_020731	AHRR	3.88	2.17	0.16	0.14	0.5	0.61	1.4	Homo sapiens aryl-hydrocarbon receptor repressor (AHRR), transcript variant 1, mRNA
10598	NM_001321441,NM_012111	AHSA1	37.53	66.23	112.57	90.71	98.31	98.86	109.05	Homo sapiens activator of Hsp90 ATPase activity 1 (AHSA1), transcript variant 1, mRNA
130872	NM_001321300,NM_001321301,NM_001321302,NM_001321303,NM_001321304,NM_001321305,NM_152392	AHSA2	16.56	28.47	19.02	20.76	46.86	29.76	39.96	Homo sapiens AHA1, activator of heat shock 90kDa protein ATPase homolog 2 (yeast) (AHSA2), transcript variant 1, mRNA
197	NM_001622	AHSG	0	0	0.14	0.14	0	0	0	Homo sapiens alpha-2-HS-glycoprotein (AHSG), mRNA
51327	NM_001318221,NM_001318222,NM_016633	AHSP	0	0	1.41	0	0	0	0	Homo sapiens alpha hemoglobin stabilizing protein (AHSP), transcript variant 1, mRNA
57379	NM_020661	AICDA	0.27	2.86	1.09	0.76	1.03	0.77	0.54	Homo sapiens activation-induced cytidine deaminase (AICDA), mRNA
64853	NM_022831	AIDA	40.67	48.58	41.29	45.32	46.82	40.27	31.35	Homo sapiens axin interactor, dorsalization associated (AIDA), mRNA
199	NM_001318970,NM_001623,NM_032955	AIF1	0.42	0.44	11.34	3.97	2.21	0.68	1.91	Homo sapiens allograft inflammatory factor 1 (AIF1), transcript variant 1, mRNA
83543	NM_001185095,NM_001185096,NM_031426	AIF1L	0.39	35.41	64.58	47.63	28.21	27.44	22.38	Homo sapiens allograft inflammatory factor 1 like (AIF1L), transcript variant 2, non-coding RNA
9131	NM_001130846,NM_001130847,NM_004208,NM_145812	AIFM1	9.63	19.92	35.1	24.59	25.19	28.73	28.88	Homo sapiens apoptosis inducing factor, mitochondria associated 1 (AIFM1), transcript variant 6, non-coding RNA
84883	NM_001198696,NM_032797	AIFM2	7.39	3.76	3.81	9.99	5	3.72	4.64	Homo sapiens apoptosis inducing factor, mitochondria associated 2 (AIFM2), transcript variant 2, mRNA
150209	NM_001018060,NM_001146288,NM_144704	AIFM3	0.04	0.14	0.28	0.09	0.95	0.24	0.59	Homo sapiens apoptosis inducing factor, mitochondria associated 3 (AIFM3), transcript variant 4, non-coding RNA
51390	NM_001286587,NM_001286588,NM_001286589,NM_016108	AIG1	9.28	12.31	14.49	3.89	5.49	5.24	5.91	Homo sapiens androgen-induced 1 (AIG1), transcript variant 1, mRNA
202	NM_001624	AIM1	0.45	0.39	3.35	0.78	1.26	1.09	0.42	Homo sapiens absent in melanoma 1 (AIM1), mRNA
55057	NM_001039775	AIM1L	0.02	1.44	3.47	2.01	1.84	1.13	2.13	Homo sapiens absent in melanoma 1-like (AIM1L), mRNA
9447	NM_004833	AIM2	0	0.22	0.37	0.15	0.53	0	0.07	Homo sapiens absent in melanoma 2 (AIM2), mRNA
9255	NM_001142415,NM_001142416,NM_004757	AIMP1	14.91	17.51	16.46	18.03	16.97	16.05	20.02	Homo sapiens aminoacyl tRNA synthetase complex-interacting multifunctional protein 1 (AIMP1), transcript variant 1, mRNA
7965	NM_006303	AIMP2	15.68	30.83	61.48	67.82	37.43	45.65	39.29	Homo sapiens aminoacyl tRNA synthetase complex-interacting multifunctional protein 2 (AIMP2), mRNA
9049	NM_001302959,NM_001302960,NM_003977	AIP	26.45	29.82	20.76	23.27	30.62	26.91	51.9	Homo sapiens aryl hydrocarbon receptor interacting protein (AIP), transcript variant 1, mRNA
23746	NM_001033054,NM_001033055,NM_001285399,NM_001285400,NM_001285401,NM_001285402,NM_001285403,NM_014336	AIPL1	0.71	1.11	1.56	1.25	1.29	1.55	1.05	Homo sapiens aryl hydrocarbon receptor interacting protein like 1 (AIPL1), transcript variant 1, mRNA
326	NM_000383	AIRE	0.09	0.06	0.31	0.31	0.33	0.54	1.66	Homo sapiens autoimmune regulator (AIRE), mRNA
55966	NM_001042478,NM_018836	AJAP1	0.35	0.26	1.84	0.59	0.42	1.41	0.78	Homo sapiens adherens junctions associated protein 1 (AJAP1), transcript variant 1, mRNA
84962	NM_001289097,NM_032876,NM_198086	AJUBA	9.78	52.58	5.38	40.93	28.11	25.54	21.26	Homo sapiens ajuba LIM protein (AJUBA), transcript variant 2, mRNA
203	NM_000476,NM_001318121,NM_001318122	AK1	22.08	12.46	9.12	7.3	11.99	10.75	22.15	Homo sapiens adenylate kinase 1 (AK1), transcript variant 3, mRNA
204	NM_001199199,NM_001319139,NM_001319140,NM_001319141,NM_001319142,NM_001319143,NM_001625,NM_013411	AK2	79.29	40.82	63.75	69.38	62.35	58.53	45.68	Homo sapiens adenylate kinase 2 (AK2), transcript variant 9, non-coding RNA
50808	NM_001199852,NM_001199853,NM_001199855,NM_001199856,NM_016282	AK3	11.62	16.58	11.33	10.91	16.39	13.52	14.75	Homo sapiens adenylate kinase 3 (AK3), transcript variant 1, mRNA
205	NM_001005353,NM_013410,NM_203464	AK4	39.14	12.58	47.18	8.23	11.71	15.87	10.36	Homo sapiens adenylate kinase 4 (AK4), transcript variant 3, mRNA
26289	NM_012093,NM_174858	AK5	10.51	0.81	1.73	0.32	0.44	0.39	0.13	Homo sapiens adenylate kinase 5 (AK5), transcript variant 1, mRNA
102157402	NM_001015891,NM_016283	AK6	14.39	13.99	33.86	33.33	23.19	26.85	28.11	Homo sapiens adenylate kinase 6 (AK6), transcript variant 2, mRNA
122481	NM_152327	AK7	0	0.52	1.09	0.16	1.11	0.53	0.61	Homo sapiens adenylate kinase 7 (AK7), mRNA
158067	NM_001317958,NM_001317959,NM_152572	AK8	0	0.25	0.1	0.05	0.11	0.05	0.25	Homo sapiens adenylate kinase 8 (AK8), transcript variant 1, mRNA
221264	NM_001145128,NM_145025	AK9	0.25	1.53	0.73	0.09	0.23	0.52	0.75	adenylate kinase 9
642597	NM_001145194	AKAIN1	0	0	0.1	0	0	0.05	0	A-kinase anchor inhibitor 1
8165	NM_001242902,NM_001242903,NM_003488	AKAP1	3.59	8.09	24.76	19.15	9.48	11.04	6.17	Homo sapiens A-kinase anchoring protein 1 (AKAP1), transcript variant 1, mRNA
11216	NM_007202	AKAP10	8.28	9.53	6.9	6.83	8.32	9.1	6.85	Homo sapiens A-kinase anchoring protein 10 (AKAP10), mRNA
11215	NM_016248	AKAP11	9.7	8.64	4.17	8.31	8.16	7.69	2.63	Homo sapiens A-kinase anchoring protein 11 (AKAP11), mRNA
9590	NM_005100,NM_144497	AKAP12	32.25	38.48	15.48	27.55	43.1	19.03	13.88	Homo sapiens A-kinase anchoring protein 12 (AKAP12), transcript variant 2, mRNA
11214	NM_001270546,NM_006738,NM_007200	AKAP13	4.22	16.29	6.32	5.33	8.65	9.88	5.16	Homo sapiens A-kinase anchoring protein 13 (AKAP13), transcript variant 2, mRNA
158798	NM_001008534,NM_001008535,NM_178813	AKAP14	0	0.48	0.26	0.72	1.21	0.74	2.72	Homo sapiens A-kinase anchoring protein 14 (AKAP14), transcript variant 1, mRNA
8227	NM_005088	AKAP17A	12.46	26.83	22.73	27.86	26.42	32.36	35.3	Homo sapiens A-kinase anchoring protein 17A (AKAP17A), transcript variant 2, non-coding RNA
11217	NM_001004065,NM_001136562,NM_001198656	AKAP2	29.45	33.7	5.88	9.82	15.61	10.33	7.91	Homo sapiens A-kinase anchoring protein 2 (AKAP2), transcript variant 3, mRNA
10566	NM_001278309,NM_006422	AKAP3	0.06	0.26	0.43	0.19	0.13	0.37	0.23	Homo sapiens A-kinase anchoring protein 3 (AKAP3), transcript variant 2, mRNA
8852	NM_003886,NM_139289	AKAP4	0	0	0	0	0	0	0.26	Homo sapiens A-kinase anchoring protein 4 (AKAP4), transcript variant 2, mRNA
9495	NM_004857	AKAP5	0.85	5.17	2.35	3.41	2.72	1.92	1.59	Homo sapiens A-kinase anchoring protein 5 (AKAP5), mRNA
9472	NM_004274	AKAP6	0.02	0.15	0.01	0.03	0.15	0.03	0.08	Homo sapiens A-kinase anchoring protein 6 (AKAP6), mRNA
9465	NM_004842,NM_016377,NM_138633	AKAP7	0.94	1.41	9.52	1.2	2.13	3.92	1.53	Homo sapiens A-kinase anchoring protein 7 (AKAP7), transcript variant beta, mRNA
10270	NM_005858	AKAP8	5.99	12.29	15.21	23.02	14.38	15.67	12.31	Homo sapiens A-kinase anchoring protein 8 (AKAP8), mRNA
26993	NM_001291478,NM_014371	AKAP8L	13.9	48.2	39.92	40.39	47.5	45.73	76.44	Homo sapiens A-kinase anchoring protein 8 like (AKAP8L), transcript variant 3, non-coding RNA
10142	NM_005751,NM_147185	AKAP9	4.37	8.46	2.44	4.57	7.06	5.58	2.28	Homo sapiens A-kinase anchoring protein 9 (AKAP9), transcript variant 3, mRNA
56672	NM_001206646,NM_001206647,NM_001206648,NM_020642	AKIP1	17.85	23.11	18.22	24.46	26.89	21.08	34.16	Homo sapiens A-kinase interacting protein 1 (AKIP1), transcript variant 6, non-coding RNA
79647	NM_001136275,NM_024595	AKIRIN1	29.34	72.68	123.66	108	67.4	83.65	54.65	Homo sapiens akirin 1 (AKIRIN1), transcript variant 1, mRNA
55122	NM_018064	AKIRIN2	15.16	26.67	35.42	33.97	22.92	27.22	18.58	Homo sapiens akirin 2 (AKIRIN2), mRNA
80709	NM_001317950,NM_001317952,NM_030767	AKNA	1.97	9.84	6.86	23.64	13.53	13.55	7.74	Homo sapiens AT-hook transcription factor (AKNA), transcript variant 2, mRNA
254268	NM_152763	AKNAD1	0.03	0	0	0	0	0.04	0	Homo sapiens AKNA domain containing 1 (AKNAD1), transcript variant 2, non-coding RNA
10327	NM_001202413,NM_001202414,NM_006066,NM_153326	AKR1A1	22.66	51.9	104.82	63.77	93.1	57.21	125.07	Homo sapiens aldo-keto reductase family 1, member A1 (aldehyde reductase) (AKR1A1), transcript variant 2, mRNA
231	NM_001628	AKR1B1	103.27	82.33	119.41	137.16	147.3	84.96	81.7	aldo-keto reductase family 1 member B
57016	NM_020299	AKR1B10	1.51	0.43	0.56	0.69	0.82	1.07	1.27	Homo sapiens aldo-keto reductase family 1, member B10 (aldose reductase) (AKR1B10), mRNA
441282	NM_001080538	AKR1B15	0.07	0.47	1.23	0.13	0.76	2.87	1.4	Homo sapiens aldo-keto reductase family 1, member B15 (AKR1B15), mRNA
1645	NM_001353	AKR1C1	164.68	2.33	4	3.55	2.08	1.54	2.5	Homo sapiens aldo-keto reductase family 1, member C1 (AKR1C1), mRNA
1646	NM_001135241,NM_001321027,NM_001354,NM_205845	AKR1C2	17.35	0.19	0.83	0.58	0.62	0.11	0.05	Homo sapiens aldo-keto reductase family 1, member C2 (AKR1C2), transcript variant 2, mRNA
8644	NM_001253908,NM_001253909,NM_003739	AKR1C3	15.06	0.74	11.27	8.79	3.95	2.73	3.72	Homo sapiens aldo-keto reductase family 1, member C3 (AKR1C3), transcript variant 1, mRNA
1109	NM_001818	AKR1C4	0	0	0	0.1	0	0	0	Homo sapiens aldo-keto reductase family 1, member C4 (AKR1C4), mRNA
6718	NM_001190906,NM_001190907,NM_005989	AKR1D1	0.12	0.41	0.49	0.58	0.6	0.65	0.97	Homo sapiens aldo-keto reductase family 1, member D1 (AKR1D1), transcript variant 1, mRNA
83592	NM_001040177,NM_001271021,NM_001271025	AKR1E2	1.15	1.06	1.8	1.62	1.9	0.81	1.97	Homo sapiens aldo-keto reductase family 1, member E2 (AKR1E2), transcript variant 6, non-coding RNA
8574	NM_001320979,NM_003689	AKR7A2	17.27	17.13	12.99	15.71	21.09	19.01	25.84	Homo sapiens aldo-keto reductase family 7, member A2 (AKR7A2), transcript variant 1, mRNA
22977	NM_012067	AKR7A3	1.75	1.2	1.3	2.02	0.89	2.66	2.74	Homo sapiens aldo-keto reductase family 7, member A3 (aflatoxin aldehyde reductase) (AKR7A3), mRNA
207	NM_001014431,NM_001014432,NM_005163	AKT1	72.25	63.31	30.99	29.99	53.09	60.58	63.1	Homo sapiens v-akt murine thymoma viral oncogene homolog 1 (AKT1), transcript variant 1, mRNA
84335	NM_001098632,NM_001098633,NM_001278159,NM_001278160,NM_032375	AKT1S1	26.05	25.1	26.63	31.03	22.6	39.4	45.66	Homo sapiens AKT1 substrate 1 (AKT1S1), transcript variant 1, mRNA
208	NM_001243027,NM_001243028,NM_001626	AKT2	18.14	26.28	24.91	23.75	25.56	26.51	26.67	Homo sapiens v-akt murine thymoma viral oncogene homolog 2 (AKT2), transcript variant 1, mRNA
10000	NM_001206729,NM_005465,NM_181690	AKT3	11.3	14.96	5	4.71	8.03	6.57	4	Homo sapiens v-akt murine thymoma viral oncogene homolog 3 (AKT3), transcript variant 2, mRNA
64400	NM_001012398,NM_001308325,NM_022476	AKTIP	10.07	8.34	5.98	3.73	5.24	5.2	6.87	Homo sapiens AKT interacting protein (AKTIP), transcript variant 2, mRNA
210	NM_000031,NM_001003945,NM_001317745	ALAD	11.79	7.31	5.25	8.08	9.58	14.85	25.7	Homo sapiens aminolevulinate dehydratase (ALAD), transcript variant 3, mRNA
211	NM_000688,NM_001304443,NM_001304444,NM_199166	ALAS1	31.31	18.19	26.82	27.91	23.95	20.68	27.99	Homo sapiens 5'-aminolevulinate synthase 1 (ALAS1), transcript variant 2, mRNA
212	NM_000032,NM_001037967,NM_001037968	ALAS2	0	0	0.11	0.11	0	0.23	1.28	Homo sapiens 5'-aminolevulinate synthase 2 (ALAS2), transcript variant 3, mRNA
213	NM_000477	ALB	0.13	0.05	0	0	0.05	0.05	0.14	Homo sapiens albumin (ALB), mRNA
214	NM_001243280,NM_001243281,NM_001243283,NM_001627	ALCAM	65.79	36.27	6.01	4.73	9.14	7.51	5.15	Homo sapiens activated leukocyte cell adhesion molecule (ALCAM), transcript variant 1, mRNA
126133	NM_001145396,NM_153329	ALDH16A1	5.28	9.94	14.46	18.54	9.29	16.53	19	Homo sapiens aldehyde dehydrogenase 16 family member A1 (ALDH16A1), transcript variant 1, mRNA
5832	NM_001017423,NM_001323412,NM_001323413,NM_001323414,NM_001323415,NM_001323416,NM_001323417,NM_001323418,NM_001323419,NM_002860	ALDH18A1	34.22	33.41	52.85	30.57	38.97	34.9	36.51	Homo sapiens aldehyde dehydrogenase 18 family member A1 (ALDH18A1), transcript variant 1, mRNA
216	NM_000689	ALDH1A1	0.17	0.32	5.36	0.36	0.14	0.19	2.08	Homo sapiens aldehyde dehydrogenase 1 family member A1 (ALDH1A1), mRNA
8854	NM_001206897,NM_003888,NM_170696,NM_170697	ALDH1A2	0	0.03	0.07	0.47	0.37	0.19	0.13	Homo sapiens aldehyde dehydrogenase 1 family member A2 (ALDH1A2), transcript variant 3, mRNA
220	NM_000693,NM_001293815	ALDH1A3	59.96	0.27	3.44	2.08	1.9	3.02	2.69	Homo sapiens aldehyde dehydrogenase 1 family member A3 (ALDH1A3), transcript variant 2, mRNA
219	NM_000692	ALDH1B1	14.87	24.84	40.26	22.04	17.57	16.66	11.69	Homo sapiens aldehyde dehydrogenase 1 family member B1 (ALDH1B1), mRNA
10840	NM_001270364,NM_001270365,NM_012190	ALDH1L1	0	0.11	0.24	0.29	0.1	0.11	0.32	Homo sapiens aldehyde dehydrogenase 1 family member L1 (ALDH1L1), transcript variant 4, non-coding RNA
160428	NM_001034173	ALDH1L2	18.9	5.75	1.88	10.65	5.88	5.08	1.67	Homo sapiens aldehyde dehydrogenase 1 family member L2 (ALDH1L2), transcript variant 2, non-coding RNA
217	NM_000690,NM_001204889	ALDH2	4.94	29.35	26.03	41.98	45.01	45.67	92.18	Homo sapiens aldehyde dehydrogenase 2 family (mitochondrial) (ALDH2), transcript variant 2, mRNA
218	NM_000691,NM_001135167,NM_001135168	ALDH3A1	0.12	0	0.37	0.3	0.31	0.12	0.12	aldehyde dehydrogenase 3 family member A1
224	NM_000382,NM_001031806	ALDH3A2	10.11	11.02	24.91	18.93	18.66	28.21	10.63	Homo sapiens aldehyde dehydrogenase 3 family member A2 (ALDH3A2), transcript variant 1, mRNA
221	NM_000694,NM_001030010,NM_001161473,NM_001290058,NM_001290059	ALDH3B1	13.7	1.76	1.59	1.34	2.71	1.81	3.14	Homo sapiens aldehyde dehydrogenase 3 family member B1 (ALDH3B1), transcript variant 5, mRNA
222	NM_000695,NM_001031615	ALDH3B2	0	0.27	0.04	0	0	0.05	0.04	Homo sapiens aldehyde dehydrogenase 3 family member B2 (ALDH3B2), transcript variant 2, mRNA
8659	NM_001161504,NM_001319218,NM_003748,NM_170726	ALDH4A1	4.17	8.82	15.26	8.51	6.52	5.61	4.58	Homo sapiens aldehyde dehydrogenase 4 family member A1 (ALDH4A1), transcript variant P5CDhS, mRNA
7915	NM_001080,NM_170740	ALDH5A1	1.47	2.51	1.87	1.54	3.02	2.77	2.58	Homo sapiens aldehyde dehydrogenase 5 family member A1 (ALDH5A1), transcript variant 1, mRNA
4329	NM_001278593,NM_001278594,NM_005589	ALDH6A1	6.08	12.35	13.47	8.27	11.13	10	10.84	Homo sapiens aldehyde dehydrogenase 6 family member A1 (ALDH6A1), transcript variant 1, mRNA
501	NM_001182,NM_001201377,NM_001202404	ALDH7A1	3.41	17.44	40.46	18.12	28.41	18.04	18.58	Homo sapiens aldehyde dehydrogenase 7 family member A1 (ALDH7A1), transcript variant 2, mRNA
64577	NM_001193480,NM_022568,NM_170771	ALDH8A1	0.45	1.07	0.27	0.68	0.73	0.85	0.8	Homo sapiens aldehyde dehydrogenase 8 family member A1 (ALDH8A1), transcript variant 2, mRNA
223	NM_000696	ALDH9A1	16.93	24.12	42.23	40.13	36.01	37.5	30.37	Homo sapiens aldehyde dehydrogenase 9 family member A1 (ALDH9A1), mRNA
226	NM_000034,NM_001127617,NM_001243177,NM_184041,NM_184043	ALDOA	1285.54	439.55	521.28	575.85	569.06	513.74	617.84	Homo sapiens aldolase, fructose-bisphosphate A (ALDOA), transcript variant 3, mRNA
229	NM_000035	ALDOB	0.04	0	0	0	0	0	0.09	Homo sapiens aldolase, fructose-bisphosphate B (ALDOB), mRNA
230	NM_005165	ALDOC	41.65	10.44	34.33	17.61	23.92	10.61	18.49	Homo sapiens aldolase, fructose-bisphosphate C (ALDOC), mRNA
56052	NM_019109	ALG1	9.81	11.57	30.42	22.3	19.53	22.23	18.53	Homo sapiens ALG1, chitobiosyldiphosphodolichol beta-mannosyltransferase (ALG1), mRNA
84920	NM_032834	ALG10	1.49	3.37	2.26	4.59	4.56	4.92	1.54	Homo sapiens ALG10, alpha-1,2-glucosyltransferase (ALG10), mRNA
144245	NM_001013620,NM_001308340	ALG10B	1.68	2.97	2.6	2.95	3.53	3.71	2.75	Homo sapiens ALG10B, alpha-1,2-glucosyltransferase (ALG10B), transcript variant 2, mRNA
440138	NM_001004127	ALG11	4.13	4.55	4.7	5.39	4.13	5.68	3.51	Homo sapiens ALG11, alpha-1,2-mannosyltransferase (ALG11), transcript variant B, non-coding RNA
79087	NM_024105	ALG12	6.45	9	13.34	8.89	9.65	12.84	13.4	Homo sapiens ALG12, alpha-1,6-mannosyltransferase (ALG12), mRNA
79868	NM_001039210,NM_001099922,NM_001168385,NM_001257230,NM_001257231,NM_001257234,NM_001257235,NM_001257237,NM_001257239,NM_001257240,NM_001257241,NM_001324290,NM_001324291,NM_001324292,NM_001324293,NM_001324294,NM_018466	ALG13	7.34	11.06	12.42	10.42	7.55	10.81	5.97	ALG13, UDP-N-acetylglucosaminyltransferase subunit
199857	NM_001305242,NM_144988	ALG14	2.99	4.19	3.28	3.13	2.37	5.03	5.07	Homo sapiens ALG14, UDP-N-acetylglucosaminyltransferase subunit (ALG14), transcript variant 3, non-coding RNA
200810	NM_001015050,NM_001195223	ALG1L	1.35	8.78	25.08	12.19	14.65	16.88	15.98	Homo sapiens ALG1, chitobiosyldiphosphodolichol beta-mannosyltransferase-like (ALG1L), transcript variant 1, mRNA
644974	NM_001136152	ALG1L2	1.82	2.79	4.04	4.11	4.15	3.78	2.44	Homo sapiens ALG1, chitobiosyldiphosphodolichol beta-mannosyltransferase-like 2 (ALG1L2), mRNA
85365	NM_033087	ALG2	10.03	8.33	11.79	13.84	9.05	12.82	12.51	Homo sapiens ALG2, alpha-1,3/1,6-mannosyltransferase (ALG2), transcript variant 2, non-coding RNA
10195	NM_001006941,NM_005787	ALG3	22	19.39	33.23	36.51	25.12	24.86	24.63	Homo sapiens ALG3, alpha-1,3- mannosyltransferase (ALG3), transcript variant 2, non-coding RNA
29880	NM_001142364,NM_013338	ALG5	17.17	10.5	19.44	10.93	9.61	13.13	17.31	Homo sapiens ALG5, dolichyl-phosphate beta-glucosyltransferase (ALG5), transcript variant 1, mRNA
29929	NM_013339	ALG6	1.59	3.27	7.82	3.29	2.54	3.67	2.54	Homo sapiens ALG6, alpha-1,3-glucosyltransferase (ALG6), mRNA
79053	NM_001007027,NM_024079	ALG8	6.69	15.01	25.08	14.67	13.89	26.48	19.46	Homo sapiens ALG8, alpha-1,3-glucosyltransferase (ALG8), transcript variant 1, mRNA
79796	NM_001077690,NM_001077691,NM_001077692,NM_024740	ALG9	6.25	4.57	2.98	3.45	3.75	5.22	4.14	Homo sapiens ALG9, alpha-1,2-mannosyltransferase (ALG9), transcript variant 1, mRNA
238	NM_004304	ALK	0	0	0.03	0	0	0.23	0.05	Homo sapiens anaplastic lymphoma receptor tyrosine kinase (ALK), mRNA
8846	NM_006020	ALKBH1	1.84	5.45	7.77	10.13	5.27	6.43	5.56	Homo sapiens alkB homolog 1, histone H2A dioxygenase (ALKBH1), mRNA
121642	NM_001001655,NM_001145374,NM_001145375,NM_001205179,NM_001205180	ALKBH2	3.94	4.89	24.75	20.75	11.39	11.47	21.23	Homo sapiens alkB homolog 2, alpha-ketoglutarate-dependent dioxygenase (ALKBH2), transcript variant 5, mRNA
221120	NM_139178	ALKBH3	9.13	5.11	6.15	8.95	3.2	7.2	6.35	Homo sapiens alkB homolog 3, alpha-ketoglutarate-dependent dioxygenase (ALKBH3), mRNA
54784	NM_017621	ALKBH4	5.18	5.68	11.25	11.96	9.02	11.33	14.15	Homo sapiens alkB homolog 4, lysine demethylase (ALKBH4), mRNA
54890	NM_017758	ALKBH5	47.74	24.46	26.46	28.53	27	27.01	28.43	Homo sapiens alkB homolog 5, RNA demethylase (ALKBH5), mRNA
84964	NM_001297701,NM_032878,NM_198867	ALKBH6	10.08	6.95	15.1	11.6	11.82	12.11	16.35	Homo sapiens alkB homolog 6 (ALKBH6), transcript variant 1, mRNA
84266	NM_032306	ALKBH7	10.76	19.57	36.17	23.31	28.65	17.65	44.57	Homo sapiens alkB homolog 7 (ALKBH7), mRNA
91801	NM_001301010,NM_138775	ALKBH8	1.76	2.23	4.43	4.07	1.8	3.33	1.46	Homo sapiens alkB homolog 8, tRNA methyltransferase (ALKBH8), transcript variant 2, mRNA
55821	NM_018436	ALLC	0	0	0	0	0	0	0.15	Homo sapiens allantoicase (ALLC), mRNA
7840	NM_015120	ALMS1	2.67	5.06	4.83	6.01	3.87	5.77	1.24	Homo sapiens ALMS1, centrosome and basal body associated protein (ALMS1), mRNA
239	NM_000697	ALOX12	0.31	0.51	1.21	1.79	1.61	0.38	0.5	Homo sapiens arachidonate 12-lipoxygenase (ALOX12), mRNA
242	NM_001139	ALOX12B	0	0	0.04	0.09	0.04	0.09	0.04	Homo sapiens arachidonate 12-lipoxygenase, 12R type (ALOX12B), mRNA
246	NM_001140	ALOX15	0.29	0.52	0.8	0.56	0.71	0.9	0.58	Homo sapiens arachidonate 15-lipoxygenase (ALOX15), mRNA
247	NM_001039130,NM_001039131,NM_001141	ALOX15B	0.16	0	0.66	0.08	0.16	0.04	0.3	Homo sapiens arachidonate 15-lipoxygenase, type B (ALOX15B), transcript variant d, mRNA
240	NM_000698,NM_001256153,NM_001256154,NM_001320861,NM_001320862	ALOX5	0	0.22	1.21	1	0.6	0.69	1.58	Homo sapiens arachidonate 5-lipoxygenase (ALOX5), transcript variant 5, mRNA
241	NM_001204406,NM_001629	ALOX5AP	1.03	1.21	0	0.48	1.24	4.2	2.15	Homo sapiens arachidonate 5-lipoxygenase activating protein (ALOX5AP), transcript variant 1, mRNA
59344	NM_001165960,NM_021628	ALOXE3	0.25	0.03	0	0.66	0.14	1.67	0.95	Homo sapiens arachidonate lipoxygenase 3 (ALOXE3), transcript variant 2, mRNA
248	NM_001631	ALPI	0	0	0	0	0	0	0.07	Homo sapiens alkaline phosphatase, intestinal (ALPI), mRNA
80216	NM_001102406,NM_001253884,NM_025144	ALPK1	1.84	0.62	0.31	0.43	0.57	0.55	0.24	Homo sapiens alpha kinase 1 (ALPK1), transcript variant 1, mRNA
115701	NM_052947	ALPK2	19.23	6.84	0.04	6.38	2.89	7.15	7.88	Homo sapiens alpha kinase 2 (ALPK2), mRNA
57538	NM_020778	ALPK3	0.35	13.32	6.83	15.8	20.94	15.89	12	Homo sapiens alpha kinase 3 (ALPK3), mRNA
249	NM_000478,NM_001127501,NM_001177520	ALPL	1.99	14.06	90.54	48.48	52.59	53.61	52.37	Homo sapiens alkaline phosphatase, liver/bone/kidney (ALPL), transcript variant 3, mRNA
250	NM_001632	ALPP	0.18	0.47	0.28	0.3	0.25	0.37	0.18	Homo sapiens alkaline phosphatase, placental (ALPP), mRNA
251	NM_031313	ALPPL2	0	0.25	0.4	0.04	0.22	0.07	0.09	Homo sapiens alkaline phosphatase, placental like 2 (ALPPL2), mRNA
57679	NM_001135745,NM_020919	ALS2	5.6	17.15	9.76	10.69	10.77	12.52	7.05	Homo sapiens ALS2, alsin Rho guanine nucleotide exchange factor (ALS2), transcript variant 1, mRNA
259173	NM_001190707,NM_147129	ALS2CL	4.1	3.07	1.85	1.07	4.91	2.07	2.66	Homo sapiens ALS2 C-terminal like (ALS2CL), transcript variant 5, non-coding RNA
151254	NM_001168216,NM_001168217,NM_001168221,NM_152525	ALS2CR11	1.58	0.02	0.02	0	0.06	0.02	0	Homo sapiens amyotrophic lateral sclerosis 2 chromosome region candidate 11 (ALS2CR11), transcript variant 2, mRNA
130540	NM_001127391,NM_001289993,NM_139163	ALS2CR12	0.29	0.31	0.06	0.12	0.19	0.25	0.06	Homo sapiens amyotrophic lateral sclerosis 2 chromosome region candidate 12 (ALS2CR12), transcript variant 4, non-coding RNA
8092	NM_006982	ALX1	0.48	0.75	0.17	1.25	0.6	1.11	1.81	Homo sapiens ALX homeobox 1 (ALX1), mRNA
257	NM_006492	ALX3	2.26	2.82	2.55	3.25	2.82	3.03	3.74	Homo sapiens ALX homeobox 3 (ALX3), mRNA
60529	NM_021926	ALX4	0.02	0.04	0.02	0.02	0.1	0.36	0.8	Homo sapiens ALX homeobox 4 (ALX4), mRNA
10189	NM_005782	ALYREF	29.84	68.69	137.7	147.16	92.82	100.51	113.56	Homo sapiens Aly/REF export factor (ALYREF), mRNA
23600	NM_001167595,NM_014324,NM_203382	AMACR	1.74	3.29	3.94	2.67	2.76	3.69	3.05	Homo sapiens alpha-methylacyl-CoA racemase (AMACR), transcript variant 2, mRNA
259	NM_001633	AMBP	0	0	1.38	0.53	0.08	0.31	0.15	Homo sapiens alpha-1-microglobulin/bikunin precursor (AMBP), mRNA
55626	NM_001267782,NM_001267783,NM_001300731,NM_017749	AMBRA1	4.41	10.29	11.14	8.32	7.44	13.09	9.02	Homo sapiens autophagy and beclin 1 regulator 1 (AMBRA1), transcript variant 2, mRNA
262	NM_001287214,NM_001287215,NM_001287216,NM_001634	AMD1	27.81	25.21	73.05	60.84	33.72	40.87	24.46	Homo sapiens adenosylmethionine decarboxylase 1 (AMD1), transcript variant 6, non-coding RNA
144193	NM_152435	AMDHD1	0.19	0.1	0.21	0.51	0.05	0.47	0.45	Homo sapiens amidohydrolase domain containing 1 (AMDHD1), mRNA
51005	NM_001145815,NM_015944	AMDHD2	5.95	8.28	16.16	13.37	9.37	15.11	16.3	Homo sapiens amidohydrolase domain containing 2 (AMDHD2), transcript variant 1, mRNA
266	NM_001143	AMELY	0	0	0	0.14	0	0.14	0	Homo sapiens amelogenin, Y-linked (AMELY), mRNA
139285	NM_152424	AMER1	0.55	3.44	2.78	4.25	4.93	3.94	1.51	Homo sapiens APC membrane recruitment protein 1 (AMER1), mRNA
219287	NM_152704,NM_199138	AMER2	0.17	3.43	0.28	0.24	0.42	0.28	0.17	Homo sapiens APC membrane recruitment protein 2 (AMER2), transcript variant 2, mRNA
205147	NM_001105193,NM_001105194,NM_001105195,NM_152698	AMER3	0.1	0.43	0.31	0.38	0.49	0.4	0.51	Homo sapiens APC membrane recruitment protein 3 (AMER3), transcript variant 1, mRNA
267	NM_001144,NM_001323511,NM_001323512	AMFR	36.13	24.19	9.78	14.55	23.88	18.82	20.73	Homo sapiens autocrine motility factor receptor (AMFR), transcript variant 4, mRNA
268	NM_000479	AMH	0.94	5.44	6.38	6.64	3.76	11.25	11.68	Homo sapiens anti-Mullerian hormone (AMH), mRNA
269	NM_001164690,NM_001164691,NM_020547	AMHR2	0	0.14	0	0.07	0.12	1.44	8.64	Homo sapiens anti-Mullerian hormone receptor type 2 (AMHR2), transcript variant 1, mRNA
57463	NM_020703	AMIGO1	0.7	1.91	0.88	0.87	0.71	0.67	0.34	Homo sapiens adhesion molecule with Ig-like domain 1 (AMIGO1), mRNA
347902	NM_001143668,NM_181847	AMIGO2	31.12	0.84	2.77	2.32	2.71	3.15	5.23	Homo sapiens adhesion molecule with Ig-like domain 2 (AMIGO2), transcript variant 2, mRNA
386724	NM_198722	AMIGO3	0.82	1.87	3.82	2.26	1.52	2.54	3.02	Homo sapiens adhesion molecule with Ig-like domain 3 (AMIGO3), mRNA
9949	NM_001025580,NM_001171689,NM_015365	AMMECR1	2.87	4.14	6.34	4.95	4.33	4.64	3.46	Homo sapiens Alport syndrome, mental retardation, midface hypoplasia and elliptocytosis chromosomal region gene 1 (AMMECR1), transcript variant 1, mRNA
83607	NM_001199140,NM_031445	AMMECR1L	11.52	12.88	9.13	20.08	11.31	13.29	8.7	Homo sapiens AMMECR1 like (AMMECR1L), transcript variant 1, mRNA
81693	NM_030943	AMN	0.33	0.35	0.84	0.62	1	0.92	4.6	Homo sapiens amnion associated transmembrane protein (AMN), mRNA
196394	NM_001113402,NM_001278411,NM_001278412	AMN1	2.09	2.87	3.64	2.94	4.89	3.22	4.99	Homo sapiens antagonist of mitotic exit network 1 homolog (AMN1), transcript variant 5, non-coding RNA
154796	NM_001113490,NM_133265	AMOT	0.91	8.11	1.13	1.18	2.55	3.81	2.44	Homo sapiens angiomotin (AMOT), transcript variant 2, mRNA
154810	NM_001301007,NM_130847	AMOTL1	13.29	17.2	10.08	12.34	24.75	28.74	14.25	Homo sapiens angiomotin like 1 (AMOTL1), transcript variant 1, mRNA
51421	NM_001278683,NM_001278685,NM_016201	AMOTL2	51.46	97.7	7.35	93.27	56.14	49.37	43.32	Homo sapiens angiomotin like 2 (AMOTL2), transcript variant 2, mRNA
271	NM_001257360,NM_001257361,NM_001308170,NM_004037,NM_139156,NM_203404	AMPD2	29.2	27.06	12.82	19.2	19.98	18.34	24.58	Homo sapiens adenosine monophosphate deaminase 2 (AMPD2), transcript variant 3, mRNA
272	NM_000480,NM_001025389,NM_001025390,NM_001172430,NM_001172431	AMPD3	14.99	1.21	1.1	1.38	2.57	2.55	2.35	Homo sapiens adenosine monophosphate deaminase 3 (AMPD3), transcript variant 5, mRNA
273	NM_001635,NM_139316	AMPH	0.31	0.23	2.49	0.95	0.67	0.64	0.26	Homo sapiens amphiphysin (AMPH), transcript variant 2, mRNA
275	NM_000481,NM_001164710,NM_001164711,NM_001164712	AMT	0.99	9.07	25.24	10.93	21.84	12.59	16.89	Homo sapiens aminomethyltransferase (AMT), transcript variant 5, non-coding RNA
276	NM_001008221,NM_004038	AMY1A	0	0.08	0	0	0	0	0	Homo sapiens amylase, alpha 1A (salivary) (AMY1A), transcript variant 1, mRNA
279	NM_000699	AMY2A	0	0.17	0	0	0.07	0	0	Homo sapiens amylase, alpha 2A (pancreatic) (AMY2A), mRNA
280	NM_020978	AMY2B	0.73	1.46	1.37	0.83	1.44	1.37	3	Homo sapiens amylase, alpha 2B (pancreatic) (AMY2B), mRNA
155185	NM_001284355,NM_001321766,NM_133463	AMZ1	0.63	0.22	0.23	0.68	0.59	0.51	0.39	Homo sapiens archaelysin family metallopeptidase 1 (AMZ1), transcript variant 1, mRNA
51321	NM_001033569,NM_001033570,NM_001033571,NM_001033572,NM_001033574,NM_001289054,NM_001289056,NM_016627	AMZ2	21.88	25.18	29	24.23	33.22	26.33	35.78	archaelysin family metallopeptidase 2
64682	NM_022662	ANAPC1	7.78	18.16	24.07	20.68	21.77	20.86	10.56	Homo sapiens anaphase promoting complex subunit 1 (ANAPC1), mRNA
10393	NM_001256706,NM_001256707,NM_001256708,NM_001256709,NM_001256710,NM_001256711,NM_001256712,NM_001318367,NM_014885	ANAPC10	3.22	5.31	6.7	6.28	6.03	7.07	7.44	Homo sapiens anaphase promoting complex subunit 10 (ANAPC10), transcript variant 9, non-coding RNA
51529	NM_001002244,NM_001002245,NM_001002246,NM_001002247,NM_001002248,NM_001002249,NM_001289414,NM_001289415,NM_001289416,NM_001289417,NM_001289418,NM_001289419,NM_001289420,NM_016476	ANAPC11	42.9	60.36	88.28	67.21	78.18	45.94	94.06	Homo sapiens anaphase promoting complex subunit 11 (ANAPC11), transcript variant 2, mRNA
25847	NM_001242374,NM_001242375,NM_015391	ANAPC13	23.87	33.35	24.01	40.24	40.99	36.94	61.75	Homo sapiens anaphase promoting complex subunit 13 (ANAPC13), transcript variant 1, mRNA
25906	NM_001278485,NM_001278486,NM_001278487,NM_001278488,NM_001278489,NM_001278490,NM_001278491,NM_001278492,NM_001278493,NM_001278494,NM_014042	ANAPC15	9.3	24.69	42.21	37.88	23.58	30.25	33.59	Homo sapiens anaphase promoting complex subunit 15 (ANAPC15), transcript variant 3, mRNA
119504	NM_001242546,NM_001242547,NM_001242548,NM_173473	ANAPC16	12.15	26.34	26.78	20.52	25.79	29.02	37.11	Homo sapiens anaphase promoting complex subunit 16 (ANAPC16), transcript variant 6, non-coding RNA
29882	NM_013366	ANAPC2	10.97	12.96	19.01	16.53	14.65	17.68	18.34	Homo sapiens anaphase promoting complex subunit 2 (ANAPC2), mRNA
29945	NM_001286756,NM_013367	ANAPC4	6.3	8.26	13.58	12.6	11.11	12.06	9	Homo sapiens anaphase promoting complex subunit 4 (ANAPC4), transcript variant 2, mRNA
51433	NM_001137559,NM_016237	ANAPC5	30.6	59.53	78.1	69.76	60.28	75.46	77.88	Homo sapiens anaphase promoting complex subunit 5 (ANAPC5), transcript variant 1, mRNA
51434	NM_001137664,NM_016238	ANAPC7	6.3	31.42	46.18	32.57	32.38	34.37	35.95	Homo sapiens anaphase promoting complex subunit 7 (ANAPC7), transcript variant 1, mRNA
283	NM_001097577,NM_001145	ANG	8.81	1.67	8.51	1.36	2.24	1.5	4.12	Homo sapiens angiogenin (ANG), transcript variant 1, mRNA
23357	NM_015305	ANGEL1	3.13	8.69	7.53	8.49	10.03	10.57	6.66	Homo sapiens angel homolog 1 (Drosophila) (ANGEL1), mRNA
90806	NM_001300753,NM_001300755,NM_001300757,NM_001300758,NM_144567	ANGEL2	3.58	9.29	9.93	8.48	6.37	8.01	5.25	Homo sapiens angel homolog 2 (Drosophila) (ANGEL2), transcript variant 6, non-coding RNA
284	NM_001146,NM_001199859,NM_001314051	ANGPT1	16.58	2.76	2.41	1.6	0.64	2.17	1.56	Homo sapiens angiopoietin 1 (ANGPT1), transcript variant 3, mRNA
285	NM_001118887,NM_001118888,NM_001147	ANGPT2	0.26	0.45	0.54	1.52	4.25	3.1	2.01	Homo sapiens angiopoietin 2 (ANGPT2), transcript variant 1, mRNA
51378	NM_001322809,NM_015985	ANGPT4	1.22	0.57	0.4	0.43	0.66	0.74	0.88	Homo sapiens angiopoietin 4 (ANGPT4), transcript variant 1, mRNA
9068	NM_004673	ANGPTL1	0.06	0.06	0.06	0	0.03	0.19	0.03	Homo sapiens angiopoietin like 1 (ANGPTL1), mRNA
23452	NM_012098	ANGPTL2	3.19	4.02	3.58	3.8	4.55	5.38	9.3	Homo sapiens angiopoietin like 2 (ANGPTL2), mRNA
27329	NM_014495	ANGPTL3	0.17	0.04	0	0.04	0.11	0.08	0	Homo sapiens angiopoietin like 3 (ANGPTL3), mRNA
51129	NM_001039667,NM_139314	ANGPTL4	489.38	1.54	0.98	0.91	1.76	10.94	23.24	Homo sapiens angiopoietin like 4 (ANGPTL4), transcript variant 4, non-coding RNA
253935	NM_178127	ANGPTL5	0.04	0	0	0	0	0	0	Homo sapiens angiopoietin like 5 (ANGPTL5), mRNA
83854	NM_001321411,NM_031917	ANGPTL6	3.5	1.1	4.59	1.29	2.02	1	2.61	Homo sapiens angiopoietin like 6 (ANGPTL6), transcript variant 1, mRNA
10218	NM_021146	ANGPTL7	0	0.28	0	0.23	0.15	0	0.09	Homo sapiens angiopoietin like 7 (ANGPTL7), mRNA
55908	NM_018687	ANGPTL8	0	0	0.13	0	0.26	0	0	Homo sapiens angiopoietin like 8 (ANGPTL8), mRNA
286	NM_000037,NM_001142445,NM_001142446,NM_020475,NM_020476,NM_020477,NM_020478,NM_020480	ANK1	0.3	1.17	0.39	1.03	3.42	1.69	1.17	Homo sapiens ankyrin 1 (ANK1), transcript variant 7, mRNA
287	NM_001127493,NM_001148,NM_020977	ANK2	1.22	6.31	4.48	1.04	1.26	4.19	1.95	Homo sapiens ankyrin 2, neuronal (ANK2), transcript variant 2, mRNA
288	NM_001149,NM_001204403,NM_001204404,NM_001320874,NM_020987	ANK3	0.31	7.7	6.44	1.34	1.78	3.2	1.18	Homo sapiens ankyrin 3, node of Ranvier (ankyrin G) (ANK3), transcript variant 1, mRNA
150709	NM_144708	ANKAR	0.21	0.27	0.1	0.22	0.22	0.32	0.24	Homo sapiens ankyrin and armadillo repeat containing (ANKAR), mRNA
348094	NM_182703	ANKDD1A	1.72	2.79	4.72	3.13	3.48	3.73	4.53	Homo sapiens ankyrin repeat and death domain containing 1A (ANKDD1A), mRNA
728780	NM_001276713	ANKDD1B	0.04	0.08	0.13	0.17	0.26	0.09	0.5	Homo sapiens ankyrin repeat and death domain containing 1B (ANKDD1B), mRNA
63926	NM_001303472,NM_022096,NM_198798	ANKEF1	0.48	1.8	5.09	5.14	2.6	2.53	0.87	Homo sapiens ankyrin repeat and EF-hand domain containing 1 (ANKEF1), transcript variant 2, mRNA
162282	NM_153228	ANKFN1	0.04	0	0	0	0	0.09	0.04	Homo sapiens ankyrin repeat and fibronectin type III domain containing 1 (ANKFN1), mRNA
51479	NM_001257999,NM_016376	ANKFY1	10.42	13.94	11	10.82	11.33	14.51	7.1	Homo sapiens ankyrin repeat and FYVE domain containing 1 (ANKFY1), transcript variant 4, non-coding RNA
56172	NM_054027	ANKH	12.81	1.98	2.39	1.62	3.77	5.37	4.99	Homo sapiens ANKH inorganic pyrophosphate transport regulator (ANKH), mRNA
54882	NM_001197030,NM_017747,NM_017978,NM_024668	ANKHD1	6.25	11.69	19.91	14.58	17.47	13.55	8.57	Homo sapiens ankyrin repeat and KH domain containing 1 (ANKHD1), transcript variant 3, mRNA
404734	NM_020690	ANKHD1-EIF4EBP3	4.41	11	3.89	7.07	7.24	12.89	3.11	Homo sapiens ANKHD1-EIF4EBP3 readthrough (ANKHD1-EIF4EBP3), mRNA
54467	NM_019004	ANKIB1	13.55	15.39	9.5	10.99	13.3	9.7	4.7	Homo sapiens ankyrin repeat and IBR domain containing 1 (ANKIB1), mRNA
255239	NM_178510	ANKK1	0.18	0.42	0.11	0.16	0.48	0.37	0.31	Homo sapiens ankyrin repeat and kinase domain containing 1 (ANKK1), mRNA
126549	NM_001278443,NM_001278444,NM_001278445,NM_152363	ANKLE1	0.8	2.75	6.9	3.86	4.81	4.44	2.83	Homo sapiens ankyrin repeat and LEM domain containing 1 (ANKLE1), transcript variant 5, non-coding RNA
23141	NM_015114	ANKLE2	29.22	42.78	24.82	51.07	31.3	36.85	28.26	Homo sapiens ankyrin repeat and LEM domain containing 2 (ANKLE2), mRNA
51281	NM_001282771,NM_001282780,NM_001282781,NM_001308375,NM_016552,NM_017844	ANKMY1	1.25	1.84	0.79	1.25	1.58	2.56	2.06	Homo sapiens ankyrin repeat and MYND domain containing 1 (ANKMY1), transcript variant 2, mRNA
57037	NM_020319	ANKMY2	5.59	7.27	4.66	5.01	8.35	8.47	12.61	Homo sapiens ankyrin repeat and MYND domain containing 2 (ANKMY2), mRNA
57763	NM_023039	ANKRA2	5.55	6.68	2.95	2.52	6.21	6.02	6.01	Homo sapiens ankyrin repeat family A member 2 (ANKRA2), mRNA
27063	NM_014391	ANKRD1	20.52	279.02	0.61	68.96	78.94	27.36	171.14	Homo sapiens ankyrin repeat domain 1 (ANKRD1), mRNA
55608	NM_001286721,NM_017664	ANKRD10	9.58	39.9	48.25	39.62	48.44	37.26	41.36	Homo sapiens ankyrin repeat domain 10 (ANKRD10), transcript variant 4, non-coding RNA
29123	NM_001256182,NM_001256183,NM_013275	ANKRD11	16.7	34.21	20.34	25.17	14.27	27.51	13.84	Homo sapiens ankyrin repeat domain 11 (ANKRD11), transcript variant 4, non-coding RNA
23253	NM_001083625,NM_001204056,NM_015208	ANKRD12	4.4	3.56	1.95	2.62	3.7	2.86	1.32	Homo sapiens ankyrin repeat domain 12 (ANKRD12), transcript variant 1, mRNA
88455	NM_033121	ANKRD13A	40.62	14.27	8.53	11.84	14.47	13.35	13.24	Homo sapiens ankyrin repeat domain 13A (ANKRD13A), mRNA
124930	NM_152345	ANKRD13B	1.86	3.54	10.76	3.3	5.63	2.73	4.31	Homo sapiens ankyrin repeat domain 13B (ANKRD13B), mRNA
81573	NM_030816	ANKRD13C	4.22	8.35	4.23	4.51	5.58	6.16	3.43	Homo sapiens ankyrin repeat domain 13C (ANKRD13C), mRNA
338692	NM_207354	ANKRD13D	7.84	9.1	10.34	11.86	11.3	10.91	17.95	Homo sapiens ankyrin repeat domain 13 family member D (ANKRD13D), transcript variant 2, non-coding RNA
54522	NM_001009941,NM_001009943,NM_019046	ANKRD16	3.47	3.79	4.91	3.54	3.61	3.7	3.99	Homo sapiens ankyrin repeat domain 16 (ANKRD16), transcript variant 1, mRNA
26057	NM_001286771,NM_015574,NM_032217,NM_198889	ANKRD17	10.79	22.19	14.56	19.51	19.47	19.8	6.63	Homo sapiens ankyrin repeat domain 17 (ANKRD17), transcript variant 2, mRNA
253650	NM_147195	ANKRD18A	0.12	1.06	1.42	0.75	0.59	1.02	0.67	Homo sapiens ankyrin repeat domain 18A (ANKRD18A), mRNA
441459	NM_001244752	ANKRD18B	0.2	1.19	2.9	1.03	0.96	1.44	0.79	Homo sapiens ankyrin repeat domain 18B (ANKRD18B), mRNA
26287	NM_001129981,NM_001291218,NM_001291219,NM_020349	ANKRD2	0.15	0	0	0.08	0.08	0.16	0.15	Homo sapiens ankyrin repeat domain 2 (ANKRD2), transcript variant 1, mRNA
84210	NM_032250	ANKRD20A1	0.47	0	0.08	0	0	0.31	0.14	Homo sapiens ankyrin repeat domain 20 family member A1 (ANKRD20A1), mRNA
441430	NM_001012421	ANKRD20A2	0	0	0.08	0	0.13	0	0.24	Homo sapiens ankyrin repeat domain 20 family member A2 (ANKRD20A2), mRNA
441425	NM_001012419	ANKRD20A3	0	0	0	0	0	0.14	0.08	Homo sapiens ankyrin repeat domain 20 family member A3 (ANKRD20A3), mRNA
728747	NM_001098805	ANKRD20A4	0	0	0	0.09	0	0	0.08	Homo sapiens ankyrin repeat domain 20 family member A4 (ANKRD20A4), mRNA
118932	NM_144590	ANKRD22	0.15	0.14	0.11	0.13	0.13	0.31	0.02	Homo sapiens ankyrin repeat domain 22 (ANKRD22), mRNA
200539	NM_144994	ANKRD23	0.92	1.17	1.65	1.42	1.9	2.31	1.53	Homo sapiens ankyrin repeat domain 23 (ANKRD23), mRNA
170961	NM_133475	ANKRD24	0.13	0.45	5.54	3.01	3.27	1.77	7.36	Homo sapiens ankyrin repeat domain 24 (ANKRD24), mRNA
22852	NM_001256053,NM_014915	ANKRD26	1.74	3.64	1.88	1.3	2.76	2.93	1.57	Homo sapiens ankyrin repeat domain 26 (ANKRD26), transcript variant 1, mRNA
84079	NM_032139	ANKRD27	8.8	11.45	15.69	10.27	10.92	9.29	8.86	Homo sapiens ankyrin repeat domain 27 (ANKRD27), mRNA
23243	NM_001195098,NM_001195099,NM_015199	ANKRD28	12.18	12.06	12.92	11.07	9.08	9.69	3.27	Homo sapiens ankyrin repeat domain 28 (ANKRD28), transcript variant 1, mRNA
147463	NM_001308238,NM_173505	ANKRD29	0.46	0.1	0.42	0.43	0.07	0.03	0.07	Homo sapiens ankyrin repeat domain 29 (ANKRD29), transcript variant 1, mRNA
91074	NM_052997	ANKRD30A	0	0.02	0	0.07	0.03	0	0	Homo sapiens ankyrin repeat domain 30A (ANKRD30A), mRNA
374860	NM_001145029	ANKRD30B	0.87	0	0.05	0.02	0.07	0.02	0.09	Homo sapiens ankyrin repeat domain 30B (ANKRD30B), mRNA
256006	NM_001164443	ANKRD31	0.05	0.04	0.05	0.02	0.06	0.16	0.02	Homo sapiens ankyrin repeat domain 31 (ANKRD31), mRNA
341405	NM_001130015,NM_001304459,NM_001304460,NM_182608	ANKRD33	0.06	0.12	0.23	1.06	5.37	1.22	0.88	Homo sapiens ankyrin repeat domain 33 (ANKRD33), transcript variant 2, mRNA
651746	NM_001164440	ANKRD33B	0.81	15.08	3.01	15.14	9.79	7.26	3.1	Homo sapiens ankyrin repeat domain 33B (ANKRD33B), mRNA
284615	NM_001039888	ANKRD34A	0.76	0.33	0.06	0.03	0.77	2.31	3.32	Homo sapiens ankyrin repeat domain 34A (ANKRD34A), mRNA
340120	NM_001004441	ANKRD34B	0	0.05	0.64	0.46	0.31	0.06	0.03	Homo sapiens ankyrin repeat domain 34B (ANKRD34B), mRNA
390616	NM_001146341	ANKRD34C	0	0	0	0.02	0.04	0	0.04	Homo sapiens ankyrin repeat domain 34C (ANKRD34C), mRNA
148741	NM_001280799,NM_144698	ANKRD35	0.63	0.14	3.13	0.56	0.54	0.57	0.72	Homo sapiens ankyrin repeat domain 35 (ANKRD35), transcript variant 1, mRNA
375248	NM_001164315	ANKRD36	1.87	2.31	0.87	0.96	3.47	3.34	1.01	Homo sapiens ankyrin repeat domain 36 (ANKRD36), mRNA
57730	NM_025190	ANKRD36B	1.24	2.91	1.85	1.85	5.38	2.41	2.61	Homo sapiens ankyrin repeat domain 36B (ANKRD36B), mRNA
400986	NM_001310154	ANKRD36C	0.72	1.03	0.47	0.71	1.28	1.66	0.19	Homo sapiens ankyrin repeat domain 36C (ANKRD36C), mRNA
353322	NM_181726	ANKRD37	15.42	1.4	2.24	2.09	1.32	1.79	2.65	Homo sapiens ankyrin repeat domain 37 (ANKRD37), mRNA
51239	NM_016466	ANKRD39	9.62	5.72	11.21	9.11	11.54	7.22	8.43	Homo sapiens ankyrin repeat domain 39 (ANKRD39), mRNA
91369	NM_052855	ANKRD40	13.49	22.74	24.69	31.83	25.06	21.35	12.92	Homo sapiens ankyrin repeat domain 40 (ANKRD40), mRNA
338699	NM_001300972,NM_001300973,NM_001300975,NM_001300976,NM_001300977,NM_182603	ANKRD42	4.92	4.11	2.34	5.27	3.96	5.95	4.18	Homo sapiens ankyrin repeat domain 42 (ANKRD42), transcript variant 7, non-coding RNA
91526	NM_001195144,NM_153697	ANKRD44	1.97	0.32	0.27	0.19	0.48	1.1	0.66	Homo sapiens ankyrin repeat domain 44 (ANKRD44), transcript variant B, mRNA
339416	NM_198493	ANKRD45	0.2	0.97	1.29	0.78	0.64	0.37	0.29	Homo sapiens ankyrin repeat domain 45 (ANKRD45), mRNA
157567	NM_001270377,NM_001270378,NM_001270379,NM_198401	ANKRD46	3.49	7.59	10.15	9.29	13.67	9.69	9.32	Homo sapiens ankyrin repeat domain 46 (ANKRD46), transcript variant 2, mRNA
54851	NM_017704	ANKRD49	2.26	6.8	3.04	4.01	3.85	5.1	3.92	Homo sapiens ankyrin repeat domain 49 (ANKRD49), mRNA
57182	NM_001167882,NM_020337	ANKRD50	4.15	8.23	4.99	6.89	7.5	7.28	3.31	Homo sapiens ankyrin repeat domain 50 (ANKRD50), transcript variant 1, mRNA
283373	NM_173595	ANKRD52	24.78	27.03	13.26	22.14	23.92	24.68	12.73	Homo sapiens ankyrin repeat domain 52 (ANKRD52), mRNA
79998	NM_001115116,NM_024933	ANKRD53	0.73	0.05	0.11	0.27	0.17	0.67	0.54	Homo sapiens ankyrin repeat domain 53 (ANKRD53), transcript variant 2, mRNA
129138	NM_138797	ANKRD54	9.77	6.93	6.04	7.77	8.08	14.13	19.51	Homo sapiens ankyrin repeat domain 54 (ANKRD54), transcript variant 2, non-coding RNA
79722	NM_024669	ANKRD55	0	0	0	0.04	0	0.09	0.26	Homo sapiens ankyrin repeat domain 55 (ANKRD55), mRNA
22881	NM_001242809,NM_001242811,NM_001242813,NM_001242814,NM_014942	ANKRD6	0.82	3.49	3.47	1.21	2.25	3.65	3.15	Homo sapiens ankyrin repeat domain 6 (ANKRD6), transcript variant 3, mRNA
140731	NM_001304369	ANKRD60	0.45	1.24	1.59	0.78	0.81	1.52	0.91	Homo sapiens ankyrin repeat domain 60 (ANKRD60), mRNA
100310846	NM_001271700	ANKRD61	0.8	0.92	0.47	1	0.95	0.71	0.15	Homo sapiens ankyrin repeat domain 61 (ANKRD61), mRNA
342850	NM_001277333	ANKRD62	0.14	0.48	0.27	0.58	0.26	0.26	0.37	Homo sapiens ankyrin repeat domain 62 (ANKRD62), mRNA
100131244	NM_001190479	ANKRD63	0	0.23	0.23	0.89	0.74	0.57	1.21	Homo sapiens ankyrin repeat domain 63 (ANKRD63), mRNA
441869	NM_001145210,NM_001243535,NM_001243536	ANKRD65	0.38	1.16	1.37	0.86	1.16	0.55	6.11	Homo sapiens ankyrin repeat domain 65 (ANKRD65), transcript variant 3, mRNA
122416	NM_152326	ANKRD9	12.73	11.16	18.44	12.01	19.94	11	23.54	Homo sapiens ankyrin repeat domain 9 (ANKRD9), mRNA
23294	NM_015245	ANKS1A	3.73	11.13	11.33	6.38	8.61	9.72	5.37	Homo sapiens ankyrin repeat and sterile alpha motif domain containing 1A (ANKS1A), mRNA
56899	NM_001204065,NM_001204066,NM_001204067,NM_001204068,NM_001204069,NM_001204070,NM_001204079,NM_001204080,NM_001204081,NM_020140,NM_152788,NM_181670	ANKS1B	2.13	6.24	3.81	2.3	4.68	4.74	10.9	Homo sapiens ankyrin repeat and sterile alpha motif domain containing 1B (ANKS1B), transcript variant 2, mRNA
124401	NM_001242929,NM_001308089,NM_001324129,NM_001324130,NM_133450	ANKS3	6.16	6.39	10.67	7.33	5.54	8.25	14.47	Homo sapiens ankyrin repeat and sterile alpha motif domain containing 3 (ANKS3), transcript variant 3, non-coding RNA
257629	NM_145865	ANKS4B	1.38	1.94	1.06	1.95	2.51	1.12	1.81	Homo sapiens ankyrin repeat and sterile alpha motif domain containing 4B (ANKS4B), mRNA
203286	NM_173551	ANKS6	3.9	8.22	11.71	8.96	8.36	8.65	7.36	Homo sapiens ankyrin repeat and sterile alpha motif domain containing 6 (ANKS6), mRNA
389161	NM_001144960,NM_001315505,NM_001315506	ANKUB1	0.49	1.37	0.85	1.48	1.51	1.53	1.25	Homo sapiens ankyrin repeat and ubiquitin domain containing 1 (ANKUB1), transcript variant 3, mRNA
55139	NM_001042410,NM_001282792,NM_018089	ANKZF1	20.2	17.17	18.69	20.59	19.8	20.39	25.26	Homo sapiens ankyrin repeat and zinc finger domain containing 1 (ANKZF1), transcript variant 1, mRNA
54443	NM_001284301,NM_001284302,NM_018685	ANLN	8.23	40.53	23.69	28.69	38.43	37.95	16.74	Homo sapiens anillin actin binding protein (ANLN), transcript variant 1, mRNA
55107	NM_018043	ANO1	0.21	0.2	1.04	0.02	0.23	2.61	1.57	Homo sapiens anoctamin 1 (ANO1), transcript variant 2, non-coding RNA
55129	NM_001204831,NM_001204832,NM_001204833,NM_001204834,NM_018075	ANO10	21.12	11.01	15.52	6.66	8.77	8.29	12.07	Homo sapiens anoctamin 10 (ANO10), transcript variant 1, mRNA
57101	NM_001278596,NM_001278597	ANO2	0.03	0.61	0.94	0.35	0.18	1.01	0.83	Homo sapiens anoctamin 2 (ANO2), transcript variant 2, mRNA
63982	NM_001313726,NM_001313727,NM_031418	ANO3	0.03	0.04	0.02	0	0.04	0.08	0.02	Homo sapiens anoctamin 3 (ANO3), transcript variant 2, mRNA
121601	NM_001286615,NM_001286616,NM_178826	ANO4	0.13	5.1	1.46	3.46	4.09	2.77	4.04	Homo sapiens anoctamin 4 (ANO4), transcript variant 3, mRNA
203859	NM_001142649,NM_213599	ANO5	0	1.76	1.76	0.47	1.11	1.06	1.17	Homo sapiens anoctamin 5 (ANO5), transcript variant 1, mRNA
196527	NM_001025356,NM_001142678,NM_001142679,NM_001204803	ANO6	18.61	56.21	18.03	26.27	47.62	24.14	13.26	Homo sapiens anoctamin 6 (ANO6), transcript variant 5, mRNA
50636	NM_001001666,NM_001001891	ANO7	2.11	0.56	0.8	1.59	1.99	2.3	0.99	Homo sapiens anoctamin 7 (ANO7), transcript variant NGEP-L, mRNA
57719	NM_020959	ANO8	3.72	8.03	9.96	7.11	7.9	8.4	7.76	Homo sapiens anoctamin 8 (ANO8), mRNA
338440	NM_001012302	ANO9	0	3.01	4.49	2.36	4.3	5.42	11.45	Homo sapiens anoctamin 9 (ANO9), mRNA
3730	NM_000216	ANOS1	0.23	3.42	17.04	1.92	3.24	8.57	2.86	Homo sapiens anosmin 1 (ANOS1), mRNA
8125	NM_006305	ANP32A	26.73	75.84	111.93	102.42	81.03	109.16	106.7	Homo sapiens acidic nuclear phosphoprotein 32 family member A (ANP32A), mRNA
10541	NM_006401	ANP32B	44.78	106.37	106.6	228.09	150.55	127.6	168.83	Homo sapiens acidic nuclear phosphoprotein 32 family member B (ANP32B), mRNA
23520	NM_012403	ANP32C	0	0	0	0	0	0.18	0	Homo sapiens acidic nuclear phosphoprotein 32 family member C (ANP32C), mRNA
81611	NM_001136478,NM_001136479,NM_001280559,NM_001280560,NM_030920	ANP32E	13.28	31.03	57.61	60.75	32.7	39.41	20.66	Homo sapiens acidic nuclear phosphoprotein 32 family member E (ANP32E), transcript variant 1, mRNA
290	NM_001150	ANPEP	190.88	0.26	1.75	3.08	7.97	2.48	6.02	Homo sapiens alanyl aminopeptidase, membrane (ANPEP), mRNA
84168	NM_018153,NM_032208,NM_053034	ANTXR1	69.33	23.15	14.74	16.07	23.57	22.47	11.81	Homo sapiens anthrax toxin receptor 1 (ANTXR1), transcript variant 2, mRNA
118429	NM_001145794,NM_001286780,NM_001286781,NM_058172	ANTXR2	17.19	7.94	4.28	4.98	13.6	8.2	3.64	Homo sapiens anthrax toxin receptor 2 (ANTXR2), transcript variant 1, mRNA
195977	NM_001278688	ANTXRL	0	0	0	0	0	0	0.09	Homo sapiens anthrax toxin receptor-like (ANTXRL), mRNA
301	NM_000700	ANXA1	393.82	269.81	2.06	63.08	83.73	44.17	47.99	Homo sapiens annexin A1 (ANXA1), mRNA
11199	NM_007193	ANXA10	3.96	0	0.08	0	0	0.15	0	Homo sapiens annexin A10 (ANXA10), mRNA
311	NM_001157,NM_001278407,NM_001278408,NM_001278409,NM_145868,NM_145869	ANXA11	38.75	55.76	30.42	46.25	53.96	56.21	97.53	Homo sapiens annexin A11 (ANXA11), transcript variant c, mRNA
312	NM_001003954,NM_004306	ANXA13	0	0	0	0	0	0	0.14	Homo sapiens annexin A13 (ANXA13), transcript variant 1, mRNA
302	NM_001002857,NM_001002858,NM_001136015,NM_004039	ANXA2	1184.35	658.05	55.74	401.86	432.03	363.24	517.67	Homo sapiens annexin A2 (ANXA2), transcript variant 3, mRNA
389289	NM_001014279	ANXA2R	0	0.09	0.09	0.26	0.44	0.79	2.21	Homo sapiens annexin A2 receptor (ANXA2R), mRNA
306	NM_005139	ANXA3	0.19	72.79	3.45	49.52	37.55	32.23	40.22	Homo sapiens annexin A3 (ANXA3), mRNA
307	NM_001153,NM_001320698,NM_001320700,NM_001320702	ANXA4	12.93	9.09	3.78	4.81	7.62	6.49	12.65	Homo sapiens annexin A4 (ANXA4), transcript variant 4, mRNA
308	NM_001154	ANXA5	506.98	224.06	128.94	322.06	312.12	209.67	224.93	Homo sapiens annexin A5 (ANXA5), mRNA
309	NM_001155,NM_001193544	ANXA6	113.38	58.78	44.49	43.87	76.06	80.71	152.79	Homo sapiens annexin A6 (ANXA6), transcript variant 2, mRNA
310	NM_001156,NM_001320879,NM_001320880,NM_004034	ANXA7	37.83	32.44	31.96	34.64	33.27	35.12	27.22	Homo sapiens annexin A7 (ANXA7), transcript variant 2, mRNA
653145	NM_001040084,NM_001271702,NM_001271703	ANXA8	2.11	0.44	0.12	0.39	0	0	0.96	Homo sapiens annexin A8 (ANXA8), transcript variant 3, mRNA
728113	NM_001098845,NM_001278923,NM_001278924	ANXA8L1	0.98	1.14	0	1.46	0.76	0.42	0.84	Homo sapiens annexin A8-like 1 (ANXA8L1), transcript variant 2, mRNA
8416	NM_003568	ANXA9	0.17	2.72	1.8	0.65	1.65	3.51	3.69	Homo sapiens annexin A9 (ANXA9), mRNA
313	NM_001177506,NM_001177507,NM_001637	AOAH	0	0	0.14	0	0.05	0	0.09	Homo sapiens acyloxyacyl hydrolase (AOAH), transcript variant 1, mRNA
26	NM_001091,NM_001272072	AOC1	0	0	0.09	0.04	0.09	0.05	0.04	Homo sapiens amine oxidase, copper containing 1 (AOC1), transcript variant 1, mRNA
314	NM_001158,NM_009590	AOC2	1.27	3.36	2.74	5.03	3.48	3.76	2.07	Homo sapiens amine oxidase, copper containing 2 (AOC2), transcript variant 2, mRNA
8639	NM_001277731,NM_001277732,NM_003734	AOC3	0.35	1.13	1.59	2.19	1.75	1.84	2.7	Homo sapiens amine oxidase, copper containing 3 (AOC3), transcript variant 4, non-coding RNA
316	NM_001159	AOX1	3.66	0.76	1.5	1.98	2.87	1.69	1.18	Homo sapiens aldehyde oxidase 1 (AOX1), mRNA
55435	NM_001128426,NM_018569	AP1AR	3.24	4.5	6.01	7.36	5.71	4.77	2.03	Homo sapiens adaptor related protein complex 1 associated regulatory protein (AP1AR), transcript variant 3, non-coding RNA
162	NM_001127,NM_001166019,NM_145730	AP1B1	22.83	32.22	37.51	30.22	31.88	42.84	35.04	Homo sapiens adaptor related protein complex 1 beta 1 subunit (AP1B1), transcript variant 2, mRNA
164	NM_001030007,NM_001128	AP1G1	16.02	19.52	16.08	18.33	16.38	21.1	10.24	Homo sapiens adaptor related protein complex 1 gamma 1 subunit (AP1G1), transcript variant 2, mRNA
8906	NM_001282474,NM_001282475,NM_003917	AP1G2	4.34	24.15	15.87	18.06	31	23.74	35.5	Homo sapiens adaptor related protein complex 1 gamma 2 subunit (AP1G2), transcript variant 1, mRNA
8907	NM_001130524,NM_032493	AP1M1	29.81	30.54	18	22.94	33.64	28.85	32.43	Homo sapiens adaptor related protein complex 1 mu 1 subunit (AP1M1), transcript variant 2, mRNA
10053	NM_001300887,NM_005498	AP1M2	0.06	9.7	74.83	41.26	14.21	16.13	11.06	Homo sapiens adaptor related protein complex 1 mu 2 subunit (AP1M2), transcript variant 2, mRNA
1174	NM_001283	AP1S1	36.3	42.31	26.08	55.82	88.27	47.78	91.12	Homo sapiens adaptor related protein complex 1 sigma 1 subunit (AP1S1), mRNA
8905	NM_001272071,NM_003916	AP1S2	9.22	26.16	20.55	16.29	29.35	24.89	17.17	Homo sapiens adaptor related protein complex 1 sigma 2 subunit (AP1S2), transcript variant 2, mRNA
130340	NM_001039569	AP1S3	3.45	5.1	5.7	6.11	5.01	4.78	3.43	Homo sapiens adaptor related protein complex 1 sigma 3 subunit (AP1S3), transcript variant 3, non-coding RNA
160	NM_014203,NM_130787	AP2A1	44.65	52.67	43.78	36.29	56.69	59.38	74.22	Homo sapiens adaptor related protein complex 2 alpha 1 subunit (AP2A1), transcript variant 2, mRNA
161	NM_001242837,NM_012305	AP2A2	12.81	27.61	15.22	11.54	11.87	15.41	16.92	adaptor related protein complex 2 alpha 2 subunit
163	NM_001030006,NM_001282	AP2B1	35.71	80.21	45.57	60.57	70.39	60.85	37.74	Homo sapiens adaptor related protein complex 2 beta 1 subunit (AP2B1), transcript variant 2, mRNA
1173	NM_001025205,NM_001311198,NM_004068	AP2M1	267.73	211.8	216.24	322.18	222.89	244.04	298.5	Homo sapiens adaptor related protein complex 2 mu 1 subunit (AP2M1), transcript variant 1, mRNA
1175	NM_001301076,NM_001301078,NM_001301081,NM_004069,NM_021575	AP2S1	87.59	66.5	132.29	98.08	101.69	107.02	142.49	Homo sapiens adaptor related protein complex 2 sigma 1 subunit (AP2S1), transcript variant AP17delta, mRNA
8546	NM_001271769,NM_003664	AP3B1	13.6	19.1	15.08	8.96	12.64	16.22	7.88	Homo sapiens adaptor related protein complex 3 beta 1 subunit (AP3B1), transcript variant 1, mRNA
8120	NM_001278511,NM_001278512,NM_004644	AP3B2	0	1.86	2.61	2.03	1.48	1.35	1.16	Homo sapiens adaptor related protein complex 3 beta 2 subunit (AP3B2), transcript variant 2, mRNA
8943	NM_001261826,NM_003938	AP3D1	39.08	60.74	63.51	47.05	52.83	64.22	55.96	Homo sapiens adaptor related protein complex 3 delta 1 subunit (AP3D1), transcript variant 2, mRNA
26985	NM_001320263,NM_001320264,NM_001320265,NM_012095,NM_207012	AP3M1	9.7	21.85	12.29	14.83	20.76	20.32	12.29	Homo sapiens adaptor related protein complex 3 mu 1 subunit (AP3M1), transcript variant 6, non-coding RNA
10947	NM_001134296,NM_006803	AP3M2	4.14	5.65	6.44	11.12	9.79	6.64	5.32	Homo sapiens adaptor related protein complex 3 mu 2 subunit (AP3M2), transcript variant 2, mRNA
1176	NM_001002924,NM_001284,NM_001318090,NM_001318091,NM_001318093,NM_001318094	AP3S1	39.68	35.37	33.61	29.63	35.61	32.35	32.85	Homo sapiens adaptor related protein complex 3 sigma 1 subunit (AP3S1), transcript variant 6, mRNA
10239	NM_005829	AP3S2	4.52	8.36	13.47	6.67	8.03	8.61	7.74	Homo sapiens adaptor related protein complex 3 sigma 2 subunit (AP3S2), transcript variant 3, non-coding RNA
10717	NM_001253852,NM_001253853,NM_001308312,NM_006594	AP4B1	3.72	3.9	4.25	6.03	3.86	6.33	5.19	Homo sapiens adaptor related protein complex 4 beta 1 subunit (AP4B1), transcript variant 1, mRNA
23431	NM_001252127,NM_007347	AP4E1	5.52	6.19	4.46	5.79	5.21	6.88	4.17	Homo sapiens adaptor related protein complex 4 epsilon 1 subunit (AP4E1), transcript variant 1, mRNA
9179	NM_004722	AP4M1	4.29	7.92	8.95	11.47	8.75	9.75	9.77	Homo sapiens adaptor related protein complex 4 mu 1 subunit (AP4M1), mRNA
11154	NM_001128126,NM_001254726,NM_001254727,NM_001254728,NM_001254729,NM_007077	AP4S1	3.68	6.85	7.79	6.93	5.82	6.82	5.12	Homo sapiens adaptor related protein complex 4 sigma 1 subunit (AP4S1), transcript variant 1, mRNA
91056	NM_138368	AP5B1	3.88	5.13	3.31	6.55	8.26	7.29	5.43	Homo sapiens adaptor related protein complex 5 beta 1 subunit (AP5B1), mRNA
55745	NM_018229	AP5M1	5.89	11.16	12.1	10.72	7.77	13.37	8.01	Homo sapiens adaptor related protein complex 5 mu 1 subunit (AP5M1), transcript variant 2, non-coding RNA
55317	NM_001204446,NM_001204447,NM_018347	AP5S1	7.63	5.1	4.3	5.46	5.34	6.73	5.77	Homo sapiens adaptor related protein complex 5 sigma 1 subunit (AP5S1), transcript variant 2, mRNA
9907	NM_014855	AP5Z1	7.2	9.75	15.13	9.88	8.57	13.85	14.23	Homo sapiens adaptor related protein complex 5 zeta 1 subunit (AP5Z1), mRNA
317	NM_001160,NM_013229,NM_181861,NM_181868,NM_181869	APAF1	7.35	15.05	5.98	6.86	11.93	9.94	8.15	Homo sapiens apoptotic peptidase activating factor 1 (APAF1), transcript variant 5, mRNA
320	NM_001163	APBA1	1.98	0.73	0.21	0.19	0.2	0.52	0.43	Homo sapiens amyloid beta precursor protein binding family A member 1 (APBA1), mRNA
321	NM_001130414,NM_005503	APBA2	7.95	8	11.18	3.96	6.83	7.33	4.52	Homo sapiens amyloid beta precursor protein binding family A member 2 (APBA2), transcript variant 1, mRNA
9546	NM_004886	APBA3	5.85	5.79	8.11	8.04	7.63	6.44	10.81	Homo sapiens amyloid beta precursor protein binding family A member 3 (APBA3), mRNA
322	NM_001164,NM_001257319,NM_001257320,NM_001257321,NM_001257323,NM_001257325,NM_001257326,NM_145689	APBB1	17.97	17.8	12.98	14.23	14.64	11.97	25.8	Homo sapiens amyloid beta precursor protein binding family B member 1 (APBB1), transcript variant 11, non-coding RNA
54518	NM_019043	APBB1IP	6.51	0.29	0	0	0.04	0	0.04	Homo sapiens amyloid beta precursor protein binding family B member 1 interacting protein (APBB1IP), mRNA
323	NM_001166050,NM_001166051,NM_001166052,NM_001166053,NM_001166054,NM_004307,NM_173075	APBB2	9.25	13.92	9.99	7.72	9.06	6.41	4.38	Homo sapiens amyloid beta precursor protein binding family B member 2 (APBB2), transcript variant 3, mRNA
10307	NM_006051,NM_133172,NM_133173,NM_133174	APBB3	5.58	4.42	5.58	6.03	7.3	9.53	9.47	Homo sapiens amyloid beta precursor protein binding family B member 3 (APBB3), transcript variant 1, mRNA
324	NM_000038,NM_001127510,NM_001127511	APC	4.42	3.51	3.75	3.86	3.33	5.29	1.42	Homo sapiens adenomatous polyposis coli (APC), transcript variant 1, mRNA
10297	NM_005883	APC2	0.19	0.27	0.25	0.11	0.26	0.29	0.38	Homo sapiens adenomatosis polyposis coli 2 (APC2), mRNA
147495	NM_153000	APCDD1	0.04	2.06	1.23	1.89	2.86	4.9	3.7	Homo sapiens adenomatosis polyposis coli down-regulated 1 (APCDD1), mRNA
164284	NM_001304787,NM_153360	APCDD1L	89.77	0.47	2.03	3.13	4.89	10.67	8.01	Homo sapiens adenomatosis polyposis coli down-regulated 1 like (APCDD1L), transcript variant 3, non-coding RNA
325	NM_001639	APCS	0	0	0	0.12	0.12	0	0	Homo sapiens amyloid P component, serum (APCS), mRNA
327	NM_001640	APEH	17.31	42.43	83.17	53.04	82.6	58.24	80.47	Homo sapiens acylaminoacyl-peptide hydrolase (APEH), mRNA
100506013	NM_001297550	APELA	0.04	29.75	20.45	3.69	4.37	7.58	10.38	Homo sapiens apelin receptor early endogenous ligand (APELA), mRNA
328	NM_001244249,NM_001641,NM_080648,NM_080649	APEX1	35.23	86.47	199.97	139.82	110.56	133.26	139.21	Homo sapiens apurinic/apyrimidinic endodeoxyribonuclease 1 (APEX1), transcript variant 3, mRNA
27301	NM_001271748,NM_014481	APEX2	5.31	11.27	18.02	22.38	14.89	21.4	23.87	Homo sapiens apurinic/apyrimidinic endodeoxyribonuclease 2 (APEX2), transcript variant 1, mRNA
51107	NM_001077628,NM_001243771,NM_001243772,NM_016022	APH1A	30.43	56.16	57.55	48.57	51.56	59.51	70.28	Homo sapiens aph-1 homolog A, gamma secretase subunit (APH1A), transcript variant 7, non-coding RNA
83464	NM_001145646,NM_031301	APH1B	4.2	3.41	4.57	2.79	1.97	2.94	2.46	Homo sapiens aph-1 homolog B, gamma secretase subunit (APH1B), transcript variant 1, mRNA
8539	NM_001142930,NM_001142931,NM_001243747,NM_006595	API5	21.47	50.89	52.26	56.76	47.91	51.56	28.21	Homo sapiens apoptosis inhibitor 5 (API5), transcript variant 4, non-coding RNA
51074	NM_015957	APIP	8.31	8.47	17.58	15.8	13.22	11.99	13.12	Homo sapiens APAF1 interacting protein (APIP), mRNA
378708	NM_199294	APITD1	2.56	2.84	7.92	6.41	4.33	8.92	5.97	Homo sapiens apoptosis-inducing, TAF9-like domain 1 (APITD1), transcript variant B, non-coding RNA
100526739	NM_001243768,NM_001270517,NM_198544,NM_199006	APITD1-CORT	2.84	1.64	3.65	3.25	1.01	4.72	3.36	Homo sapiens APITD1-CORT readthrough (APITD1-CORT), transcript variant 4, non-coding RNA
200558	NM_173545	APLF	0.42	1.28	1.3	0.75	1.26	1.85	1.68	Homo sapiens aprataxin and PNKP like factor (APLF), mRNA
8862	NM_017413	APLN	10.39	0.83	0.57	0.63	27.78	4.06	8.78	Homo sapiens apelin (APLN), mRNA
187	NM_005161	APLNR	0.05	0.14	0.78	0.25	0.91	29.53	32.08	Homo sapiens apelin receptor (APLNR), transcript variant 2, non-coding RNA
333	NM_001024807,NM_005166	APLP1	7.92	2.89	5.76	2.41	3.78	3.18	5.5	Homo sapiens amyloid beta precursor like protein 1 (APLP1), transcript variant 2, mRNA
334	NM_001142276,NM_001142277,NM_001142278,NM_001243299,NM_001642	APLP2	161.99	289.33	128.61	121.27	143.08	223.74	308.03	Homo sapiens amyloid beta precursor like protein 2 (APLP2), transcript variant 6, non-coding RNA
57136	NM_020531	APMAP	56.02	47.88	47.86	47.62	49.26	44.33	39.52	Homo sapiens adipocyte plasma membrane associated protein (APMAP), mRNA
335	NM_000039,NM_001318017,NM_001318018,NM_001318021	APOA1	0.78	1.06	1.19	1.68	0.82	68.86	1365.35	Homo sapiens apolipoprotein A1 (APOA1), transcript variant 4, mRNA
336	NM_001643	APOA2	0.23	0	0	0.24	0.25	2.5	35.07	Homo sapiens apolipoprotein A2 (APOA2), mRNA
337	NM_000482	APOA4	0	0.08	0	0.07	0.08	0.38	26.58	Homo sapiens apolipoprotein A4 (APOA4), mRNA
116519	NM_001166598,NM_052968	APOA5	0	0	0.06	0	0	0	0	Homo sapiens apolipoprotein A5 (APOA5), transcript variant 1, mRNA
338	NM_000384	APOB	0.01	0.02	0.15	0.12	0.07	0.13	0.41	Homo sapiens apolipoprotein B (APOB), mRNA
10930	NM_006789	APOBEC2	0	0.07	0.27	0.07	0.27	0.14	0.39	Homo sapiens apolipoprotein B mRNA editing enzyme catalytic subunit 2 (APOBEC2), mRNA
200315	NM_001270406,NM_145699	APOBEC3A	2.49	4.16	4.27	2.69	4.13	3.07	2.35	Homo sapiens apolipoprotein B mRNA editing enzyme catalytic subunit 3A (APOBEC3A), transcript variant 1, mRNA
9582	NM_001270411,NM_004900	APOBEC3B	0.5	1.08	3.46	29.77	15.65	24.62	22.3	Homo sapiens apolipoprotein B mRNA editing enzyme catalytic subunit 3B (APOBEC3B), transcript variant 1, mRNA
27350	NM_014508	APOBEC3C	11.86	12.01	13.86	13.7	16.71	15.95	15.97	Homo sapiens apolipoprotein B mRNA editing enzyme catalytic subunit 3C (APOBEC3C), mRNA
140564	NM_152426	APOBEC3D	3.28	5.29	8.39	7.9	7.48	8.13	7.97	Homo sapiens apolipoprotein B mRNA editing enzyme catalytic subunit 3D (APOBEC3D), mRNA
200316	NM_001006666,NM_145298	APOBEC3F	2.21	3.61	4.33	3.42	6.22	5.13	7.06	Homo sapiens apolipoprotein B mRNA editing enzyme catalytic subunit 3F (APOBEC3F), transcript variant 1, mRNA
60489	NM_021822	APOBEC3G	0.73	0.43	1.66	0.21	1.14	3.59	4.24	Homo sapiens apolipoprotein B mRNA editing enzyme catalytic subunit 3G (APOBEC3G), mRNA
164668	NM_001166002,NM_001166003,NM_001166004,NM_181773	APOBEC3H	0	0.1	0.31	0.42	0.43	0.36	0.62	Homo sapiens apolipoprotein B mRNA editing enzyme catalytic subunit 3H (APOBEC3H), transcript variant SV-183, mRNA
403314	NM_203454	APOBEC4	0	0	0	0	0.04	0	0	Homo sapiens apolipoprotein B mRNA editing enzyme catalytic polypeptide like 4 (APOBEC4), mRNA
55911	NM_018690	APOBR	0	0.18	0.12	0.06	0.1	0.12	0.28	Homo sapiens apolipoprotein B receptor (APOBR), mRNA
341	NM_001321065,NM_001321066,NM_001645	APOC1	0.6	20.16	48.4	54	54.46	54.7	231.51	Homo sapiens apolipoprotein C1 (APOC1), transcript variant 1, mRNA
344	NM_000483	APOC2	0	0	0	0.15	0.16	0.16	0.75	Homo sapiens apolipoprotein C2 (APOC2), mRNA
345	NM_000040	APOC3	0	0	0	0	0	0	0.43	Homo sapiens apolipoprotein C3 (APOC3), mRNA
346	NM_001646	APOC4	0	0.24	0.95	0.75	0.64	0.6	0.56	Homo sapiens apolipoprotein C4 (APOC4), mRNA
347	NM_001647	APOD	0	0	0	0.1	0.5	1.57	3.99	Homo sapiens apolipoprotein D (APOD), mRNA
348	NM_000041,NM_001302688,NM_001302689,NM_001302690,NM_001302691	APOE	2.69	338.19	465.2	515.1	514.6	540.38	1804.14	Homo sapiens apolipoprotein E (APOE), transcript variant 5, mRNA
319	NM_001638	APOF	0.06	0.32	0.45	0.33	0.48	0.16	0.25	Homo sapiens apolipoprotein F (APOF), mRNA
350	NM_000042	APOH	0.17	0	0	0	0	0	0	Homo sapiens apolipoprotein H (APOH), mRNA
8542	NM_001136540,NM_001136541,NM_003661,NM_145343	APOL1	6.89	2.99	3.12	2.31	4.16	3.39	4.19	Homo sapiens apolipoprotein L1 (APOL1), transcript variant 2, mRNA
23780	NM_030882,NM_145637	APOL2	8.78	6.27	7.48	8.62	7.02	6.74	9.63	Homo sapiens apolipoprotein L2 (APOL2), transcript variant beta, mRNA
80833	NM_014349,NM_030644,NM_145639,NM_145640,NM_145641,NM_145642	APOL3	0.43	0.1	0.05	0.15	0.45	0.55	1.7	Homo sapiens apolipoprotein L3 (APOL3), transcript variant beta/b, mRNA
80832	NM_030643,NM_145660	APOL4	2.16	3.28	5.45	3.7	4.48	5.34	3.74	Homo sapiens apolipoprotein L4 (APOL4), transcript variant b, mRNA
80831	NM_030642	APOL5	0	0	0	0	0	0	0.15	Homo sapiens apolipoprotein L5 (APOL5), mRNA
80830	NM_030641	APOL6	2.57	0.87	1.06	0.64	0.79	1.3	0.89	Homo sapiens apolipoprotein L6 (APOL6), mRNA
81575	NM_001130415,NM_030817	APOLD1	2.32	1.57	1.49	1.05	1.49	1.5	1.89	Homo sapiens apolipoprotein L domain containing 1 (APOLD1), transcript variant 2, mRNA
55937	NM_001256169,NM_019101	APOM	4.89	7.64	3.92	9.17	8.67	10.02	9.99	Homo sapiens apolipoprotein M (APOM), transcript variant 3, non-coding RNA
79135	NM_024122	APOO	3.06	8.96	15.86	8.35	9.32	8.37	9.82	Homo sapiens apolipoprotein O (APOO), transcript variant 2, non-coding RNA
139322	NM_198450	APOOL	3.72	4.22	3.35	3.07	4.52	3.45	2.85	Homo sapiens apolipoprotein O like (APOOL), mRNA
84334	NM_001302652,NM_001302653,NM_001302654,NM_032374	APOPT1	14.32	19.35	21.13	23	25.11	18.4	29.19	Homo sapiens apoptogenic 1, mitochondrial (APOPT1), transcript variant 5, non-coding RNA
351	NM_000484,NM_001136016,NM_001136129,NM_001136130,NM_001136131,NM_001204301,NM_001204302,NM_001204303,NM_201413,NM_201414	APP	143.02	307.59	256.88	118.96	141.83	179.58	139.68	Homo sapiens amyloid beta precursor protein (APP), transcript variant 3, mRNA
10513	NM_001282476,NM_006380	APPBP2	6.61	8.3	2.94	3.81	6.08	7.55	4.28	Homo sapiens amyloid beta precursor protein binding protein 2 (APPBP2), transcript variant 1, mRNA
26060	NM_012096	APPL1	7.48	14.09	12.83	13.63	16.45	11.66	6.72	Homo sapiens adaptor protein, phosphotyrosine interacting with PH domain and leucine zipper 1 (APPL1), mRNA
55198	NM_001251904,NM_001251905,NM_018171	APPL2	18.14	17.66	9.91	8.45	13.56	10.68	11.52	Homo sapiens adaptor protein, phosphotyrosine interacting with PH domain and leucine zipper 2 (APPL2), transcript variant 1, mRNA
353	NM_000485,NM_001030018	APRT	69.73	79.57	184.27	124.88	164.1	157.9	203.83	Homo sapiens adenine phosphoribosyltransferase (APRT), transcript variant 2, mRNA
54840	NM_001195248,NM_001195249,NM_001195250,NM_001195251,NM_001195252,NM_001195254,NM_175069,NM_175073	APTX	9	12.45	16.81	17.42	13.71	15.44	18.36	Homo sapiens aprataxin (APTX), transcript variant 15, non-coding RNA
358	NM_198098	AQP1	0.28	2.82	0.15	0.82	4.48	16.64	81.32	Homo sapiens aquaporin 1 (Colton blood group) (AQP1), transcript variant 1, mRNA
89872	NM_080429	AQP10	0	0	0.06	0	0	0	0.12	Homo sapiens aquaporin 10 (AQP10), mRNA
282679	NM_173039	AQP11	0.53	0.56	1.53	0.71	0.94	0.88	2.25	Homo sapiens aquaporin 11 (AQP11), mRNA
360	NM_001318144,NM_004925	AQP3	1.32	0.64	1.86	1.44	1.19	8.88	22.45	Homo sapiens aquaporin 3 (Gill blood group) (AQP3), transcript variant 1, mRNA
361	NM_001317384,NM_001317387,NM_001650,NM_004028	AQP4	0	0.23	0.36	0.02	0.1	0.15	0.14	Homo sapiens aquaporin 4 (AQP4), transcript variant 2, mRNA
362	NM_001651	AQP5	0	0.36	1.56	0.24	0.18	0.18	1.23	Homo sapiens aquaporin 5 (AQP5), mRNA
363	NM_001652	AQP6	1.17	3.56	2.15	1.57	2.29	2.13	3.83	Homo sapiens aquaporin 6 (AQP6), mRNA
364	NM_001170,NM_001318156,NM_001318157,NM_001318158	AQP7	0.42	0.95	0	0.46	0.74	0.59	0.41	Homo sapiens aquaporin 7 (AQP7), transcript variant 7, non-coding RNA
343	NM_001169	AQP8	0	0	0.08	0	0	0	0.08	Homo sapiens aquaporin 8 (AQP8), mRNA
366	NM_001320635,NM_001320636,NM_020980	AQP9	0	0	0.04	0.04	0	0.04	0.04	Homo sapiens aquaporin 9 (AQP9), transcript variant 1, mRNA
9716	NM_014691	AQR	6.72	15.22	20.4	15.74	13.22	17.92	6.32	Homo sapiens aquarius intron-binding spliceosomal factor (AQR), mRNA
367	NM_000044,NM_001011645	AR	0.44	3.4	2.54	1.29	2.2	2.11	0.42	Homo sapiens androgen receptor (AR), transcript variant 2, mRNA
369	NM_001256196,NM_001256197,NM_001654	ARAF	22.12	20.83	18	24.08	21.37	23.46	23.57	Homo sapiens A-Raf proto-oncogene, serine/threonine kinase (ARAF), transcript variant 1, mRNA
116985	NM_001040118,NM_001135190,NM_015242	ARAP1	21.58	11.04	21.78	17.53	23.98	22.62	28.21	Homo sapiens ArfGAP with RhoGAP domain, ankyrin repeat and PH domain 1 (ARAP1), transcript variant 1, mRNA
116984	NM_015230	ARAP2	0	1.98	0.22	0.55	0.48	0.79	0.19	Homo sapiens ArfGAP with RhoGAP domain, ankyrin repeat and PH domain 2 (ARAP2), mRNA
64411	NM_022481	ARAP3	1.18	14.21	19.14	12.45	18.81	10.63	9.61	Homo sapiens ArfGAP with RhoGAP domain, ankyrin repeat and PH domain 3 (ARAP3), mRNA
23237	NM_015193	ARC	0.45	0.29	4.12	2.38	1.25	2.82	2.29	Homo sapiens activity-regulated cytoskeleton-associated protein (ARC), mRNA
372	NM_001142281,NM_001655	ARCN1	67.92	64.37	48.76	66.41	75.76	69.47	63.29	Homo sapiens archain 1 (ARCN1), transcript variant 1, mRNA
374	NM_001657	AREG	2.92	0.26	0	0	1.14	0.17	0.25	Homo sapiens amphiregulin (AREG), mRNA
9870	NM_001039479	AREL1	11.57	14.13	10.98	14.28	13.17	13.95	7.19	Homo sapiens apoptosis resistant E3 ubiquitin protein ligase 1 (AREL1), mRNA
375	NM_001024226,NM_001024227,NM_001024228,NM_001658	ARF1	187.37	161.37	142.77	194.25	183.17	200.64	264.14	Homo sapiens ADP ribosylation factor 1 (ARF1), transcript variant 4, mRNA
377	NM_001659	ARF3	38.75	91.85	107.86	129.63	99.8	122.67	69.28	Homo sapiens ADP ribosylation factor 3 (ARF3), mRNA
378	NM_001660	ARF4	206.8	122.56	92.34	116.13	104.72	119.88	143.77	Homo sapiens ADP ribosylation factor 4 (ARF4), mRNA
381	NM_001662	ARF5	54.31	109.33	110.72	116.12	130.14	103.26	141.51	Homo sapiens ADP ribosylation factor 5 (ARF5), mRNA
382	NM_001663	ARF6	43.55	23.2	23.31	25.58	28.09	22.72	21.56	Homo sapiens ADP ribosylation factor 6 (ARF6), mRNA
55738	NM_001281482,NM_001281483,NM_001281484,NM_018209,NM_175609	ARFGAP1	33.42	34.26	36.72	40	32.89	30.81	59.48	Homo sapiens ADP ribosylation factor GTPase activating protein 1 (ARFGAP1), transcript variant 7, non-coding RNA
84364	NM_001242832,NM_032389	ARFGAP2	15.55	22.43	25.54	22.96	18.95	27.08	26.68	Homo sapiens ADP ribosylation factor GTPase activating protein 2 (ARFGAP2), transcript variant 1, mRNA
26286	NM_001142293,NM_014570	ARFGAP3	24.43	13.67	8.39	7.99	16.82	13.01	21.78	Homo sapiens ADP ribosylation factor GTPase activating protein 3 (ARFGAP3), transcript variant 1, mRNA
10565	NM_006421	ARFGEF1	8.12	16.09	17.37	11.4	14.64	15.12	5.28	Homo sapiens ADP ribosylation factor guanine nucleotide exchange factor 1 (ARFGEF1), mRNA
10564	NM_006420	ARFGEF2	8.34	8.02	5.07	7.36	7.12	9.73	3.34	Homo sapiens ADP ribosylation factor guanine nucleotide exchange factor 2 (ARFGEF2), mRNA
57221	NM_020340	ARFGEF3	0.24	1.99	3.71	1.93	1.76	1.76	0.39	Homo sapiens ARFGEF family member 3 (ARFGEF3), mRNA
27236	NM_001025593,NM_001025595,NM_001287431,NM_001287432,NM_001287433,NM_014447	ARFIP1	7.69	12.57	15.33	12.04	9.12	11.79	7.99	Homo sapiens ADP ribosylation factor interacting protein 1 (ARFIP1), transcript variant 3, mRNA
23647	NM_001242854,NM_001242855,NM_001242856,NM_012402	ARFIP2	12.61	11.53	20.24	22.17	14.9	17.02	18.03	Homo sapiens ADP ribosylation factor interacting protein 2 (ARFIP2), transcript variant 2, mRNA
10139	NM_001134758,NM_001267544,NM_001267545,NM_001267546,NM_001267547,NM_001267548,NM_001267549,NM_003224	ARFRP1	9.39	7.33	11.14	8.96	7.57	10.4	14.9	Homo sapiens ADP ribosylation factor related protein 1 (ARFRP1), transcript variant 13, non-coding RNA
383	NM_000045,NM_001244438	ARG1	0	0.07	0.15	0.07	0	0.08	0	Homo sapiens arginase 1 (ARG1), transcript variant 1, mRNA
384	NM_001172	ARG2	17.1	25.28	39.76	29.34	22.75	22.32	21.47	Homo sapiens arginase 2 (ARG2), mRNA
503582	NM_001012659	ARGFX	1.49	3.43	2.77	2.42	3.19	2.79	2.69	Homo sapiens arginine-fifty homeobox (ARGFX), mRNA
55082	NM_018011	ARGLU1	16.99	73.53	72.34	57.69	78.83	69.98	56.14	Homo sapiens arginine and glutamate rich 1 (ARGLU1), mRNA
392	NM_004308	ARHGAP1	25.74	33.8	23.91	33.87	22.89	27.08	24.33	Homo sapiens Rho GTPase activating protein 1 (ARHGAP1), mRNA
79658	NM_024605	ARHGAP10	4.79	9.61	2.99	3.97	3.88	5.11	4.63	Homo sapiens Rho GTPase activating protein 10 (ARHGAP10), mRNA
9824	NM_001286479,NM_001286480,NM_014783,NM_199357	ARHGAP11A	4.39	24.75	21.56	34.23	31.19	29.3	11.13	Homo sapiens Rho GTPase activating protein 11A (ARHGAP11A), transcript variant 2, mRNA
89839	NM_001039841	ARHGAP11B	0.36	5.16	2.42	5.2	5.21	6.17	0.98	Homo sapiens Rho GTPase activating protein 11B (ARHGAP11B), mRNA
94134	NM_001270695,NM_001270696,NM_001270697,NM_001270698,NM_001270699,NM_018287	ARHGAP12	5.85	11.71	10.02	6.83	8.62	8.89	4.85	Homo sapiens Rho GTPase activating protein 12 (ARHGAP12), transcript variant 1, mRNA
55843	NM_018460	ARHGAP15	0	0	0	0	0.06	0.06	0.12	Homo sapiens Rho GTPase activating protein 15 (ARHGAP15), mRNA
55114	NM_001006634,NM_018054	ARHGAP17	12.43	26.6	20	21.43	19.11	16.95	13.83	Homo sapiens Rho GTPase activating protein 17 (ARHGAP17), transcript variant 2, mRNA
93663	NM_033515	ARHGAP18	7.04	7.15	2.18	1.2	6.03	3.5	2.44	Homo sapiens Rho GTPase activating protein 18 (ARHGAP18), mRNA
84986	NM_001204300,NM_001256423,NM_032900	ARHGAP19	1.63	6.83	9.18	8.52	8.75	9.21	4.84	Homo sapiens Rho GTPase activating protein 19 (ARHGAP19), transcript variant 1, mRNA
57569	NM_001258415,NM_001258416,NM_001258417,NM_001258418,NM_020809	ARHGAP20	0.02	0.14	0.04	0.11	0.11	0.35	0.11	Homo sapiens Rho GTPase activating protein 20 (ARHGAP20), transcript variant 1, mRNA
57584	NM_020824	ARHGAP21	15.94	17.29	5.25	9.31	15.37	12.82	5.56	Homo sapiens Rho GTPase activating protein 21 (ARHGAP21), mRNA
58504	NM_001256024,NM_001256025,NM_001256026,NM_021226	ARHGAP22	29.83	1.85	8.14	2.9	1.57	2.57	2.42	Homo sapiens Rho GTPase activating protein 22 (ARHGAP22), transcript variant 6, non-coding RNA
57636	NM_001199417	ARHGAP23	11.44	26.29	10.8	11.94	23.79	20.11	18.44	Homo sapiens Rho GTPase activating protein 23 (ARHGAP23), mRNA
83478	NM_001025616,NM_001042669,NM_001287805,NM_031305	ARHGAP24	4.19	0.77	0.14	0.21	1.74	3.45	3.86	Homo sapiens Rho GTPase activating protein 24 (ARHGAP24), transcript variant 2, mRNA
9938	NM_001007231,NM_001166276,NM_001166277,NM_014882	ARHGAP25	0	0.18	1.37	0.36	0.77	1.92	2.71	Homo sapiens Rho GTPase activating protein 25 (ARHGAP25), transcript variant 2, mRNA
23092	NM_001135608,NM_015071	ARHGAP26	1.43	4.8	4.32	1.78	4.58	4.71	3.31	Homo sapiens Rho GTPase activating protein 26 (ARHGAP26), transcript variant 1, mRNA
201176	NM_001282290,NM_174919,NM_199282	ARHGAP27	1.2	4.57	5.72	6.99	6.95	6.67	5.96	Homo sapiens Rho GTPase activating protein 27 (ARHGAP27), transcript variant 1, mRNA
79822	NM_001010000	ARHGAP28	0.22	4.45	3.12	0.52	1.62	5.5	3.51	Homo sapiens Rho GTPase activating protein 28 (ARHGAP28), mRNA
9411	NM_004815	ARHGAP29	12.67	10.13	1.35	5.21	7.13	4.43	4.18	Homo sapiens Rho GTPase activating protein 29 (ARHGAP29), mRNA
257106	NM_001025598,NM_001287600,NM_001287602,NM_181720	ARHGAP30	0.21	0.22	0.2	0.17	0.06	0.14	0.11	Homo sapiens Rho GTPase activating protein 30 (ARHGAP30), transcript variant 2, mRNA
57514	NM_020754	ARHGAP31	6.8	3.01	1.28	1.27	2.51	3.22	1.6	Homo sapiens Rho GTPase activating protein 31 (ARHGAP31), mRNA
9743	NM_001142685,NM_014715	ARHGAP32	2.3	5.89	3.28	2.34	3.01	2.97	1.48	Homo sapiens Rho GTPase activating protein 32 (ARHGAP32), transcript variant 2, mRNA
115703	NM_001172630,NM_052948	ARHGAP33	1.82	4.41	10.85	5.16	7.5	6.22	4.93	Homo sapiens Rho GTPase activating protein 33 (ARHGAP33), transcript variant 1, mRNA
2909	NM_004491	ARHGAP35	21.36	20.72	11.81	7.28	10.02	11.75	6.77	Homo sapiens Rho GTPase activating protein 35 (ARHGAP35), mRNA
158763	NM_001282607,NM_144967	ARHGAP36	0.07	0.04	0.04	0	0.08	0.08	0	Homo sapiens Rho GTPase activating protein 36 (ARHGAP36), transcript variant 1, mRNA
80728	NM_001308207,NM_001308208,NM_025251	ARHGAP39	1.51	5.65	4.35	3.34	3.59	5.8	4.25	Homo sapiens Rho GTPase activating protein 39 (ARHGAP39), transcript variant 3, mRNA
393	NM_001164741,NM_001666	ARHGAP4	0.44	4.05	19.41	9.6	32.22	28.06	49.11	Homo sapiens Rho GTPase activating protein 4 (ARHGAP4), transcript variant 2, mRNA
343578	NM_001164431	ARHGAP40	0	0.95	0.12	1.45	4.2	2.46	6.41	Homo sapiens Rho GTPase activating protein 40 (ARHGAP40), mRNA
143872	NM_152432	ARHGAP42	0.67	18.25	3.83	5	7.42	7.54	2.13	Homo sapiens Rho GTPase activating protein 42 (ARHGAP42), mRNA
9912	NM_001321164,NM_001321166,NM_001321167,NM_001321168,NM_014859	ARHGAP44	1.09	4.81	5.38	2.94	3.67	3.37	2.13	Homo sapiens Rho GTPase activating protein 44 (ARHGAP44), transcript variant 6, non-coding RNA
23526	NM_001258328,NM_001282334,NM_001282335,NM_001321232,NM_012292	ARHGAP45	4.61	6.67	20.18	19.37	10.96	13.31	11.49	Homo sapiens histocompatibility (minor) HA-1 (HMHA1), transcript variant 1, mRNA
394	NM_001030055,NM_001173	ARHGAP5	7.36	12.94	4.66	9.16	12.36	8.71	4.31	Homo sapiens Rho GTPase activating protein 5 (ARHGAP5), transcript variant 2, mRNA
395	NM_001287242,NM_006125,NM_013423,NM_013427	ARHGAP6	0.17	0.46	0.5	0.1	0.64	0.45	0.33	Homo sapiens Rho GTPase activating protein 6 (ARHGAP6), transcript variant 7, non-coding RNA
23779	NM_001017526,NM_001198726,NM_181335	ARHGAP8	0.14	16.88	19.12	13.9	13.03	10.19	14.84	Homo sapiens Rho GTPase activating protein 8 (ARHGAP8), transcript variant 2, mRNA
64333	NM_001080156,NM_001080157,NM_001319850,NM_001319851,NM_001319852,NM_032496	ARHGAP9	0.04	0.41	3.15	1.65	1.41	1.43	1.66	Homo sapiens Rho GTPase activating protein 9 (ARHGAP9), transcript variant 1, mRNA
396	NM_001185077,NM_001185078,NM_001301240,NM_001301241,NM_001301242,NM_001301243,NM_004309	ARHGDIA	220.93	115.17	121.43	219.16	163.77	166.42	173.66	Homo sapiens Rho GDP dissociation inhibitor alpha (ARHGDIA), transcript variant 8, non-coding RNA
397	NM_001175,NM_001321420,NM_001321421,NM_001321422,NM_001321423	ARHGDIB	0.51	22.48	1.17	9.91	27.86	8.32	8.73	Homo sapiens Rho GDP dissociation inhibitor beta (ARHGDIB), transcript variant 6, non-coding RNA
398	NM_001176	ARHGDIG	0.22	3.19	1.31	6.71	2.43	0.84	4.78	Homo sapiens Rho GDP dissociation inhibitor gamma (ARHGDIG), mRNA
9138	NM_004706,NM_198977,NM_199002	ARHGEF1	19.46	24.54	24.45	25.96	51.95	34.31	50.38	Homo sapiens Rho guanine nucleotide exchange factor 1 (ARHGEF1), transcript variant 1, mRNA
9639	NM_001308152,NM_001308153,NM_014629	ARHGEF10	8.28	22.65	20.73	11.1	16.26	18.96	15.02	Homo sapiens Rho guanine nucleotide exchange factor 10 (ARHGEF10), transcript variant 1, mRNA
55160	NM_001011722,NM_001319837,NM_001319838,NM_018125	ARHGEF10L	7.77	12.03	11.71	4.41	6.66	7.03	5.97	Rho guanine nucleotide exchange factor 10 like
9826	NM_014784,NM_198236	ARHGEF11	7.28	15.66	9.32	12.36	11.04	14.75	8.93	Homo sapiens Rho guanine nucleotide exchange factor 11 (ARHGEF11), transcript variant 2, mRNA
23365	NM_001198665,NM_001301084,NM_015313	ARHGEF12	12.95	22.64	6.85	9.06	12.93	11.46	3.94	Homo sapiens Rho guanine nucleotide exchange factor 12 (ARHGEF12), transcript variant 1, mRNA
22899	NM_025014,NM_173728	ARHGEF15	0	0.13	1	0.28	0.77	0.31	0.59	Homo sapiens Rho guanine nucleotide exchange factor 15 (ARHGEF15), transcript variant 1, mRNA
27237	NM_014448	ARHGEF16	0.14	10.83	13.96	18.57	9.89	16.69	16.17	Homo sapiens Rho guanine nucleotide exchange factor 16 (ARHGEF16), mRNA
9828	NM_014786	ARHGEF17	14.17	20.74	2.96	6.45	10.09	13.31	13.66	Homo sapiens Rho guanine nucleotide exchange factor 17 (ARHGEF17), mRNA
23370	NM_001130955,NM_015318	ARHGEF18	8.47	17.82	12.77	21.93	15.97	18.51	16.56	Homo sapiens Rho/Rac guanine nucleotide exchange factor 18 (ARHGEF18), transcript variant 1, mRNA
128272	NM_153213	ARHGEF19	1.35	14.13	29.61	21.61	15.88	11.56	10.15	Homo sapiens Rho guanine nucleotide exchange factor 19 (ARHGEF19), mRNA
9181	NM_001162383,NM_001162384,NM_004723	ARHGEF2	31.88	27.96	12.8	40.86	33.14	41.7	37.06	Homo sapiens Rho/Rac guanine nucleotide exchange factor 2 (ARHGEF2), transcript variant 3, mRNA
115557	NM_001111270,NM_182947	ARHGEF25	10.75	6.68	9.59	4.47	12.12	6.65	12.47	Homo sapiens Rho guanine nucleotide exchange factor 25 (ARHGEF25), transcript variant 4, non-coding RNA
26084	NM_001251962,NM_001251963,NM_015595	ARHGEF26	0.09	2.06	3.55	1.68	1.59	1.88	0.64	Homo sapiens Rho guanine nucleotide exchange factor 26 (ARHGEF26), transcript variant 2, mRNA
64283	NM_001080479,NM_001177693,NM_001244364	ARHGEF28	8.28	1.74	0.07	0.06	1.75	0.09	0.24	Homo sapiens Rho guanine nucleotide exchange factor 28 (ARHGEF28), transcript variant 3, mRNA
50650	NM_001128615,NM_001128616,NM_001289698,NM_019555	ARHGEF3	0.75	1.94	1.5	2.89	4.33	6.34	4.24	Homo sapiens Rho guanine nucleotide exchange factor 3 (ARHGEF3), transcript variant 3, mRNA
100271715	NM_001145451	ARHGEF33	0.19	0.07	0.4	0.15	0.18	0.31	0.25	Homo sapiens Rho guanine nucleotide exchange factor 33 (ARHGEF33), mRNA
445328	NM_001003702	ARHGEF35	4.98	2.18	7.84	5.22	3.33	2.75	1.51	Homo sapiens Rho guanine nucleotide exchange factor 35 (ARHGEF35), mRNA
389337	NM_001001669	ARHGEF37	1.01	0.73	0.04	0.04	0.41	1.04	0.81	Homo sapiens Rho guanine nucleotide exchange factor 37 (ARHGEF37), mRNA
54848	NM_001242729,NM_017700	ARHGEF38	1.35	1.66	1.28	1.08	1.56	1.63	2.15	Homo sapiens Rho guanine nucleotide exchange factor 38 (ARHGEF38), transcript variant 2, mRNA
84904	NM_032818	ARHGEF39	5.34	6.74	9.13	6.6	9.23	10.14	10.37	Homo sapiens Rho guanine nucleotide exchange factor 39 (ARHGEF39), mRNA
50649	NM_015320,NM_032995	ARHGEF4	1.65	1.3	4.3	1.86	2.87	2.52	7.01	Homo sapiens Rho guanine nucleotide exchange factor 4 (ARHGEF4), transcript variant 2, mRNA
55701	NM_001278529,NM_001278530,NM_018071	ARHGEF40	11.1	19.43	15.03	19.4	20.95	26.71	19.28	Homo sapiens Rho guanine nucleotide exchange factor 40 (ARHGEF40), transcript variant 1, mRNA
7984	NM_005435	ARHGEF5	5.61	6.71	14.74	12.63	7.84	9.23	4.95	Homo sapiens Rho guanine nucleotide exchange factor 5 (ARHGEF5), mRNA
9459	NM_001306177,NM_004840	ARHGEF6	4.89	1.4	2.44	1.16	1.77	1.24	0.86	Homo sapiens Rac/Cdc42 guanine nucleotide exchange factor 6 (ARHGEF6), transcript variant 1, mRNA
8874	NM_001113511,NM_001113512,NM_001113513,NM_001320851,NM_001320852,NM_001320853,NM_001320854,NM_003899,NM_145735	ARHGEF7	11.88	17.2	12.15	13.42	14.1	18.09	11.61	Homo sapiens Rho guanine nucleotide exchange factor 7 (ARHGEF7), transcript variant 2, mRNA
23229	NM_001173479,NM_001173480,NM_015185	ARHGEF9	2.13	8.95	6.34	4.97	7.72	6.73	5.05	Homo sapiens Cdc42 guanine nucleotide exchange factor 9 (ARHGEF9), transcript variant 1, mRNA
8289	NM_006015,NM_139135	ARID1A	8.46	36.03	18.66	30.58	23.19	34.29	11.95	Homo sapiens AT-rich interaction domain 1A (ARID1A), transcript variant 2, mRNA
57492	NM_017519,NM_020732	ARID1B	6.31	14.99	6.77	5.94	8.76	12.72	4.36	Homo sapiens AT-rich interaction domain 1B (ARID1B), transcript variant 2, mRNA
196528	NM_152641	ARID2	4.05	15.17	8.24	12.22	11.23	11.19	3.69	Homo sapiens AT-rich interaction domain 2 (ARID2), mRNA
1820	NM_005224	ARID3A	3.43	41.28	18.63	44.89	28.05	33.07	15.89	Homo sapiens AT-rich interaction domain 3A (ARID3A), mRNA
10620	NM_001307939,NM_006465	ARID3B	1.17	54.39	55.59	57.91	44.95	41.06	28.2	Homo sapiens AT-rich interaction domain 3B (ARID3B), transcript variant 2, mRNA
138715	NM_001017363	ARID3C	0.08	0	0	0.09	0.09	0.27	0.35	Homo sapiens AT-rich interaction domain 3C (ARID3C), mRNA
5926	NM_002892,NM_023000,NM_023001	ARID4A	2.65	5.46	2.5	2.63	3.59	3.85	2.29	Homo sapiens AT-rich interaction domain 4A (ARID4A), transcript variant 3, mRNA
51742	NM_001206794,NM_016374,NM_031371	ARID4B	6.54	11.35	5.63	6.26	6.12	9.66	3.61	Homo sapiens AT-rich interaction domain 4B (ARID4B), transcript variant 4, non-coding RNA
10865	NM_001319085,NM_001319087,NM_001319092,NM_001319093,NM_001319094,NM_001319096,NM_212481	ARID5A	3.21	2.28	6.03	2.6	2.09	2.82	2.58	Homo sapiens AT-rich interaction domain 5A (ARID5A), transcript variant 3, mRNA
84159	NM_001244638,NM_032199	ARID5B	12.98	13.06	0.21	0.87	1.02	0.79	0.71	Homo sapiens AT-rich interaction domain 5B (ARID5B), transcript variant 1, mRNA
25820	NM_005744	ARIH1	13.03	21.99	16.73	17.62	20.98	17.2	12	Homo sapiens ariadne RBR E3 ubiquitin protein ligase 1 (ARIH1), mRNA
10425	NM_001317333,NM_001317334,NM_006321	ARIH2	15.49	57.69	38.78	31.53	20.77	31.23	24.4	Homo sapiens ariadne RBR E3 ubiquitin protein ligase 2 (ARIH2), transcript variant 2, mRNA
646450	NM_001123040	ARIH2OS	2.45	4.4	13.52	5.76	5.3	4.78	5.43	Homo sapiens ariadne homolog 2 opposite strand (ARIH2OS), mRNA
400	NM_001177,NM_001301068	ARL1	23.46	30.64	25.82	19.16	23.44	27.53	29.31	Homo sapiens ADP ribosylation factor like GTPase 1 (ARL1), transcript variant 2, mRNA
285598	NM_001317948,NM_173664	ARL10	8.8	8.33	5.57	5.3	9.58	5.08	2.84	Homo sapiens ADP ribosylation factor like GTPase 10 (ARL10), transcript variant 2, mRNA
115761	NM_138450	ARL11	0.68	0.69	1.2	1.02	2.2	1.03	0.86	Homo sapiens ADP ribosylation factor like GTPase 11 (ARL11), mRNA
200894	NM_001174150,NM_001174151,NM_001321328,NM_144996,NM_182896	ARL13B	2.32	4.2	2.37	3.29	2.9	3.85	1.89	Homo sapiens ADP ribosylation factor like GTPase 13B (ARL13B), transcript variant 7, non-coding RNA
80117	NM_025047	ARL14	0	0	0	0.49	0.08	0.25	0	Homo sapiens ADP ribosylation factor like GTPase 14 (ARL14), mRNA
120534	NM_152316	ARL14EP	6.68	8.47	10.18	12.39	9.66	10.61	7.89	Homo sapiens ADP ribosylation factor like GTPase 14 effector protein (ARL14EP), mRNA
644100	NM_001195581	ARL14EPL	0	0	0	0	0	0.18	0	Homo sapiens ADP ribosylation factor like GTPase 14 effector protein like (ARL14EPL), mRNA
54622	NM_019087	ARL15	2.23	4.9	4.83	1.64	2.37	2.48	1.24	Homo sapiens ADP ribosylation factor like GTPase 15 (ARL15), mRNA
339231	NM_001040025	ARL16	20.2	23.54	32.61	28.33	33.16	29.32	40.81	ADP ribosylation factor like GTPase 16
51326	NM_001113738,NM_001288811,NM_001288812,NM_001288813,NM_016632	ARL17A	5.81	16.71	13.74	11.5	15.08	12.4	7.52	Homo sapiens ADP ribosylation factor like GTPase 17A (ARL17A), transcript variant 2, mRNA
100506084	NM_001039083,NM_001103154	ARL17B	1.84	1.11	0.62	0.93	0.74	4.07	2.14	ADP ribosylation factor like GTPase 17B
402	NM_001199745,NM_001667	ARL2	33.27	50.22	130.04	76.79	93.69	70.38	111.1	Homo sapiens ADP ribosylation factor like GTPase 2 (ARL2), transcript variant 1, mRNA
23568	NM_012106	ARL2BP	30.11	22.58	6.5	16.43	20.54	25.48	28.37	Homo sapiens ADP ribosylation factor like GTPase 2 binding protein (ARL2BP), mRNA
403	NM_004311	ARL3	5.57	7.54	10.97	5.34	7.2	6.86	10.01	Homo sapiens ADP ribosylation factor like GTPase 3 (ARL3), mRNA
10124	NM_001037164,NM_001195396,NM_005738,NM_212460	ARL4A	1.87	6.95	7.63	8.81	8.08	8.71	7.63	Homo sapiens ADP ribosylation factor like GTPase 4A (ARL4A), transcript variant 2, mRNA
10123	NM_001282431,NM_005737	ARL4C	9.61	10.42	3.34	3.82	8.3	5.56	8.32	Homo sapiens ADP ribosylation factor like GTPase 4C (ARL4C), transcript variant 2, mRNA
379	NM_001661	ARL4D	7.14	4.57	5.18	9.74	6.89	15.99	33.82	Homo sapiens ADP ribosylation factor like GTPase 4D (ARL4D), mRNA
26225	NM_001037174,NM_012097,NM_177985	ARL5A	8.77	15.39	22.61	23.63	21.04	16.65	11.25	Homo sapiens ADP ribosylation factor like GTPase 5A (ARL5A), transcript variant 2, mRNA
221079	NM_178815	ARL5B	5.18	18.57	8.95	17.89	15.74	19.08	3.3	Homo sapiens ADP ribosylation factor like GTPase 5B (ARL5B), mRNA
84100	NM_001278293,NM_032146,NM_177976	ARL6	3.39	0.9	2.38	2.35	1.46	2.18	0.95	ADP ribosylation factor like GTPase 6
23204	NM_001313858,NM_015161	ARL6IP1	28.15	132.82	78.23	139.01	104.78	141.63	121.2	Homo sapiens ADP ribosylation factor like GTPase 6 interacting protein 1 (ARL6IP1), transcript variant 1, mRNA
51329	NM_001002251,NM_001002252,NM_001278378,NM_001278379,NM_001278380,NM_016638,NM_018694	ARL6IP4	44.7	71.19	86.9	86.27	93.04	90.41	164.11	Homo sapiens ADP ribosylation factor like GTPase 6 interacting protein 4 (ARL6IP4), transcript variant 8, non-coding RNA
10550	NM_006407	ARL6IP5	32.71	36.42	14.02	10.57	22.45	18.6	20.9	Homo sapiens ADP ribosylation factor like GTPase 6 interacting protein 5 (ARL6IP5), mRNA
151188	NM_152522	ARL6IP6	6.07	13.07	16.2	17.27	19.64	14.03	13.08	Homo sapiens ADP ribosylation factor like GTPase 6 interacting protein 6 (ARL6IP6), transcript variant 2, non-coding RNA
127829	NM_001256129,NM_138795	ARL8A	20.51	17.49	11.92	26.44	19.12	15.61	21.51	Homo sapiens ADP ribosylation factor like GTPase 8A (ARL8A), transcript variant 1, mRNA
55207	NM_018184	ARL8B	30.15	21.48	17.18	32.33	18.82	24.06	14.94	Homo sapiens ADP ribosylation factor like GTPase 8B (ARL8B), mRNA
132946	NM_206919	ARL9	0	0.4	0.68	1.07	0.28	0	0.26	Homo sapiens ADP ribosylation factor like GTPase 9 (ARL9), mRNA
55156	NM_001286702,NM_018120	ARMC1	9.55	14.68	17.29	15.28	17.38	16.25	10.03	Homo sapiens armadillo repeat containing 1 (ARMC1), transcript variant 1, mRNA
83787	NM_001161009,NM_001161010,NM_001161011,NM_001161012,NM_001161013,NM_031905	ARMC10	13.34	17.22	19.41	19.32	20.98	17.76	20.69	Homo sapiens armadillo repeat containing 10 (ARMC10), transcript variant A, mRNA
221481	NM_001286574,NM_001286576,NM_145028	ARMC12	0	0.77	0.97	0.89	2.57	2.45	6.36	Homo sapiens armadillo repeat containing 12 (ARMC12), transcript variant 1, mRNA
84071	NM_001286609,NM_032131	ARMC2	0.55	0.52	0.58	0.46	0.39	0.41	0.4	Homo sapiens armadillo repeat containing 2 (ARMC2), transcript variant 1, mRNA
219681	NM_001282745,NM_001282746,NM_001282747,NM_173081	ARMC3	0	0	0	0	0	0.04	0.13	Homo sapiens armadillo repeat containing 3 (ARMC3), transcript variant 1, mRNA
55130	NM_001290020,NM_001290021,NM_001312689,NM_018076	ARMC4	0.95	1.46	1.87	0.88	1.13	1.68	1.02	Homo sapiens armadillo repeat containing 4 (ARMC4), transcript variant 3, mRNA
79798	NM_001105247,NM_001288767,NM_001301820,NM_024742	ARMC5	3.32	3.51	4.93	8.43	5.31	9.09	11.25	Homo sapiens armadillo repeat containing 5 (ARMC5), transcript variant 2, mRNA
93436	NM_001199196,NM_033415	ARMC6	6.65	18.16	43.29	38.71	24.57	26.42	26.77	Homo sapiens armadillo repeat containing 6 (ARMC6), transcript variant 2, mRNA
79637	NM_001304271,NM_001304272,NM_001304273,NM_024585	ARMC7	3.59	7.76	6.53	9.73	5.48	8.59	13.03	Homo sapiens armadillo repeat containing 7 (ARMC7), transcript variant 1, mRNA
25852	NM_001267041,NM_001267042,NM_001282342,NM_014154,NM_015396,NM_213654	ARMC8	5.6	9.02	11.82	10	7.98	9.98	7.41	Homo sapiens armadillo repeat containing 8 (ARMC8), transcript variant 3, mRNA
80210	NM_001271466,NM_001291656,NM_025139	ARMC9	3.16	11.58	14.36	5.65	11.56	10.59	11.18	Homo sapiens armadillo repeat containing 9 (ARMC9), transcript variant 2, mRNA
51309	NM_016608	ARMCX1	8.41	11.53	13.26	13.53	16.84	14.65	17.88	Homo sapiens armadillo repeat containing, X-linked 1 (ARMCX1), mRNA
9823	NM_001282231,NM_014782,NM_177949	ARMCX2	25.63	32.55	52.48	42.7	36.42	26.26	19.44	Homo sapiens armadillo repeat containing, X-linked 2 (ARMCX2), transcript variant 1, mRNA
51566	NM_016607,NM_177947,NM_177948	ARMCX3	21.06	28.25	6.63	12.7	20.1	17.05	18.11	Homo sapiens armadillo repeat containing, X-linked 3 (ARMCX3), transcript variant 3, mRNA
100131755	NM_001256155	ARMCX4	2.07	5.7	2.86	4.65	5.62	3.42	2.02	Homo sapiens armadillo repeat containing, X-linked 4 (ARMCX4), transcript variant 3, non-coding RNA
64860	NM_001168478,NM_001168479,NM_001168480,NM_001168482,NM_001168485,NM_022838	ARMCX5	2.73	2.96	5.84	5.63	4.94	6.63	4.21	Homo sapiens armadillo repeat containing, X-linked 5 (ARMCX5), transcript variant 2, mRNA
100528062	NM_001199818	ARMCX5-GPRASP2	1.39	2.43	1.48	2.78	2.19	2.28	1.87	Homo sapiens ARMCX5-GPRASP2 readthrough (ARMCX5-GPRASP2), mRNA
54470	NM_001009584,NM_001184768,NM_019007	ARMCX6	11.46	11.69	13.33	16.32	13.36	17.42	18.29	Homo sapiens armadillo repeat containing, X-linked 6 (ARMCX6), transcript variant 5, non-coding RNA
387715	NM_001099667	ARMS2	0	0	0	0	0	0	0.13	Homo sapiens age-related maculopathy susceptibility 2 (ARMS2), mRNA
79624	NM_001286562,NM_024573	ARMT1	12.44	15.44	26.59	21.06	16.11	19.39	16.09	Homo sapiens acidic residue methyltransferase 1 (ARMT1), transcript variant 1, mRNA
405	NM_001197325,NM_001286035,NM_001286036,NM_001668,NM_178427	ARNT	8.92	12.38	7.61	8.35	11.02	10.42	7.72	Homo sapiens aryl hydrocarbon receptor nuclear translocator (ARNT), transcript variant 3, mRNA
9915	NM_014862	ARNT2	0.96	3.76	3.19	1.35	1.33	2.81	1.7	Homo sapiens aryl hydrocarbon receptor nuclear translocator 2 (ARNT2), mRNA
406	NM_001030272,NM_001030273,NM_001178,NM_001297719,NM_001297722,NM_001297724	ARNTL	12.98	2.16	2.9	8.12	5.27	7.94	2.97	Homo sapiens aryl hydrocarbon receptor nuclear translocator like (ARNTL), transcript variant 6, mRNA
56938	NM_001248002,NM_001248003,NM_001248004,NM_001248005,NM_020183	ARNTL2	5.55	7.23	4.94	6.26	8.37	4.95	2.35	Homo sapiens aryl hydrocarbon receptor nuclear translocator like 2 (ARNTL2), transcript variant 1, mRNA
10552	NM_001190996,NM_006409	ARPC1A	74.41	80.84	69.59	70.03	76.45	65.94	76.13	Homo sapiens actin related protein 2/3 complex subunit 1A (ARPC1A), transcript variant 1, mRNA
10095	NM_005720	ARPC1B	89.63	76.85	49.69	66.25	84.01	58.32	102.92	Homo sapiens actin related protein 2/3 complex subunit 1B (ARPC1B), mRNA
10109	NM_005731,NM_152862	ARPC2	187.05	140.62	128.71	139.85	147.6	126.39	181.77	Homo sapiens actin related protein 2/3 complex subunit 2 (ARPC2), transcript variant 1, mRNA
10094	NM_001278556,NM_001287222	ARPC3	129.84	196.5	197.66	234.98	220.43	232.03	290.42	Homo sapiens actin related protein 2/3 complex subunit 3 (ARPC3), transcript variant 2, mRNA
10093	NM_001024959,NM_001024960,NM_001198780,NM_005718	ARPC4	48.34	73.51	91.64	94.7	60.5	82.86	88.2	Homo sapiens actin related protein 2/3 complex subunit 4 (ARPC4), transcript variant 1, mRNA
100526693	NM_001198793	ARPC4-TTLL3	3.65	3.04	0.91	0.7	2.19	2.01	5.32	Homo sapiens ARPC4-TTLL3 readthrough (ARPC4-TTLL3), mRNA
10092	NM_001270439,NM_005717	ARPC5	90.7	76.34	39.75	44.66	52.07	39.22	47.46	Homo sapiens actin related protein 2/3 complex subunit 5 (ARPC5), transcript variant 1, mRNA
81873	NM_030978	ARPC5L	15.17	17.44	30.61	33.56	25.9	24.54	31.99	Homo sapiens actin related protein 2/3 complex subunit 5-like (ARPC5L), mRNA
348110	NM_001282380,NM_182616	ARPIN	4.27	5.15	2.55	2.4	6.27	5	3.03	Homo sapiens actin-related protein 2/3 complex inhibitor (ARPIN), transcript variant 1, mRNA
10776	NM_001306191,NM_001306195,NM_001306196,NM_006628	ARPP19	21.19	48.21	44.81	49.23	39.17	38.27	22.04	Homo sapiens cAMP regulated phosphoprotein 19kDa (ARPP19), transcript variant 3, mRNA
10777	NM_001025068,NM_001025069,NM_001267616,NM_001267617,NM_001267618,NM_001267619,NM_016300,NM_198399	ARPP21	0	0.16	0	0.03	0.03	0	0.2	Homo sapiens cAMP regulated phosphoprotein 21kDa (ARPP21), transcript variant 2, mRNA
407	NM_004312	ARR3	0.08	0.33	0.17	0.16	0.43	0.17	0	Homo sapiens arrestin 3 retinal (X-arrestin) (ARR3), mRNA
408	NM_004041,NM_020251	ARRB1	1.03	8.2	24.38	5.29	16.16	25.62	25.98	Homo sapiens arrestin beta 1 (ARRB1), transcript variant 2, mRNA
409	NM_001257328,NM_001257329,NM_001257330,NM_001257331,NM_004313,NM_199004	ARRB2	5.67	9.23	30.45	21.09	21.74	16.86	26.01	Homo sapiens arrestin beta 2 (ARRB2), transcript variant 7, non-coding RNA
92714	NM_001317968,NM_152285	ARRDC1	6.34	15.1	12.31	7.41	14.29	11.5	18.22	Homo sapiens arrestin domain containing 1 (ARRDC1), transcript variant 1, mRNA
27106	NM_001025604,NM_001286826,NM_015683	ARRDC2	7.14	2.31	4.26	4.64	3.1	5.06	11.37	Homo sapiens arrestin domain containing 2 (ARRDC2), transcript variant 1, mRNA
57561	NM_020801	ARRDC3	13.86	9.29	2.9	8.02	5.43	6.45	4.49	arrestin domain containing 3
91947	NM_183376	ARRDC4	20.96	6.54	1.39	5.68	6.79	13.49	9.79	Homo sapiens arrestin domain containing 4 (ARRDC4), mRNA
645432	NM_001080523	ARRDC5	0	0	0	0	0	0	0.21	Homo sapiens arrestin domain containing 5 (ARRDC5), mRNA
410	NM_000487,NM_001085425,NM_001085426,NM_001085427,NM_001085428	ARSA	20.46	6.96	5.38	4.56	7.06	6.69	10.53	Homo sapiens arylsulfatase A (ARSA), transcript variant 5, mRNA
411	NM_000046,NM_198709	ARSB	15.68	6.18	3.48	2.99	3.1	4.62	2.62	Homo sapiens arylsulfatase B (ARSB), transcript variant 2, mRNA
414	NM_001669,NM_009589	ARSD	4.54	4.34	1.91	1.6	3.96	3.67	2.58	Homo sapiens arylsulfatase D (ARSD), transcript variant 2, mRNA
415	NM_000047,NM_001282628,NM_001282631	ARSE	0.42	0.17	4.01	0.54	1.61	3.84	7.91	Homo sapiens arylsulfatase E (chondrodysplasia punctata 1) (ARSE), transcript variant 3, mRNA
416	NM_001201538,NM_001201539,NM_004042	ARSF	0.11	0.21	0.21	0.25	0.18	0.18	0.19	Homo sapiens arylsulfatase F (ARSF), transcript variant 1, mRNA
22901	NM_001267727,NM_014960	ARSG	1.07	1.7	0.89	0.81	1.94	1.81	0.98	Homo sapiens arylsulfatase G (ARSG), transcript variant 1, mRNA
340075	NM_001012301	ARSI	11.93	6.2	1.61	5.54	2.23	3.85	3.82	Homo sapiens arylsulfatase family member I (ARSI), mRNA
79642	NM_024590	ARSJ	19.67	11.35	0.86	2.89	2.15	1.06	0.23	Homo sapiens arylsulfatase family member J (ARSJ), mRNA
153642	NM_198150	ARSK	6.24	5.48	4.82	3.82	4.48	3.9	2.92	Homo sapiens arylsulfatase family member K (ARSK), mRNA
419	NM_001130016,NM_001130017,NM_001179	ART3	0	0.84	0.35	0.42	0.87	0.43	1.18	Homo sapiens ADP-ribosyltransferase 3 (ART3), transcript variant 2, mRNA
420	NM_021071	ART4	0	0	0	0	0	0	1.25	Homo sapiens ADP-ribosyltransferase 4 (Dombrock blood group) (ART4), mRNA
116969	NM_001079536,NM_001297668,NM_053017	ART5	0	2.25	4.03	2.43	1.91	1.71	6.06	Homo sapiens ADP-ribosyltransferase 5 (ART5), transcript variant 4, non-coding RNA
9048	NM_001136215,NM_057090,NM_057091	ARTN	0.48	1.63	5.86	7.55	4.63	1.91	0.78	Homo sapiens artemin (ARTN), transcript variant 2, mRNA
64801	NM_022786	ARV1	4.51	4.6	4.88	3.99	3.51	6.29	9.31	ARV1 homolog, fatty acid homeostasis modulator
421	NM_001670	ARVCF	0.78	12.07	13.53	6.58	12.16	9.9	11.6	Homo sapiens armadillo repeat gene deleted in velocardiofacial syndrome (ARVCF), mRNA
170302	NM_139058	ARX	0	0	0	0.04	0	0	0.15	Homo sapiens aristaless related homeobox (ARX), mRNA
57412	NM_020682	AS3MT	5.07	9.02	10.82	8.51	10.94	8.83	9.84	Homo sapiens arsenite methyltransferase (AS3MT), mRNA
427	NM_001127505,NM_004315,NM_177924	ASAH1	24.47	25.73	17.97	12.81	22.02	20.64	27.31	Homo sapiens N-acylsphingosine amidohydrolase (acid ceramidase) 1 (ASAH1), transcript variant 1, mRNA
56624	NM_001143974,NM_019893	ASAH2	0.06	0.14	0	0.07	0.07	0.12	0	Homo sapiens N-acylsphingosine amidohydrolase (non-lysosomal ceramidase) 2 (ASAH2), transcript variant 1, mRNA
653308	NM_001079516,NM_001321957,NM_001321958,NM_001321959,NM_001321960	ASAH2B	3.46	3.23	4.06	5.52	3.97	4.28	2.28	Homo sapiens N-acylsphingosine amidohydrolase (non-lysosomal ceramidase) 2B (ASAH2B), transcript variant 6, non-coding RNA
50807	NM_001247996,NM_018482	ASAP1	15.19	23.76	6.88	13.15	22.2	17.15	6.49	Homo sapiens ArfGAP with SH3 domain, ankyrin repeat and PH domain 1 (ASAP1), transcript variant 1, mRNA
8853	NM_001135191,NM_003887	ASAP2	11.19	17.12	6.27	10.35	23.4	11.07	7.1	Homo sapiens ArfGAP with SH3 domain, ankyrin repeat and PH domain 2 (ASAP2), transcript variant 1, mRNA
55616	NM_001143778,NM_017707	ASAP3	3.52	24.45	22.94	17.14	25.41	15.6	16.61	Homo sapiens ArfGAP with SH3 domain, ankyrin repeat and PH domain 3 (ASAP3), transcript variant 1, mRNA
51665	NM_001040445	ASB1	12.01	8.59	6.87	11.36	11.63	9.01	7.42	ankyrin repeat and SOCS box containing 1
136371	NM_001142459,NM_001142460,NM_080871	ASB10	0	0	0.06	0	0	0	0	Homo sapiens ankyrin repeat and SOCS box containing 10 (ASB10), transcript variant 3, mRNA
140456	NM_001012428,NM_001201583,NM_080873	ASB11	1.19	0.97	1.31	1.21	0.9	1.26	1.15	Homo sapiens ankyrin repeat and SOCS box containing 11 (ASB11), transcript variant 1, mRNA
142689	NM_130388	ASB12	0	0.51	0.43	0.17	0.44	0.35	0.42	Homo sapiens ankyrin repeat and SOCS box containing 12 (ASB12), mRNA
79754	NM_024701	ASB13	2.98	4.83	9.25	6.99	9.66	6.97	8.18	Homo sapiens ankyrin repeat and SOCS box containing 13 (ASB13), transcript variant 3, non-coding RNA
142686	NM_001142733,NM_130387	ASB14	0.99	1.53	1	1.04	1.58	1.06	0.59	Homo sapiens ankyrin repeat and SOCS box containing 14 (ASB14), transcript variant 2, mRNA
92591	NM_080863	ASB16	1.54	3.1	3.15	3.19	3.68	3.06	2.36	Homo sapiens ankyrin repeat and SOCS box containing 16 (ASB16), mRNA
401036	NM_212556	ASB18	0	0.16	0	0.08	0	0.16	0	Homo sapiens ankyrin repeat and SOCS box containing 18 (ASB18), mRNA
51676	NM_001202429,NM_016150	ASB2	0	0.35	0.87	0.7	1.62	1.09	0.78	Homo sapiens ankyrin repeat and SOCS box containing 2 (ASB2), transcript variant 2, mRNA
51130	NM_001201965,NM_016115,NM_145863	ASB3	5.03	7.9	4.95	6.81	7.16	8.93	6.35	Homo sapiens ankyrin repeat and SOCS box containing 3 (ASB3), transcript variant 2, mRNA
51666	NM_016116,NM_145872	ASB4	0.05	0.17	0.14	0.08	0.09	0.17	0.22	Homo sapiens ankyrin repeat and SOCS box containing 4 (ASB4), transcript variant 2, mRNA
140458	NM_080874	ASB5	0.07	0.07	0	0	0	0.33	0.32	Homo sapiens ankyrin repeat and SOCS box containing 5 (ASB5), mRNA
140459	NM_001202403,NM_017873,NM_177999	ASB6	10.6	12.37	14.38	18.91	15.82	15.43	19.03	Homo sapiens ankyrin repeat and SOCS box containing 6 (ASB6), transcript variant 2, mRNA
140460	NM_024708,NM_198243	ASB7	2.58	4.44	2.5	5.23	3.3	6.81	2.34	Homo sapiens ankyrin repeat and SOCS box containing 7 (ASB7), transcript variant 2, mRNA
140461	NM_001319296,NM_001319297,NM_001319298,NM_001319299,NM_001319300,NM_001319301,NM_024095	ASB8	8	7.38	5.01	6.93	6.1	9.49	8.35	Homo sapiens ankyrin repeat and SOCS box containing 8 (ASB8), transcript variant 2, mRNA
140462	NM_001031739,NM_001168530,NM_001168531,NM_024087	ASB9	0.12	0.19	1.41	0.38	0.58	0.39	0.5	Homo sapiens ankyrin repeat and SOCS box containing 9 (ASB9), transcript variant 2, mRNA
51008	NM_001198798,NM_001198799,NM_001198800	ASCC1	4.98	9	8.75	6.66	7.94	9.87	8.63	Homo sapiens activating signal cointegrator 1 complex subunit 1 (ASCC1), transcript variant 5, non-coding RNA
84164	NM_001242906,NM_032204	ASCC2	19.61	20.7	19.4	21.45	19.08	20.75	23.18	Homo sapiens activating signal cointegrator 1 complex subunit 2 (ASCC2), transcript variant 1, mRNA
10973	NM_001284271,NM_006828,NM_022091	ASCC3	10.55	14.57	13.32	8.51	9	12.79	4.65	Homo sapiens activating signal cointegrator 1 complex subunit 3 (ASCC3), transcript variant 2, mRNA
429	NM_004316	ASCL1	0	0.09	0.18	0.04	0.4	0.18	0.69	Homo sapiens achaete-scute family bHLH transcription factor 1 (ASCL1), mRNA
430	NM_005170	ASCL2	0	0	0.89	0.53	0.24	0.18	0.23	Homo sapiens achaete-scute family bHLH transcription factor 2 (ASCL2), mRNA
56676	NM_020646	ASCL3	0	0	0	0.17	0	0	0	Homo sapiens achaete-scute family bHLH transcription factor 3 (ASCL3), mRNA
647219	NM_001270601	ASCL5	0.15	0.23	0	0.62	0.48	0.32	0.53	Homo sapiens achaete-scute family bHLH transcription factor 5 (ASCL5), mRNA
25842	NM_014034	ASF1A	4.33	10.61	17.08	11.48	9.51	10.46	10.07	Homo sapiens anti-silencing function 1A histone chaperone (ASF1A), mRNA
55723	NM_018154	ASF1B	6.6	13.25	30.74	25.26	22.86	32.87	27.57	Homo sapiens anti-silencing function 1B histone chaperone (ASF1B), mRNA
432	NM_001197216,NM_001671	ASGR1	0.37	1.87	2.84	2.8	6.09	2.14	7.34	Homo sapiens asialoglycoprotein receptor 1 (ASGR1), transcript variant 1, mRNA
433	NM_001181,NM_001201352,NM_080912,NM_080913,NM_080914	ASGR2	0	0	0.09	0.09	0	0.16	0.36	Homo sapiens asialoglycoprotein receptor 2 (ASGR2), transcript variant 3, mRNA
55870	NM_018489	ASH1L	6.45	4.95	2.55	2.41	3.36	5.86	1.81	Homo sapiens ash1 (absent, small, or homeotic)-like (Drosophila) (ASH1L), mRNA
9070	NM_001105214,NM_001261832,NM_001282272,NM_004674	ASH2L	9.22	16.03	23.19	12.38	16.14	21.12	27.14	Homo sapiens ash2 (absent, small, or homeotic)-like (Drosophila) (ASH2L), transcript variant 1, mRNA
41	NM_001095,NM_001256830,NM_020039	ASIC1	2.07	4.41	1.49	1.23	4.35	1.89	4.69	Homo sapiens acid sensing ion channel subunit 1 (ASIC1), transcript variant 4, non-coding RNA
40	NM_001094,NM_183377	ASIC2	0	0.24	0.37	1.14	0.47	0.23	0.15	Homo sapiens acid sensing ion channel subunit 2 (ASIC2), transcript variant MDEG2, mRNA
9311	NM_004769,NM_020321,NM_020322	ASIC3	0.56	1.37	0.64	0.58	1.12	1.78	3.14	Homo sapiens acid sensing ion channel subunit 3 (ASIC3), transcript variant 4, non-coding RNA
55515	NM_182847	ASIC4	0.04	0.08	0.15	0	0.08	0.16	0.82	Homo sapiens acid sensing ion channel subunit family member 4 (ASIC4), mRNA
434	NM_001672	ASIP	0	0.2	0	0	0.4	0.2	1.74	Homo sapiens agouti signaling protein (ASIP), mRNA
435	NM_000048,NM_001024943,NM_001024944,NM_001024946	ASL	23.66	5.94	13.22	14.68	10.77	11.8	10.57	Homo sapiens argininosuccinate lyase (ASL), transcript variant 4, mRNA
438	NM_001171038,NM_001171039,NM_004043	ASMT	1.46	1.79	2.62	1.54	2.67	2.58	2.09	Homo sapiens acetylserotonin O-methyltransferase (ASMT), transcript variant 2, mRNA
8623	NM_001173473,NM_001173474,NM_004192	ASMTL	11.89	25.25	71.52	32.75	31.52	47.34	76.7	Homo sapiens acetylserotonin O-methyltransferase-like (ASMTL), transcript variant 1, mRNA
439	NM_004317	ASNA1	32.1	39.51	66.6	51.27	36.44	53.49	60.6	Homo sapiens arsA arsenite transporter, ATP-binding, homolog 1 (bacterial) (ASNA1), mRNA
440	NM_001178075,NM_001178076,NM_001178077,NM_001673,NM_133436,NM_183356	ASNS	59.34	84.75	59.91	189.41	91.48	80.78	65.3	Homo sapiens asparagine synthetase (glutamine-hydrolyzing) (ASNS), transcript variant 3, mRNA
54529	NM_019048	ASNSD1	12.82	15.88	24.45	29.42	17.7	22.08	15.87	Homo sapiens asparagine synthetase domain containing 1 (ASNSD1), mRNA
554235	NM_001024656,NM_001114598	ASPDH	0.25	1.15	0	0	0.13	0.53	0.97	Homo sapiens aspartate dehydrogenase domain containing (ASPDH), transcript variant 1, mRNA
374569	NM_001080464	ASPG	0	0.28	0.78	0.22	0.68	0.17	0.76	Homo sapiens asparaginase (ASPG), mRNA
444	NM_001164750,NM_001164751,NM_001164752,NM_001164753,NM_001164754,NM_001164755,NM_001164756,NM_004318,NM_020164,NM_032466,NM_032467,NM_032468	ASPH	147.51	26.29	17.66	14.95	58.72	31.21	17.72	Homo sapiens aspartate beta-hydroxylase (ASPH), transcript variant 2, mRNA
253982	NM_181718	ASPHD1	4.6	5.96	10.35	7.2	8.87	5.73	14.75	Homo sapiens aspartate beta-hydroxylase domain containing 1 (ASPHD1), mRNA
57168	NM_020437	ASPHD2	1.96	3.1	3.99	5.63	5.31	5.91	4.81	Homo sapiens aspartate beta-hydroxylase domain containing 2 (ASPHD2), mRNA
259266	NM_001206846,NM_018136	ASPM	0.99	15.11	9.21	9.5	16.65	13.4	6.22	Homo sapiens abnormal spindle microtubule assembly (ASPM), transcript variant 1, mRNA
54829	NM_001193335,NM_017680	ASPN	0	0.09	0	0	0	0	0	Homo sapiens asporin (ASPN), transcript variant 1, mRNA
151516	NM_152792	ASPRV1	0.42	0.44	0.69	0.2	0.3	0.75	1.21	Homo sapiens aspartic peptidase, retroviral-like 1 (ASPRV1), mRNA
79058	NM_001251888,NM_024083	ASPSCR1	6.54	13.93	13.24	8.38	8.35	12.23	17.47	Homo sapiens alveolar soft part sarcoma chromosome region, candidate 1 (ASPSCR1), transcript variant 3, non-coding RNA
80150	NM_001083926,NM_025080	ASRGL1	0.13	2.49	11.04	4.96	4.57	4.94	17.17	Homo sapiens asparaginase like 1 (ASRGL1), transcript variant 2, mRNA
445	NM_000050,NM_054012	ASS1	26.38	37.64	16.7	16.26	16.06	43.95	50.28	Homo sapiens argininosuccinate synthase 1 (ASS1), transcript variant 2, mRNA
28990	NM_001288950,NM_014065	ASTE1	1.86	2.96	4.09	4.23	2.77	4.11	3.17	Homo sapiens asteroid homolog 1 (Drosophila) (ASTE1), transcript variant 3, non-coding RNA
431705	NM_001002036	ASTL	0	0	0.34	0.08	0	0.09	0	Homo sapiens astacin-like metallo-endopeptidase (M12 family) (ASTL), mRNA
460	NM_001286164,NM_004319,NM_207108	ASTN1	0	0.24	1.59	0.27	0.31	0.15	0.09	Homo sapiens astrotactin 1 (ASTN1), transcript variant 2, mRNA
23245	NM_001184734,NM_001184735,NM_014010,NM_198186,NM_198187,NM_198188	ASTN2	13.8	33.2	59.39	46.01	41.48	54.01	15.74	Homo sapiens astrotactin 2 (ASTN2), transcript variant 4, mRNA
55726	NM_018164	ASUN	9.58	14.99	28.51	23.74	22.86	20.71	13.5	Homo sapiens asunder, spermatogenesis regulator (ASUN), mRNA
171023	NM_001164603,NM_015338	ASXL1	10.96	24.95	4.39	11.6	21	21.14	18.99	Homo sapiens additional sex combs like 1, transcriptional regulator (ASXL1), transcript variant 1, mRNA
55252	NM_018263	ASXL2	6.44	9.39	4.88	8.02	8.59	10.37	1.17	Homo sapiens additional sex combs like 2, transcriptional regulator (ASXL2), mRNA
80816	NM_030632	ASXL3	0	0.22	0.12	0.08	0.12	0.05	0.07	Homo sapiens additional sex combs like 3, transcriptional regulator (ASXL3), mRNA
84896	NM_001321967,NM_001321968,NM_001321969,NM_032810	ATAD1	11.63	16.47	13.45	17.4	17.2	15.8	11.1	Homo sapiens ATPase family, AAA domain containing 1 (ATAD1), transcript variant 5, non-coding RNA
29028	NM_014109	ATAD2	7.01	12.46	8.45	12.72	13.52	15.42	7.99	Homo sapiens ATPase family, AAA domain containing 2 (ATAD2), mRNA
54454	NM_001242338,NM_017552	ATAD2B	1.16	3.42	1.73	3.19	2.86	4.72	1.49	Homo sapiens ATPase family, AAA domain containing 2B (ATAD2B), transcript variant 3, non-coding RNA
55210	NM_001170535,NM_001170536,NM_018188	ATAD3A	14.22	27.18	48.54	35.92	31.78	35.3	36.97	Homo sapiens ATPase family, AAA domain containing 3A (ATAD3A), transcript variant 1, mRNA
83858	NM_001317238,NM_031921	ATAD3B	7.18	17.45	42.93	37.76	21.58	31.73	28.22	Homo sapiens ATPase family, AAA domain containing 3B (ATAD3B), transcript variant 1, mRNA
219293	NM_001039211	ATAD3C	1.01	3.62	3.08	2.18	3.16	3.13	3.94	Homo sapiens ATPase family, AAA domain containing 3C (ATAD3C), mRNA
79915	NM_024857	ATAD5	0.77	6.81	5.76	5.11	9.35	6.16	2.83	Homo sapiens ATPase family, AAA domain containing 5 (ATAD5), mRNA
79969	NM_001031722,NM_001190724,NM_001254952,NM_001318762,NM_001318763,NM_024909	ATAT1	4.39	11.11	6.28	8.19	12.93	10.28	12.35	Homo sapiens alpha tubulin acetyltransferase 1 (ATAT1), transcript variant 6, non-coding RNA
85300	NM_033064	ATCAY	1.11	5.74	12.05	5.83	7.06	4.67	3.42	Homo sapiens ataxia, cerebellar, Cayman type (ATCAY), mRNA
11101	NM_001001976,NM_001288734,NM_001288735,NM_001288736,NM_007041	ATE1	3.73	7.18	5.69	4.41	5.68	6.76	3.81	Homo sapiens arginyltransferase 1 (ATE1), transcript variant 6, non-coding RNA
466	NM_005171	ATF1	6.26	9.27	13.89	14.51	9.99	12	9.16	Homo sapiens activating transcription factor 1 (ATF1), mRNA
1386	NM_001256090,NM_001256091,NM_001256092,NM_001256093,NM_001256094,NM_001880	ATF2	8.42	14.67	9.46	9.32	13.55	11.45	6.71	Homo sapiens activating transcription factor 2 (ATF2), transcript variant 13, non-coding RNA
467	NM_001030287,NM_001040619,NM_001206484,NM_001206486,NM_001206488,NM_001674	ATF3	3.21	11.66	5.04	28.11	5.75	10.91	14.61	Homo sapiens activating transcription factor 3 (ATF3), transcript variant 1, mRNA
468	NM_001675,NM_182810	ATF4	235.03	250.72	376.44	343.53	212.56	265.52	348.16	Homo sapiens activating transcription factor 4 (ATF4), transcript variant 2, mRNA
22809	NM_001193646,NM_001290746,NM_012068	ATF5	12.18	12.29	10.76	75.05	13.38	36.25	28.39	Homo sapiens activating transcription factor 5 (ATF5), transcript variant 1, mRNA
22926	NM_007348	ATF6	7.82	9.38	5.46	4.63	5.71	8.96	4.42	Homo sapiens activating transcription factor 6 (ATF6), mRNA
1388	NM_001136153,NM_004381	ATF6B	15.22	19.48	15.98	10.7	15.54	20.39	21.91	Homo sapiens activating transcription factor 6 beta (ATF6B), transcript variant 1, mRNA
11016	NM_001130060,NM_001206682,NM_001206683,NM_006856	ATF7	8.46	15.46	6.65	9.71	13.81	14.68	5.7	Homo sapiens activating transcription factor 7 (ATF7), transcript variant 6, non-coding RNA
55729	NM_001286514,NM_001286515,NM_018179,NM_181352	ATF7IP	4.98	32.74	29.21	24.87	36.56	35.17	11.45	Homo sapiens activating transcription factor 7 interacting protein (ATF7IP), transcript variant 1, mRNA
80063	NM_001256160,NM_024997	ATF7IP2	0.56	2.24	3.84	2.59	2.18	3.13	3.36	Homo sapiens activating transcription factor 7 interacting protein 2 (ATF7IP2), transcript variant 4, non-coding RNA
83734	NM_001131028,NM_031482	ATG10	2.1	4.19	3.89	2.46	2.41	3.69	2.57	Homo sapiens autophagy related 10 (ATG10), transcript variant 2, mRNA
60673	NM_001098673,NM_021934	ATG101	22.35	29.71	57.19	61.68	30.35	31.68	51.32	Homo sapiens autophagy related 101 (ATG101), transcript variant 1, mRNA
9140	NM_001277783,NM_004707	ATG12	11.72	12.15	10.78	12.58	11.07	11.24	12.06	Homo sapiens autophagy related 12 (ATG12), transcript variant 4, non-coding RNA
9776	NM_001142673,NM_001205119,NM_001205120,NM_001205121,NM_001205122,NM_014741	ATG13	10.53	17.22	16.38	14.03	11.21	12.19	15.49	autophagy related 13
22863	NM_014924	ATG14	5.38	10.99	6.93	8.66	7.01	7.06	5.96	Homo sapiens autophagy related 14 (ATG14), mRNA
55054	NM_001190266,NM_001190267,NM_017974,NM_030803,NM_198890	ATG16L1	7.14	10	13.12	16.56	14.81	12.48	11.32	Homo sapiens autophagy related 16 like 1 (ATG16L1), transcript variant 3, mRNA
89849	NM_001318766,NM_033388	ATG16L2	4.41	3.35	3.72	1.81	7.67	7.38	10.9	Homo sapiens autophagy related 16 like 2 (ATG16L2), transcript variant 1, mRNA
23130	NM_015104	ATG2A	6.13	6.47	5.94	6.71	5.75	8.05	7.07	Homo sapiens autophagy related 2A (ATG2A), mRNA
55102	NM_018036	ATG2B	3.43	4.33	2.28	3.18	4.33	4.28	1.74	Homo sapiens autophagy related 2B (ATG2B), mRNA
64422	NM_001278712,NM_022488	ATG3	20.76	14.71	24.75	24.03	20.72	24.88	31.13	Homo sapiens autophagy related 3 (ATG3), transcript variant 1, mRNA
115201	NM_001321287,NM_001321288,NM_001321289,NM_001321290,NM_052936,NM_178270,NM_178271	ATG4A	4.3	2.75	1.46	1.69	2.01	2.68	2.67	Homo sapiens autophagy related 4A cysteine peptidase (ATG4A), transcript variant 8, non-coding RNA
23192	NM_013325,NM_178326	ATG4B	13.63	28.05	30.08	25.24	29.07	28.55	41.81	Homo sapiens autophagy related 4B cysteine peptidase (ATG4B), transcript variant 2, mRNA
84938	NM_032852,NM_178221	ATG4C	2.45	4.19	8.89	3.37	4.89	4.71	3.25	Homo sapiens autophagy related 4C cysteine peptidase (ATG4C), transcript variant 2, mRNA
84971	NM_001281504,NM_032885	ATG4D	6.9	16.96	19.73	23.7	16.7	16.45	20.48	Homo sapiens autophagy related 4D cysteine peptidase (ATG4D), transcript variant 4, non-coding RNA
9474	NM_001286106,NM_001286107,NM_001286108,NM_001286111,NM_004849	ATG5	8.28	11.19	16.25	13.54	11.62	10.5	8.36	Homo sapiens autophagy related 5 (ATG5), transcript variant 7, non-coding RNA
10533	NM_001136031,NM_001144912,NM_006395	ATG7	6.61	11.62	8.3	7.76	8.93	10.5	11.99	Homo sapiens autophagy related 7 (ATG7), transcript variant 1, mRNA
79065	NM_001077198,NM_024085	ATG9A	43.23	17.19	17.3	27.06	19.58	25.73	27.07	Homo sapiens autophagy related 9A (ATG9A), transcript variant 3, non-coding RNA
285973	NM_001317056	ATG9B	1.13	0.31	0.51	1.81	1.74	1.7	1.92	Homo sapiens autophagy related 9B (ATG9B), transcript variant 1, non-coding RNA
471	NM_004044	ATIC	19.47	61.4	152	98.99	99.23	79.11	71.04	Homo sapiens 5-aminoimidazole-4-carboxamide ribonucleotide formyltransferase/IMP cyclohydrolase (ATIC), mRNA
51062	NM_001127713,NM_015915,NM_181598	ATL1	1.37	1.48	2.87	1.35	0.85	0.84	0.49	Homo sapiens atlastin GTPase 1 (ATL1), transcript variant 2, mRNA
64225	NM_001135673,NM_001308076,NM_022374	ATL2	6.64	18.48	20.23	17.6	16.07	19.77	12.54	Homo sapiens atlastin GTPase 2 (ATL2), transcript variant 1, mRNA
25923	NM_001290048,NM_015459	ATL3	15.41	7.22	4.49	7.71	7.18	7.12	6.49	Homo sapiens atlastin GTPase 3 (ATL3), transcript variant 1, mRNA
472	NM_000051	ATM	4.81	8.83	4.9	5.27	8.56	7.54	3.2	Homo sapiens ATM serine/threonine kinase (ATM), mRNA
23300	NM_001300728,NM_015251	ATMIN	10.77	16.4	19.03	22.69	12.88	19.34	11.69	Homo sapiens ATM interactor (ATMIN), transcript variant 1, mRNA
1822	NM_001007026,NM_001940	ATN1	31.27	92.6	42.19	90.36	86.69	89.99	97.2	Homo sapiens atrophin 1 (ATN1), transcript variant 2, mRNA
474	NM_005172	ATOH1	0	0.1	0.21	0	0	0.11	0.21	Homo sapiens atonal bHLH transcription factor 1 (ATOH1), mRNA
220202	NM_145178	ATOH7	0.2	0	0.36	0.43	0.15	0.29	0	Homo sapiens atonal bHLH transcription factor 7 (ATOH7), mRNA
84913	NM_032827	ATOH8	2.74	0.33	0.06	0.46	0.75	2.02	3.8	Homo sapiens atonal bHLH transcription factor 8 (ATOH8), mRNA
475	NM_004045	ATOX1	49.98	58.78	48.23	58.18	59.1	59.4	121.95	Homo sapiens antioxidant 1 copper chaperone (ATOX1), mRNA
57194	NM_024490	ATP10A	7	0.02	1.23	0.21	0.4	0.59	0.94	Homo sapiens ATPase phospholipid transporting 10A (putative) (ATP10A), mRNA
23120	NM_025153	ATP10B	0	0.01	0.03	0	0.03	0.03	0	Homo sapiens ATPase phospholipid transporting 10B (putative) (ATP10B), mRNA
57205	NM_020453	ATP10D	6.45	3.27	1.01	0.56	1.01	1.34	0.57	Homo sapiens ATPase phospholipid transporting 10D (putative) (ATP10D), mRNA
23250	NM_015205,NM_032189	ATP11A	4.51	13.67	8.62	5.79	9.89	15.63	8.07	Homo sapiens ATPase phospholipid transporting 11A (ATP11A), transcript variant 2, mRNA
400165	NM_207440	ATP11AUN	0	0	0	0	0	0.15	0	Homo sapiens ATP11A upstream neighbor (ATP11AUN), mRNA
23200	NM_014616	ATP11B	8.31	8.96	3.64	3.94	5.8	5.56	2.41	Homo sapiens ATPase phospholipid transporting 11B (putative) (ATP11B), mRNA
286410	NM_001010986,NM_173694	ATP11C	5.09	11.81	11.33	6.92	9.45	7.93	2.91	Homo sapiens ATPase phospholipid transporting 11C (ATP11C), transcript variant 1, mRNA
479	NM_001185085,NM_001676	ATP12A	0	0.12	0.73	0.06	0.48	2.13	2.17	Homo sapiens ATPase H+/K+ transporting non-gastric alpha2 subunit (ATP12A), transcript variant 2, mRNA
57130	NM_020410	ATP13A1	15.06	19.27	27.05	31.24	20.76	32.43	22.43	Homo sapiens ATPase 13A1 (ATP13A1), mRNA
23400	NM_001141973,NM_001141974,NM_022089	ATP13A2	16.37	28.71	23.59	28.44	48.44	25.79	23.52	Homo sapiens ATPase 13A2 (ATP13A2), transcript variant 1, mRNA
79572	NM_024524	ATP13A3	47.29	18.39	14.77	25.59	17.5	20.89	8.67	Homo sapiens ATPase 13A3 (ATP13A3), mRNA
84239	NM_032279	ATP13A4	0.11	0.28	0.2	0.2	0.27	0.22	0.17	Homo sapiens ATPase 13A4 (ATP13A4), mRNA
344905	NM_198505	ATP13A5	0	0.03	0.09	0	0	0	0	Homo sapiens ATPase 13A5 (ATP13A5), mRNA
476	NM_000701,NM_001160233,NM_001160234	ATP1A1	70.38	136.21	129.38	155.68	127.58	158.98	151.61	Homo sapiens ATPase Na+/K+ transporting subunit alpha 1 (ATP1A1), transcript variant 4, mRNA
477	NM_000702	ATP1A2	0.38	10.06	12.05	8.15	9.67	3.32	5.45	Homo sapiens ATPase Na+/K+ transporting subunit alpha 2 (ATP1A2), mRNA
478	NM_001256213,NM_001256214,NM_152296	ATP1A3	0.09	0.68	16.5	3.55	3.17	1.92	0.79	Homo sapiens ATPase Na+/K+ transporting subunit alpha 3 (ATP1A3), transcript variant 1, mRNA
480	NM_001001734,NM_144699	ATP1A4	0	0.23	0.19	0.4	0.41	0.05	0.08	Homo sapiens ATPase Na+/K+ transporting subunit alpha 4 (ATP1A4), transcript variant 1, mRNA
481	NM_001677	ATP1B1	8.37	44.37	18.99	64.7	47.61	53.97	57.57	Homo sapiens ATPase Na+/K+ transporting subunit beta 1 (ATP1B1), mRNA
482	NM_001303263,NM_001678	ATP1B2	1.02	10.45	10.71	3.74	8.25	8.33	9.06	Homo sapiens ATPase Na+/K+ transporting subunit beta 2 (ATP1B2), transcript variant 1, mRNA
483	NM_001679	ATP1B3	53.18	72.79	120.26	92.62	118.73	80.38	85.54	Homo sapiens ATPase Na+/K+ transporting subunit beta 3 (ATP1B3), mRNA
23439	NM_001142447,NM_012069	ATP1B4	0.97	1.22	1.15	0.87	1.28	1.37	1.22	Homo sapiens ATPase Na+/K+ transporting family member beta 4 (ATP1B4), transcript variant 2, mRNA
91419	NM_001320408,NM_001320409,NM_001320410,NM_033276	ATP23	1.74	3.72	4.88	3.74	4.62	5.83	6.49	Homo sapiens ATP23 metallopeptidase and ATP synthase assembly factor homolog (S. cerevisiae) (ATP23), transcript variant 1, mRNA
487	NM_001286075,NM_004320,NM_173201	ATP2A1	0.61	1.13	1.5	1.14	1.12	1.07	1.66	Homo sapiens ATPase sarcoplasmic/endoplasmic reticulum Ca2+ transporting 1 (ATP2A1), transcript variant b, mRNA
488	NM_001681,NM_170665	ATP2A2	54.54	103.15	80.78	140.68	119.01	119.53	43.86	Homo sapiens ATPase sarcoplasmic/endoplasmic reticulum Ca2+ transporting 2 (ATP2A2), transcript variant b, mRNA
489	NM_005173,NM_174953,NM_174954,NM_174955,NM_174956,NM_174957,NM_174958	ATP2A3	1.99	1.26	16.83	20.48	13.69	12.09	17.7	Homo sapiens ATPase sarcoplasmic/endoplasmic reticulum Ca2+ transporting 3 (ATP2A3), transcript variant 7, mRNA
490	NM_001001323,NM_001682	ATP2B1	15.72	11.9	11.54	10.63	8.49	14.74	11.45	Homo sapiens ATPase plasma membrane Ca2+ transporting 1 (ATP2B1), transcript variant 2, mRNA
491	NM_001001331,NM_001683	ATP2B2	0	0	0.07	0.01	0.01	0.09	0.17	Homo sapiens ATPase plasma membrane Ca2+ transporting 2 (ATP2B2), transcript variant 2, mRNA
492	NM_001001344,NM_021949	ATP2B3	0	0.15	0.03	0.05	0.21	0.15	0.43	Homo sapiens ATPase plasma membrane Ca2+ transporting 3 (ATP2B3), transcript variant 1, mRNA
493	NM_001001396,NM_001684	ATP2B4	61.11	31.55	4.47	12.63	27.37	34.6	19.09	Homo sapiens ATPase plasma membrane Ca2+ transporting 4 (ATP2B4), transcript variant 2, mRNA
27032	NM_001001485,NM_001001486,NM_001001487,NM_001199179,NM_001199180,NM_001199181,NM_001199182,NM_001199183,NM_001199184,NM_001199185,NM_014382	ATP2C1	37.78	42.35	26.68	27.46	41.9	30.24	17.55	Homo sapiens ATPase secretory pathway Ca2+ transporting 1 (ATP2C1), transcript variant 1, mRNA
9914	NM_001286527,NM_001291454,NM_014861	ATP2C2	0.17	0.79	1.32	1.74	0.98	2.08	0.86	Homo sapiens ATPase secretory pathway Ca2+ transporting 2 (ATP2C2), transcript variant 2, mRNA
495	NM_000704	ATP4A	0	0	0.21	0.24	0.03	0.19	0.12	Homo sapiens ATPase H+/K+ transporting alpha subunit (ATP4A), mRNA
496	NM_000705	ATP4B	0	0	0	0	0	0.07	0	Homo sapiens ATPase H+/K+ transporting beta subunit (ATP4B), mRNA
498	NM_001001935,NM_001001937,NM_001257334,NM_001257335,NM_004046	ATP5A1	107.39	225.77	440.88	277.59	311.38	288.06	374.82	Homo sapiens ATP synthase, H+ transporting, mitochondrial F1 complex, alpha subunit 1, cardiac muscle (ATP5A1), transcript variant 2, mRNA
506	NM_001686	ATP5B	226.05	465.46	830.84	664.37	607.12	585.02	661.76	Homo sapiens ATP synthase, H+ transporting, mitochondrial F1 complex, beta polypeptide (ATP5B), mRNA
509	NM_001001973,NM_001320886,NM_005174	ATP5C1	63.56	99.27	136.01	107.95	129.02	112.42	136.46	Homo sapiens ATP synthase, H+ transporting, mitochondrial F1 complex, gamma polypeptide 1 (ATP5C1), transcript variant 2, mRNA
513	NM_001001975,NM_001687	ATP5D	49.97	50.68	104.87	93.53	90.02	80.43	144.55	Homo sapiens ATP synthase, H+ transporting, mitochondrial F1 complex, delta subunit (ATP5D), transcript variant 1, mRNA
514	NM_006886	ATP5E	221.66	226.77	261.91	239.66	270.57	301.82	467.88	Homo sapiens ATP synthase, H+ transporting, mitochondrial F1 complex, epsilon subunit (ATP5E), mRNA
515	NM_001688	ATP5F1	32.04	48.89	84.01	70.23	64.08	72.48	71.87	Homo sapiens ATP synthase, H+ transporting, mitochondrial Fo complex subunit B1 (ATP5F1), mRNA
516	NM_001002027,NM_005175	ATP5G1	31.45	41.61	118.11	60.84	81.65	64.76	82.75	Homo sapiens ATP synthase, H+ transporting, mitochondrial Fo complex subunit C1 (subunit 9) (ATP5G1), transcript variant 1, mRNA
517	NM_001002031,NM_005176	ATP5G2	75.09	261.67	397.98	248.31	311.42	260.72	459.64	Homo sapiens ATP synthase, H+ transporting, mitochondrial Fo complex subunit C2 (subunit 9) (ATP5G2), transcript variant 2, mRNA
518	NM_001002258,NM_001190329,NM_001689	ATP5G3	32.75	47.66	92.46	73.7	62	72.87	76.89	Homo sapiens ATP synthase, H+ transporting, mitochondrial Fo complex subunit C3 (subunit 9) (ATP5G3), transcript variant 2, mRNA
10476	NM_001003785,NM_006356	ATP5H	95.36	97.52	205.74	106.66	110.65	127.7	174.1	Homo sapiens ATP synthase, H+ transporting, mitochondrial Fo complex subunit D (ATP5H), transcript variant 1, mRNA
521	NM_007100	ATP5I	63.99	118.33	278.61	181.35	172.82	132.05	245.29	Homo sapiens ATP synthase, H+ transporting, mitochondrial Fo complex subunit E (ATP5I), transcript variant 2, non-coding RNA
522	NM_001003696,NM_001003697,NM_001003701,NM_001003703,NM_001320266,NM_001320267,NM_001685	ATP5J	33.65	53.83	86.17	61.97	54.83	64.1	96.94	Homo sapiens ATP synthase, H+ transporting, mitochondrial Fo complex subunit F6 (ATP5J), transcript variant 2, mRNA
9551	NM_001003713,NM_001003714,NM_001039178,NM_004889	ATP5J2	76.98	145.27	281.02	174.99	205.06	192.13	269.04	Homo sapiens ATP synthase, H+ transporting, mitochondrial Fo complex subunit F2 (ATP5J2), transcript variant 1, mRNA
100526740	NM_001198879	ATP5J2-PTCD1	6.22	7.25	11.36	11.85	5.78	7.89	15.79	Homo sapiens ATP5J2-PTCD1 readthrough (ATP5J2-PTCD1), mRNA
10632	NM_006476	ATP5L	31.82	86.83	94.08	86.5	91.97	96.11	124.22	Homo sapiens ATP synthase, H+ transporting, mitochondrial Fo complex subunit G (ATP5L), transcript variant 2, non-coding RNA
267020	NM_001165877	ATP5L2	0.16	0.66	0.5	0	0.33	0.32	0.21	Homo sapiens ATP synthase, H+ transporting, mitochondrial Fo complex subunit G2 (ATP5L2), mRNA
539	NM_001697	ATP5O	58.24	130.52	227.17	161.83	182.17	159.73	241.41	Homo sapiens ATP synthase, H+ transporting, mitochondrial F1 complex, O subunit (ATP5O), mRNA
27109	NM_001003803,NM_001003805,NM_015684	ATP5S	1.89	3.46	5.6	5.03	3.72	3.59	3.33	Homo sapiens ATP synthase, H+ transporting, mitochondrial Fo complex subunit s (factor B) (ATP5S), transcript variant 4, non-coding RNA
55101	NM_001167867,NM_001167868,NM_001167869,NM_001167870,NM_001167871,NM_001320838,NM_001320839,NM_001320840,NM_001320841,NM_001320844,NM_018035	ATP5SL	15.16	40.02	52.63	42.24	37.11	38.94	41.65	Homo sapiens ATP5S like (ATP5SL), transcript variant 15, non-coding RNA
537	NM_001183	ATP6AP1	56.53	55.37	30.71	41.6	47.53	53.13	79.23	Homo sapiens ATPase H+ transporting accessory protein 1 (ATP6AP1), mRNA
92270	NM_001017971	ATP6AP1L	1.29	2.11	1.76	0.75	1.83	2.16	2.83	Homo sapiens ATPase H+ transporting accessory protein 1 like (ATP6AP1L), mRNA
10159	NM_005765	ATP6AP2	80.44	41.05	35.39	29.64	33.77	41.22	41.59	Homo sapiens ATPase H+ transporting accessory protein 2 (ATP6AP2), mRNA
535	NM_001130020,NM_001130021,NM_005177	ATP6V0A1	6.76	14.16	10.18	9.26	10.59	15.09	14.9	Homo sapiens ATPase H+ transporting V0 subunit a1 (ATP6V0A1), transcript variant 3, mRNA
23545	NM_012463	ATP6V0A2	4.1	10.23	12.36	11.56	9.87	13.88	8.64	Homo sapiens ATPase H+ transporting V0 subunit a2 (ATP6V0A2), mRNA
50617	NM_020632,NM_130840,NM_130841	ATP6V0A4	0.07	0.07	0.32	0.32	0.47	0.36	0.41	Homo sapiens ATPase H+ transporting V0 subunit a4 (ATP6V0A4), transcript variant 3, mRNA
533	NM_001039457,NM_001294333,NM_004047	ATP6V0B	59.72	34.37	53.89	69.95	34.83	57.19	80.47	Homo sapiens ATPase H+ transporting V0 subunit b (ATP6V0B), transcript variant 1, mRNA
527	NM_001198569,NM_001694	ATP6V0C	141.19	107.02	116.11	142.14	99.12	127.88	187.95	Homo sapiens ATPase H+ transporting V0 subunit c (ATP6V0C), transcript variant 1, mRNA
9114	NM_004691	ATP6V0D1	44.76	36.11	26.65	28.21	26.06	42.23	49.14	Homo sapiens ATPase H+ transporting V0 subunit d1 (ATP6V0D1), mRNA
245972	NM_152565	ATP6V0D2	0.73	0.46	0.75	0.44	0.48	1.04	2.39	Homo sapiens ATPase H+ transporting V0 subunit d2 (ATP6V0D2), mRNA
8992	NM_003945	ATP6V0E1	132.66	51.96	56.35	50.1	43.24	54.03	91.05	Homo sapiens ATPase H+ transporting V0 subunit e1 (ATP6V0E1), mRNA
155066	NM_001100592,NM_001289990,NM_145230	ATP6V0E2	1.91	12.06	15.36	7.83	7.31	4.66	5.57	Homo sapiens ATPase H+ transporting V0 subunit e2 (ATP6V0E2), transcript variant 4, non-coding RNA
523	NM_001690	ATP6V1A	16.95	21.76	19.93	18.15	23.89	23.47	10.88	Homo sapiens ATPase H+ transporting V1 subunit A (ATP6V1A), mRNA
525	NM_001692	ATP6V1B1	0.05	1	0	0	0.11	0	0.11	Homo sapiens ATPase H+ transporting V1 subunit B1 (ATP6V1B1), mRNA
526	NM_001693	ATP6V1B2	21.84	32.41	21.61	49.48	39.62	35.25	23.78	Homo sapiens ATPase H+ transporting V1 subunit B2 (ATP6V1B2), mRNA
528	NM_001695	ATP6V1C1	11.42	14.77	10.4	12.81	10.06	14.34	8.21	Homo sapiens ATPase H+ transporting V1 subunit C1 (ATP6V1C1), mRNA
245973	NM_001039362,NM_144583	ATP6V1C2	52.11	48.52	75.64	43.55	48.21	58.65	82.24	Homo sapiens ATPase H+ transporting V1 subunit C2 (ATP6V1C2), transcript variant 2, mRNA
51382	NM_015994	ATP6V1D	31.02	32.73	23.06	34.98	28.59	34.08	37.03	Homo sapiens ATPase H+ transporting V1 subunit D (ATP6V1D), mRNA
529	NM_001039366,NM_001039367,NM_001696	ATP6V1E1	74.54	48.45	53.69	51.8	45.01	56.99	80.48	Homo sapiens ATPase H+ transporting V1 subunit E1 (ATP6V1E1), transcript variant 1, mRNA
90423	NM_001318063	ATP6V1E2	0.32	1.23	2.28	2.52	1.69	2.16	2.5	Homo sapiens ATPase H+ transporting V1 subunit E2 (ATP6V1E2), mRNA
9296	NM_001198909,NM_004231	ATP6V1F	40.29	55.86	74.59	55.13	62.78	58.05	112.83	Homo sapiens ATPase H+ transporting V1 subunit F (ATP6V1F), transcript variant 1, mRNA
9550	NM_004888	ATP6V1G1	33.26	61.16	62.84	64.87	40.82	72.83	69.6	Homo sapiens ATPase H+ transporting V1 subunit G1 (ATP6V1G1), mRNA
534	NM_001204078,NM_130463,NM_138282	ATP6V1G2	0.65	1.33	1.38	1.48	0.98	1.6	2.02	Homo sapiens ATPase H+ transporting V1 subunit G2 (ATP6V1G2), transcript variant 2, mRNA
127124	NM_001320218,NM_133262,NM_133326	ATP6V1G3	0	0	0	0	0	0.54	0	Homo sapiens ATPase H+ transporting V1 subunit G3 (ATP6V1G3), transcript variant 2, mRNA
51606	NM_015941,NM_213619,NM_213620	ATP6V1H	26.38	23.96	19.1	17.97	18.76	23.4	23.1	Homo sapiens ATPase H+ transporting V1 subunit H (ATP6V1H), transcript variant 3, mRNA
538	NM_000052,NM_001282224	ATP7A	2.84	1.39	0.71	1.71	1.63	2.34	0.73	Homo sapiens ATPase copper transporting alpha (ATP7A), transcript variant 3, non-coding RNA
540	NM_000053,NM_001005918,NM_001243182	ATP7B	1.7	5.45	1.8	1.88	3.41	2.66	2.84	ATPase copper transporting beta
10396	NM_001105529,NM_006095	ATP8A1	0.02	1.88	2.92	0.55	2.18	3.58	0.89	Homo sapiens ATPase phospholipid transporting 8A1 (ATP8A1), transcript variant 1, mRNA
51761	NM_001313741,NM_016529	ATP8A2	0.03	0.4	1.6	0.3	0.3	0.3	0.12	Homo sapiens ATPase phospholipid transporting 8A2 (ATP8A2), transcript variant 1, mRNA
5205	NM_005603	ATP8B1	7.61	3.69	1.88	1.34	1.55	1.6	0.53	Homo sapiens ATPase phospholipid transporting 8B1 (ATP8B1), mRNA
57198	NM_001005855,NM_020452	ATP8B2	23.58	18.36	17.28	16.36	16.44	17.67	9.86	Homo sapiens ATPase phospholipid transporting 8B2 (ATP8B2), transcript variant 1, mRNA
148229	NM_001178002,NM_138813	ATP8B3	0.3	0.59	1.3	1.95	8.55	13.34	16.8	Homo sapiens ATPase phospholipid transporting 8B3 (ATP8B3), transcript variant 3, non-coding RNA
79895	NM_024837	ATP8B4	0.16	0.02	0.06	0	0	0.08	0.04	Homo sapiens ATPase phospholipid transporting 8B4 (putative) (ATP8B4), transcript variant 4, non-coding RNA
10079	NM_006045	ATP9A	6.99	4.07	1.4	1.28	2.34	4.06	2.69	Homo sapiens ATPase phospholipid transporting 9A (putative) (ATP9A), mRNA
374868	NM_001306085,NM_198531	ATP9B	2.53	3.33	3.61	1.9	2.84	4.53	1.96	Homo sapiens ATPase phospholipid transporting 9B (putative) (ATP9B), transcript variant 1, mRNA
64756	NM_001042546,NM_001243728,NM_001256418,NM_022745	ATPAF1	13.8	18.87	31.02	27.91	21.86	28.16	20.01	Homo sapiens ATP synthase mitochondrial F1 complex assembly factor 1 (ATPAF1), transcript variant 1, mRNA
91647	NM_145691	ATPAF2	4.5	6.56	9.42	12.73	8.79	8.08	9.9	Homo sapiens ATP synthase mitochondrial F1 complex assembly factor 2 (ATPAF2), mRNA
93974	NM_016311,NM_178190,NM_178191	ATPIF1	85.2	96.55	164.86	110.29	110.79	105.75	178.73	Homo sapiens ATPase inhibitory factor 1 (ATPIF1), transcript variant 3, mRNA
545	NM_001184	ATR	2.55	5.1	2.82	3.44	4.86	5.25	2.3	Homo sapiens ATR serine/threonine kinase (ATR), mRNA
51374	NM_001170795,NM_016085,NM_080592	ATRAID	45.06	43.8	72.6	46.44	56.97	50.43	78.48	Homo sapiens all-trans retinoic acid induced differentiation factor (ATRAID), transcript variant 2, mRNA
84126	NM_001271022,NM_001271023,NM_032166,NM_130384	ATRIP	2.37	5.82	9.17	9.66	8.22	9.85	9	Homo sapiens ATR interacting protein (ATRIP), transcript variant 1, mRNA
8455	NM_001207047,NM_001323332,NM_139321,NM_139322	ATRN	21.8	13.8	5.22	6.57	8.12	12.24	6.49	Homo sapiens attractin (ATRN), transcript variant 2, mRNA
26033	NM_001276282,NM_207303	ATRNL1	0.01	6.74	4.63	1.92	3.35	1.97	5.59	Homo sapiens attractin like 1 (ATRNL1), transcript variant 3, non-coding RNA
546	NM_000489,NM_138270	ATRX	5.48	14.66	8	6.32	9.98	9.45	3.32	Homo sapiens alpha thalassemia/mental retardation syndrome X-linked (ATRX), transcript variant 2, mRNA
6310	NM_000332,NM_001128164	ATXN1	4.21	3.77	0.41	0.76	1.19	1.65	0.77	Homo sapiens ataxin 1 (ATXN1), transcript variant 2, mRNA
25814	NM_001167621,NM_013236	ATXN10	29.77	44.56	48.29	30.89	43.12	47.52	43.7	Homo sapiens ataxin 10 (ATXN10), transcript variant 1, mRNA
342371	NM_001137675	ATXN1L	4.63	11.6	6.99	11.78	11.28	11.77	4.86	Homo sapiens ataxin 1 like (ATXN1L), mRNA
6311	NM_001310121,NM_001310123,NM_002973	ATXN2	9.74	23.09	11.01	12.14	20.7	18.64	13.77	Homo sapiens ataxin 2 (ATXN2), transcript variant 4, non-coding RNA
11273	NM_001308230,NM_007245,NM_017492,NM_145714,NM_148414,NM_148415,NM_148416	ATXN2L	29.26	72	52.05	82.1	84.39	83.49	62.35	Homo sapiens ataxin 2 like (ATXN2L), transcript variant E, mRNA
4287	NM_001127696,NM_001127697,NM_001164774,NM_001164776,NM_001164777,NM_001164778,NM_001164779,NM_001164780,NM_001164781,NM_001164782,NM_004993,NM_030660	ATXN3	3.21	5.63	5.49	4.9	6.62	4.37	4.25	Homo sapiens ataxin 3 (ATXN3), transcript variant c, non-coding RNA
92552	NM_001135995	ATXN3L	0	0.06	0	0	0	0	0	Homo sapiens ataxin 3 like (ATXN3L), mRNA
6314	NM_000333,NM_001128149,NM_001177387	ATXN7	5.71	5.97	2.74	6.61	4.77	5.49	2.3	Homo sapiens ataxin 7 (ATXN7), transcript variant SCA7b, mRNA
222255	NM_001318229,NM_020725,NM_138495,NM_152749	ATXN7L1	1.55	4.34	6.74	3.81	3.36	4.86	2.63	Homo sapiens ataxin 7 like 1 (ATXN7L1), transcript variant 2, mRNA
127002	NM_153340	ATXN7L2	0.9	4.59	6.83	10.95	5.56	8.1	8.09	Homo sapiens ataxin 7 like 2 (ATXN7L2), mRNA
56970	NM_001098833,NM_020218	ATXN7L3	14.68	28.64	35.91	51.52	33.24	36.21	32.37	Homo sapiens ataxin 7 like 3 (ATXN7L3), transcript variant 1, mRNA
552889	NM_001136262	ATXN7L3B	17.07	62.1	52.48	58.67	51.67	70.41	47.3	Homo sapiens ataxin 7 like 3B (ATXN7L3B), mRNA
549	NM_001306190,NM_001698	AUH	4.87	10.27	12.5	8.21	6.89	7.36	5.45	Homo sapiens AU RNA binding protein/enoyl-CoA hydratase (AUH), transcript variant 1, mRNA
79000	NM_001287490,NM_024037	AUNIP	3.92	9.54	14.32	19.26	13.53	13.13	12.19	Homo sapiens aurora kinase A and ninein interacting protein (AUNIP), transcript variant 2, mRNA
550	NM_181575	AUP1	38.46	38.97	54.82	68.7	52.2	56.35	68.41	Homo sapiens ancient ubiquitous protein 1 (AUP1), transcript variant 1, non-coding RNA
6790	NM_001323303,NM_001323304,NM_001323305,NM_003600,NM_198433,NM_198434,NM_198435,NM_198436,NM_198437	AURKA	3.38	27.41	33.81	46.78	39.41	40.39	30.07	Homo sapiens aurora kinase A (AURKA), transcript variant 6, mRNA
54998	NM_001127229,NM_001127230,NM_017900	AURKAIP1	58.72	63.18	149.39	128.5	88.17	103.94	144.76	Homo sapiens aurora kinase A interacting protein 1 (AURKAIP1), transcript variant 1, mRNA
9212	NM_001256834,NM_001284526,NM_001313950,NM_001313951,NM_001313952,NM_001313953,NM_001313954,NM_001313955,NM_004217	AURKB	4.35	44.22	87.64	74.94	72.44	53.83	53.89	Homo sapiens aurora kinase B (AURKB), transcript variant 11, non-coding RNA
6795	NM_001015878,NM_001015879,NM_003160	AURKC	0.75	1.78	9.66	8.31	6.48	7.07	5.23	Homo sapiens aurora kinase C (AURKC), transcript variant 3, mRNA
26053	NM_001127231,NM_001127232,NM_015570	AUTS2	1.85	11.61	14.25	10.72	8.08	9.76	4	Homo sapiens autism susceptibility candidate 2 (AUTS2), transcript variant 1, mRNA
57099	NM_020371	AVEN	11.88	12	9.57	10	8.07	10.03	14.86	Homo sapiens apoptosis and caspase activation inhibitor (AVEN), mRNA
10677	NM_006576	AVIL	0.13	0.41	0.86	0.58	0.32	2.03	1.01	Homo sapiens advillin (AVIL), mRNA
23080	NM_015060	AVL9	9.66	8.95	8.43	8.27	8.73	9.29	5.08	Homo sapiens AVL9 cell migration associated (AVL9), mRNA
551	NM_000490	AVP	0	0	0	0	0.19	0	0.18	Homo sapiens arginine vasopressin (AVP), mRNA
60370	NM_021732	AVPI1	13.14	3.63	7.02	5.77	6.35	6.15	14.72	Homo sapiens arginine vasopressin induced 1 (AVPI1), mRNA
552	NM_000706	AVPR1A	0.2	0.25	0.31	0.38	0.27	0.26	0.23	Homo sapiens arginine vasopressin receptor 1A (AVPR1A), mRNA
553	NM_000707	AVPR1B	0	0	0.06	0	0	0	0	Homo sapiens arginine vasopressin receptor 1B (AVPR1B), mRNA
554	NM_000054,NM_001146151	AVPR2	0	0.39	0.26	0.06	0.33	1.12	0.45	Homo sapiens arginine vasopressin receptor 2 (AVPR2), transcript variant 3, non-coding RNA
158835	NM_001002254	AWAT2	0	0.05	0	0	0	0	0	Homo sapiens acyl-CoA wax alcohol acyltransferase 2 (AWAT2), mRNA
126859	NM_144696	AXDND1	0	0.03	0	0.03	0	0.06	0	Homo sapiens axonemal dynein light chain domain containing 1 (AXDND1), transcript variant 2, non-coding RNA
8312	NM_003502,NM_181050	AXIN1	7.28	22.7	19.52	24.79	20.93	19.55	23.25	Homo sapiens axin 1 (AXIN1), transcript variant 3, non-coding RNA
8313	NM_004655	AXIN2	0.15	6.28	8.82	6.92	7.78	15.97	12.85	Homo sapiens axin 2 (AXIN2), mRNA
558	NM_001278599,NM_001699,NM_021913	AXL	133.68	84.27	5.97	37.92	63.1	32.59	30.7	Homo sapiens AXL receptor tyrosine kinase (AXL), transcript variant 1, mRNA
563	NM_001185	AZGP1	0	0	0.52	0.17	0.18	0.09	0.09	Homo sapiens alpha-2-glycoprotein 1, zinc-binding (AZGP1), mRNA
64343	NM_001134432,NM_001134433,NM_001271650,NM_022461	AZI2	15.82	13	8.7	15.81	12.84	12.79	10.63	Homo sapiens 5-azacytidine induced 2 (AZI2), transcript variant 1, mRNA
51582	NM_001301668,NM_015878,NM_148174	AZIN1	31.62	97.55	67.49	100.05	62.73	74.82	33.91	Homo sapiens antizyme inhibitor 1 (AZIN1), transcript variant 2, mRNA
113451	NM_001293562,NM_001301823,NM_001301824,NM_001301825,NM_001301826,NM_052998	AZIN2	1.73	1.75	0.42	0.53	1.5	1.07	2.22	Homo sapiens antizyme inhibitor 2 (AZIN2), transcript variant 7, non-coding RNA
566	NM_001700	AZU1	0	0.59	0.36	0.36	2.45	0.12	2.35	Homo sapiens azurocidin 1 (AZU1), mRNA
567	NM_004048	B2M	904.22	100.28	69.61	85.35	137.76	173.27	291.45	Homo sapiens beta-2-microglobulin (B2M), mRNA
8706	NM_001038628,NM_003781,NM_033167,NM_033168,NM_033169	B3GALNT1	2.36	2.87	2.75	6.17	2.21	4.47	3.45	Homo sapiens beta-1,3-N-acetylgalactosaminyltransferase 1 (globoside blood group) (B3GALNT1), transcript variant 4, mRNA
148789	NM_001277155,NM_152490	B3GALNT2	5.63	17.28	12.75	13.12	14.66	15.42	8.77	Homo sapiens beta-1,3-N-acetylgalactosaminyltransferase 2 (B3GALNT2), transcript variant 1, mRNA
8708	NM_020981	B3GALT1	0	1.05	3.81	0.55	0.26	1.49	0.1	Homo sapiens beta-1,3-galactosyltransferase 1 (B3GALT1), mRNA
8707	NM_003783	B3GALT2	0.06	0.12	0	0	0	0	0	Homo sapiens beta-1,3-galactosyltransferase 2 (B3GALT2), mRNA
8705	NM_003782	B3GALT4	0.55	1.28	0.45	0.45	1.91	0.72	2.03	Homo sapiens beta-1,3-galactosyltransferase 4 (B3GALT4), mRNA
10317	NM_001278650,NM_006057,NM_033170,NM_033171,NM_033172	B3GALT5	0	2.18	2.11	1.48	2.67	2.32	0.04	Homo sapiens beta-1,3-galactosyltransferase 5 (B3GALT5), transcript variant 4, mRNA
126792	NM_080605	B3GALT6	16.23	9.69	9.53	8.63	9.54	14.12	19.36	Homo sapiens beta-1,3-galactosyltransferase 6 (B3GALT6), mRNA
27087	NM_018644,NM_054025	B3GAT1	0	3.67	12.76	3.75	3.45	4.66	2.69	Homo sapiens beta-1,3-glucuronyltransferase 1 (B3GAT1), transcript variant 2, mRNA
135152	NM_080742	B3GAT2	1.35	2.66	2.12	1.36	2.45	1.74	3.41	Homo sapiens beta-1,3-glucuronyltransferase 2 (B3GAT2), mRNA
26229	NM_001288721,NM_001288722,NM_001288723,NM_012200	B3GAT3	18.68	19.35	16.79	18.18	25.79	29.39	65.68	Homo sapiens beta-1,3-glucuronyltransferase 3 (B3GAT3), transcript variant 5, non-coding RNA
145173	NM_194318	B3GLCT	3.52	5.16	2.33	2.85	3.81	4.94	3.81	Homo sapiens beta 3-glucosyltransferase (B3GLCT), mRNA
10678	NM_001319075,NM_006577	B3GNT2	7.13	11.38	13.92	10.43	9.17	14.14	10.06	Homo sapiens UDP-GlcNAc:betaGal beta-1,3-N-acetylglucosaminyltransferase 2 (B3GNT2), transcript variant 1, mRNA
10331	NM_014256	B3GNT3	0	0.5	0.9	0.08	0.62	0.94	0.71	Homo sapiens UDP-GlcNAc:betaGal beta-1,3-N-acetylglucosaminyltransferase 3 (B3GNT3), mRNA
79369	NM_030765	B3GNT4	6.88	20.33	20.95	25.85	15.58	21.51	32.11	Homo sapiens UDP-GlcNAc:betaGal beta-1,3-N-acetylglucosaminyltransferase 4 (B3GNT4), mRNA
84002	NM_032047	B3GNT5	0.25	3.42	2.75	3.28	3.33	4.65	3.28	Homo sapiens UDP-GlcNAc:betaGal beta-1,3-N-acetylglucosaminyltransferase 5 (B3GNT5), mRNA
192134	NM_138706	B3GNT6	0.09	0.55	0.47	0.18	0.34	0.47	0.38	Homo sapiens UDP-GlcNAc:betaGal beta-1,3-N-acetylglucosaminyltransferase 6 (B3GNT6), mRNA
93010	NM_145236	B3GNT7	0.11	7.68	28.23	6.07	5.16	10.89	4.96	Homo sapiens UDP-GlcNAc:betaGal beta-1,3-N-acetylglucosaminyltransferase 7 (B3GNT7), mRNA
374907	NM_198540	B3GNT8	0.05	0.86	0.35	1.15	1.6	1.35	2.62	Homo sapiens UDP-GlcNAc:betaGal beta-1,3-N-acetylglucosaminyltransferase 8 (B3GNT8), mRNA
84752	NM_033309	B3GNT9	15.49	2.87	3.75	2.5	2.34	3.09	5.27	Homo sapiens UDP-GlcNAc:betaGal beta-1,3-N-acetylglucosaminyltransferase 9 (B3GNT9), mRNA
146712	NM_001009905,NM_001320742,NM_001320743	B3GNTL1	1.62	4.37	6	2.19	3.71	4.64	6.85	Homo sapiens UDP-GlcNAc:betaGal beta-1,3-N-acetylglucosaminyltransferase-like 1 (B3GNTL1), transcript variant 5, non-coding RNA
2583	NM_001276468,NM_001276469,NM_001478	B4GALNT1	2.98	0.66	1.24	1.39	0.6	0.85	0.7	Homo sapiens beta-1,4-N-acetyl-galactosaminyltransferase 1 (B4GALNT1), transcript variant 1, mRNA
124872	NM_001159387,NM_001159388,NM_153446	B4GALNT2	0	0	0	0	0.06	0	0.06	Homo sapiens beta-1,4-N-acetyl-galactosaminyltransferase 2 (B4GALNT2), transcript variant 1, mRNA
283358	NM_173593	B4GALNT3	0.03	7.98	9.35	11.32	12.33	19.22	13.3	Homo sapiens beta-1,4-N-acetyl-galactosaminyltransferase 3 (B4GALNT3), mRNA
338707	NM_178537	B4GALNT4	2.58	16.69	34.72	18.3	15.65	13.05	20.36	Homo sapiens beta-1,4-N-acetyl-galactosaminyltransferase 4 (B4GALNT4), mRNA
2683	NM_001497	B4GALT1	248.89	28.94	7.69	18.94	22.03	31.46	23.02	Homo sapiens beta-1,4-galactosyltransferase 1 (B4GALT1), mRNA
8704	NM_001005417,NM_003780,NM_030587	B4GALT2	45.24	30.66	32.4	37.14	32.92	25.37	35.49	Homo sapiens beta-1,4-galactosyltransferase 2 (B4GALT2), transcript variant 1, mRNA
8703	NM_001199873,NM_001199874,NM_003779	B4GALT3	11.5	17.79	17.32	18.94	15.96	17.9	20.21	Homo sapiens beta-1,4-galactosyltransferase 3 (B4GALT3), transcript variant 2, mRNA
8702	NM_003778,NM_212543	B4GALT4	29.66	11.21	12.11	10.86	9.46	16.13	26.17	Homo sapiens beta-1,4-galactosyltransferase 4 (B4GALT4), transcript variant 1, mRNA
9334	NM_004776	B4GALT5	9.54	33.43	29.43	42.31	31.64	34.05	18.86	Homo sapiens beta-1,4-galactosyltransferase 5 (B4GALT5), mRNA
9331	NM_004775	B4GALT6	1.7	4.63	10.1	3.97	8.36	5.33	2.7	Homo sapiens beta-1,4-galactosyltransferase 6 (B4GALT6), mRNA
11285	NM_007255	B4GALT7	28.18	11.06	9.23	9.79	10.94	13.42	15.82	Homo sapiens beta-1,4-galactosyltransferase 7 (B4GALT7), mRNA
11041	NM_006876	B4GAT1	13.71	17.39	14.73	10.4	19.31	17.89	26.41	Homo sapiens beta-1,4-glucuronyltransferase 1 (B4GAT1), mRNA
27077	NM_001243473,NM_001243475,NM_001321214,NM_001321215,NM_001321216,NM_001321217,NM_001321218,NM_001321219,NM_015681	B9D1	8.3	13.43	17.96	8.8	14.94	19.45	25.1	Homo sapiens B9 protein domain 1 (B9D1), transcript variant 2, mRNA
80776	NM_030578	B9D2	1.51	3.17	4.16	7.16	3.7	6.26	6.47	Homo sapiens B9 protein domain 2 (B9D2), mRNA
79870	NM_001024372,NM_024812	BAALC	4.11	0.36	0.42	0.23	0.19	0.12	0.19	Homo sapiens brain and acute leukemia, cytoplasmic (BAALC), transcript variant 1, mRNA
570	NM_001127610,NM_001701	BAAT	0.06	0.26	0.06	0.29	0.22	0.39	0.13	Homo sapiens bile acid-CoA:amino acid N-acyltransferase (BAAT), transcript variant 1, mRNA
29086	NM_001033549,NM_001288756,NM_001288757,NM_014173	BABAM1	27.06	44.08	69.19	56.06	56.05	59.89	66.29	Homo sapiens BRISC and BRCA1 A complex member 1 (BABAM1), transcript variant 2, mRNA
23621	NM_001207048,NM_001207049,NM_012104,NM_138971,NM_138972,NM_138973	BACE1	28.41	9.16	3.49	3.81	8.79	10.41	8.23	Homo sapiens beta-site APP-cleaving enzyme 1 (BACE1), transcript variant d, mRNA
25825	NM_012105,NM_138991,NM_138992	BACE2	2.51	2.5	2.39	1.46	2.54	2.92	2.58	Homo sapiens beta-site APP-cleaving enzyme 2 (BACE2), transcript variant b, mRNA
571	NM_001186,NM_206866	BACH1	11.84	16.1	6.77	10.06	10.8	8.82	4.48	Homo sapiens BTB domain and CNC homolog 1 (BACH1), transcript variant t, non-coding RNA
60468	NM_001170794,NM_021813	BACH2	0.12	3.08	0.49	2.53	1.44	1.82	0.61	Homo sapiens BTB domain and CNC homolog 2 (BACH2), transcript variant 1, mRNA
572	NM_004322,NM_032989	BAD	28.08	20.45	14.94	17.8	24.4	21.47	52.07	Homo sapiens BCL2 associated agonist of cell death (BAD), transcript variant 2, mRNA
573	NM_001172415,NM_004323	BAG1	9.23	7.48	13.01	16.75	8.84	15.88	16.26	Homo sapiens BCL2 associated athanogene 1 (BAG1), transcript variant 1, mRNA
9532	NM_004282	BAG2	18.97	13.1	17.99	19.47	18.26	16.14	10.04	Homo sapiens BCL2 associated athanogene 2 (BAG2), mRNA
9531	NM_004281	BAG3	32.71	20.91	8.33	19.57	29.24	27.76	38.55	Homo sapiens BCL2 associated athanogene 3 (BAG3), mRNA
9530	NM_001204878,NM_004874	BAG4	3.66	7.63	7.09	9.76	7.93	7.46	5.37	Homo sapiens BCL2 associated athanogene 4 (BAG4), transcript variant 1, mRNA
9529	NM_001015048,NM_001015049,NM_004873	BAG5	7.47	9.74	12.78	16.78	12.89	13.44	7.07	Homo sapiens BCL2 associated athanogene 5 (BAG5), transcript variant 2, mRNA
7917	NM_001098534,NM_001199697,NM_001199698,NM_004639,NM_080702,NM_080703	BAG6	44.04	85.46	85.91	103.83	107.42	101.33	99.21	Homo sapiens BCL2 associated athanogene 6 (BAG6), transcript variant 3, mRNA
85319	NM_182482	BAGE2	0	0.25	0	0.28	0.31	0.54	0.12	Homo sapiens B melanoma antigen family member 2 (BAGE2), mRNA
85316	NM_182484	BAGE5	0	0.8	0.29	0.8	0.61	1.34	0	Homo sapiens B melanoma antigen family member 5 (BAGE5), mRNA
57597	NM_001291324	BAHCC1	1.91	1.67	0.32	0.08	0.25	3.42	1.92	Homo sapiens BAH domain and coiled-coil containing 1 (BAHCC1), mRNA
22893	NM_001301132,NM_014952	BAHD1	4.13	11.95	12.01	18.17	13.41	18.86	13.19	Homo sapiens bromo adjacent homology domain containing 1 (BAHD1), transcript variant 3, non-coding RNA
10458	NM_001144888,NM_006340,NM_017450,NM_017451	BAIAP2	4.48	11.64	7.21	10.88	10.48	13.45	23.1	Homo sapiens BAI1 associated protein 2 (BAIAP2), transcript variant 2, mRNA
55971	NM_018842	BAIAP2L1	17.62	19.74	15.28	17.83	19.72	15.23	28.68	Homo sapiens BAI1 associated protein 2 like 1 (BAIAP2L1), mRNA
80115	NM_025045	BAIAP2L2	0.72	1.16	4.24	2.82	3.9	1.76	1.95	Homo sapiens BAI1 associated protein 2 like 2 (BAIAP2L2), mRNA
8938	NM_001199096,NM_001199097,NM_001199098,NM_001199099,NM_001286464,NM_003933	BAIAP3	1.25	3.6	6.63	4.32	8.18	9.48	14.86	Homo sapiens BAI1 associated protein 3 (BAIAP3), transcript variant 1, mRNA
578	NM_001188	BAK1	11.59	17.27	30	39.18	26.06	26.69	25.95	Homo sapiens BCL2 antagonist/killer 1 (BAK1), mRNA
25805	NM_012342	BAMBI	6.96	42.24	19.13	18.93	11.68	49.64	137.31	Homo sapiens BMP and activin membrane-bound inhibitor (BAMBI), mRNA
8815	NM_001143985,NM_003860	BANF1	47.06	88.16	146.38	124.34	110.62	117.54	150.82	Homo sapiens barrier to autointegration factor 1 (BANF1), transcript variant 1, mRNA
55024	NM_001083907,NM_001127507,NM_017935	BANK1	0.13	0.57	0.18	0.32	0.33	0.22	0.07	Homo sapiens B-cell scaffold protein with ankyrin repeats 1 (BANK1), transcript variant 1, mRNA
54971	NM_001173539,NM_001173540,NM_001173541,NM_001173542,NM_001173543,NM_017869,NM_079837	BANP	3.4	6.48	4.81	9.64	8.66	10.6	8.56	Homo sapiens BTG3 associated nuclear protein (BANP), transcript variant 2, mRNA
8314	NM_004656	BAP1	16.03	26.46	26.8	29.41	28.83	29.11	29.75	Homo sapiens BRCA1 associated protein-1 (ubiquitin carboxy-terminal hydrolase) (BAP1), mRNA
580	NM_000465,NM_001282543,NM_001282545,NM_001282548,NM_001282549	BARD1	1.06	5.28	4.46	3.46	3.31	4.13	1.84	Homo sapiens BRCA1 associated RING domain 1 (BARD1), transcript variant 8, non-coding RNA
343472	NM_020063	BARHL2	0	0	0.07	0	0	0.07	0	Homo sapiens BarH like homeobox 2 (BARHL2), mRNA
56033	NM_021570	BARX1	4.04	0.37	2.81	10.65	1.58	0.52	0.29	Homo sapiens BARX homeobox 1 (BARX1), mRNA
8538	NM_003658	BARX2	0	0.19	0	0	0.19	0	0.18	Homo sapiens BARX homeobox 2 (BARX2), mRNA
10409	NM_001271606,NM_006317	BASP1	100.19	118.66	61.04	105.86	86.97	60.82	48.04	Homo sapiens brain abundant membrane attached signal protein 1 (BASP1), transcript variant 1, mRNA
10538	NM_006399	BATF	0	0.12	0	0.12	0	0	0.23	Homo sapiens basic leucine zipper ATF-like transcription factor (BATF), mRNA
116071	NM_001300807,NM_001300808,NM_138456	BATF2	0	0	2.05	1.06	1.27	1.03	0.99	Homo sapiens basic leucine zipper ATF-like transcription factor 2 (BATF2), transcript variant 1, mRNA
55509	NM_018664	BATF3	0.43	1.34	5.88	3.9	3.34	2.86	4.31	Homo sapiens basic leucine zipper ATF-like transcription factor 3 (BATF3), mRNA
581	NM_001291428,NM_001291429,NM_001291430,NM_001291431,NM_004324,NM_138761,NM_138763,NM_138764	BAX	74.61	54.06	76.17	68.35	63.12	59.44	99.32	Homo sapiens BCL2-associated X protein (BAX), transcript variant epsilon, non-coding RNA
11177	NM_013448,NM_182648	BAZ1A	4.34	13.04	8.9	16.64	11.4	11.67	5.3	Homo sapiens bromodomain adjacent to zinc finger domain 1A (BAZ1A), transcript variant 2, mRNA
9031	NM_032408	BAZ1B	11.18	28.13	21.38	31.44	24.59	34.67	15.03	Homo sapiens bromodomain adjacent to zinc finger domain, 1B (BAZ1B), mRNA
11176	NM_001300905,NM_013449	BAZ2A	12.02	52.66	29.54	45.01	56.04	49.75	25.43	Homo sapiens bromodomain adjacent to zinc finger domain 2A (BAZ2A), transcript variant 1, mRNA
29994	NM_001289975,NM_013450	BAZ2B	2.13	8.03	3.54	1.95	3.27	3.83	1.1	Homo sapiens bromodomain adjacent to zinc finger domain 2B (BAZ2B), transcript variant 3, non-coding RNA
27113	NM_001127240,NM_001127241,NM_001127242,NM_014417	BBC3	6.18	10.17	3.5	10.29	4.27	5.23	9.7	Homo sapiens BCL2 binding component 3 (BBC3), transcript variant 4, mRNA
92482	NM_001195304,NM_001195305,NM_001195306,NM_001195307,NM_001243783	BBIP1	11.75	13.7	9.15	9.33	9.09	10.77	12.77	Homo sapiens BBSome interacting protein 1 (BBIP1), transcript variant 5, mRNA
80127	NM_025057	BBOF1	1.45	1.28	0.81	0.59	0.86	1.38	1.4	Homo sapiens basal body orientation factor 1 (BBOF1), mRNA
8424	NM_003986	BBOX1	0	0	0.06	0	0.12	0	0	Homo sapiens gamma-butyrobetaine hydroxylase 1 (BBOX1), mRNA
582	NM_024649	BBS1	5.4	8.59	5.81	7.33	8.49	11.22	8.78	Homo sapiens Bardet-Biedl syndrome 1 (BBS1), mRNA
79738	NM_024685	BBS10	4.07	8.56	5.34	5.89	10.3	8.54	5.39	Homo sapiens Bardet-Biedl syndrome 10 (BBS10), mRNA
166379	NM_001178007,NM_152618	BBS12	2.08	1.19	0.7	1.19	1.09	1.46	1.44	Homo sapiens Bardet-Biedl syndrome 12 (BBS12), transcript variant 2, mRNA
583	NM_031885	BBS2	9.19	13.66	6.62	5.3	15.22	8.62	11.64	Homo sapiens Bardet-Biedl syndrome 2 (BBS2), mRNA
585	NM_001252678,NM_001320665,NM_033028	BBS4	4.68	6.21	16.48	10.21	8.32	6.98	6.75	Homo sapiens Bardet-Biedl syndrome 4 (BBS4), transcript variant 4, non-coding RNA
129880	NM_152384	BBS5	26.84	34.73	36.28	42.49	46.32	39.95	52.27	Homo sapiens Bardet-Biedl syndrome 5 (BBS5), mRNA
55212	NM_018190,NM_176824	BBS7	6.87	7.41	6.4	10.39	8.05	8.09	5.25	Homo sapiens Bardet-Biedl syndrome 7 (BBS7), transcript variant 1, mRNA
27241	NM_001033604,NM_001033605,NM_014451,NM_198428	BBS9	2.4	2.39	2.77	1.18	2.28	1.95	1.42	Homo sapiens Bardet-Biedl syndrome 9 (BBS9), transcript variant 2, mRNA
56987	NM_001142568,NM_001276286,NM_020235	BBX	9.46	13.44	6	7.14	9.99	12.26	4.01	Homo sapiens bobby sox homolog (Drosophila) (BBX), transcript variant 2, mRNA
4059	NM_001013257,NM_005581	BCAM	10.49	58.86	36.62	31.94	43.72	48.94	103.34	Homo sapiens basal cell adhesion molecule (Lutheran blood group) (BCAM), transcript variant 1, mRNA
63827	NM_021948,NM_198427	BCAN	0	0.47	2.42	1.8	2.62	1.98	1.02	Homo sapiens brevican (BCAN), transcript variant 2, mRNA
55973	NM_001008405,NM_018844	BCAP29	11.68	4.06	3.57	4.42	3.23	4.69	3.17	Homo sapiens B-cell receptor-associated protein 29 (BCAP29), transcript variant 3, non-coding RNA
10134	NM_001139441,NM_001139457,NM_001256447,NM_005745	BCAP31	102.77	79.75	107.98	90.44	88.38	102.85	137.86	Homo sapiens B-cell receptor-associated protein 31 (BCAP31), transcript variant 2, mRNA
9564	NM_001170714,NM_001170715,NM_001170716,NM_001170717,NM_001170718,NM_001170719,NM_001170720,NM_001170721,NM_014567	BCAR1	55.24	101.8	38.74	72.11	80.01	68.09	82.74	Homo sapiens BCAR1, Cas family scaffolding protein (BCAR1), transcript variant 6, mRNA
8412	NM_001261408,NM_001261409,NM_001261410,NM_001308251,NM_003567	BCAR3	20.64	9.82	3.79	8.21	9.09	10.72	13.31	Homo sapiens breast cancer anti-estrogen resistance 3 (BCAR3), transcript variant 2, mRNA
8537	NM_001316361,NM_001323347,NM_003657	BCAS1	1.55	1.47	1.1	1.16	1.53	0.79	1.08	Homo sapiens breast carcinoma amplified sequence 1 (BCAS1), transcript variant 1, mRNA
10286	NM_005872	BCAS2	15.33	20.64	40.75	47.3	20.57	31.84	23.15	Homo sapiens breast carcinoma amplified sequence 2 (BCAS2), mRNA
54828	NM_001099432,NM_001320470,NM_017679	BCAS3	1.69	5.5	6.52	1.1	2.46	4.89	4.12	Homo sapiens breast carcinoma amplified sequence 3 (BCAS3), transcript variant 2, mRNA
55653	NM_001010974,NM_017843,NM_198799	BCAS4	9.66	7.8	8.07	5.19	5.89	5.02	7.85	Homo sapiens breast carcinoma amplified sequence 4 (BCAS4), transcript variant 2, mRNA
586	NM_001178091,NM_001178092,NM_001178093,NM_001178094,NM_005504	BCAT1	16.08	87.25	58.58	55.04	58.56	40.26	16.56	Homo sapiens branched chain amino acid transaminase 1 (BCAT1), transcript variant 1, mRNA
587	NM_001164773,NM_001190,NM_001284325	BCAT2	11.53	16.58	17.48	15.23	20.9	18.64	37.01	Homo sapiens branched chain amino acid transaminase 2 (BCAT2), transcript variant c, mRNA
56647	NM_016567,NM_078468,NM_078469	BCCIP	29.2	35.7	85.77	85.7	46.27	59.03	50.67	Homo sapiens BRCA2 and CDKN1A interacting protein (BCCIP), transcript variant C, mRNA
144233	NM_181708	BCDIN3D	1.97	1.42	0.75	1.2	1.48	2.2	2.48	Homo sapiens BCDIN3 domain containing RNA methyltransferase (BCDIN3D), mRNA
590	NM_000055	BCHE	0	2.42	2.71	0.48	1.18	0.99	0.87	butyrylcholinesterase
593	NM_000709,NM_001164783	BCKDHA	13.68	19.55	20.53	12.22	19.45	21.74	28.91	Homo sapiens branched chain keto acid dehydrogenase E1, alpha polypeptide (BCKDHA), transcript variant 2, mRNA
594	NM_000056,NM_001318975,NM_183050	BCKDHB	3.41	7.95	9.5	3.78	5.08	5.88	3.77	Homo sapiens branched chain keto acid dehydrogenase E1, beta polypeptide (BCKDHB), transcript variant 4, non-coding RNA
10295	NM_001122957,NM_001271926,NM_005881	BCKDK	45.16	18.4	36.27	23.19	32.58	22.75	39.1	Homo sapiens branched chain ketoacid dehydrogenase kinase (BCKDK), transcript variant 1, mRNA
8915	NM_001320715,NM_003921	BCL10	9.17	6.44	5.98	7.97	6.2	8.16	6.47	Homo sapiens B-cell CLL/lymphoma 10 (BCL10), transcript variant 1, mRNA
53335	NM_018014,NM_022893,NM_138559	BCL11A	0	2.96	4.35	5.54	3.56	3.19	2.71	Homo sapiens B-cell CLL/lymphoma 11A (BCL11A), transcript variant 3, mRNA
64919	NM_001282237,NM_001282238,NM_022898,NM_138576	BCL11B	0	0.48	0.78	0.97	1	0.88	0.88	Homo sapiens B-cell CLL/lymphoma 11B (BCL11B), transcript variant 1, mRNA
596	NM_000633,NM_000657	BCL2	0.09	1.28	0.32	1.09	1.32	1.32	0.45	Homo sapiens B-cell CLL/lymphoma 2 (BCL2), transcript variant beta, mRNA
597	NM_001114735,NM_004049	BCL2A1	0.24	0	0	0	0	0.13	0	Homo sapiens BCL2 related protein A1 (BCL2A1), transcript variant 1, mRNA
598	NM_001191,NM_001317919,NM_001317920,NM_001317921,NM_001322239,NM_001322240,NM_001322242,NM_138578	BCL2L1	28.02	39.06	25.06	42.58	45.57	33.74	52.73	Homo sapiens BCL2 like 1 (BCL2L1), transcript variant 6, non-coding RNA
10017	NM_001306168,NM_020396	BCL2L10	0.08	0	0.89	0.17	0.36	0.09	0.26	Homo sapiens BCL2 like 10 (BCL2L10), transcript variant 2, mRNA
10018	NM_001204106,NM_001204107,NM_001204108,NM_001204109,NM_001204110,NM_001204111,NM_001204112,NM_001204113,NM_006538,NM_138621,NM_138622,NM_138623,NM_138624,NM_138625,NM_138626,NM_138627,NM_207002,NM_207003	BCL2L11	1.02	8.72	4.97	10.33	5.84	7.14	3.9	Homo sapiens BCL2 like 11 (BCL2L11), transcript variant 10, mRNA
83596	NM_001040668,NM_001282516,NM_001282517,NM_001282519,NM_001282520,NM_001282521,NM_138639	BCL2L12	8.51	25.52	49.53	47.43	40.01	37.73	50.06	Homo sapiens BCL2 like 12 (BCL2L12), transcript variant 13, non-coding RNA
23786	NM_001270726,NM_001270727,NM_001270728,NM_001270729,NM_001270730,NM_001270731,NM_001270732,NM_001270733,NM_001270734,NM_001270735,NM_015367	BCL2L13	11.2	12.38	9.38	8.83	12.35	12.29	9.81	Homo sapiens BCL2 like 13 (BCL2L13), transcript variant 13, non-coding RNA
79370	NM_030766,NM_138722,NM_138723	BCL2L14	0	0.46	1.4	0.12	0.12	0.24	0.4	Homo sapiens BCL2 like 14 (BCL2L14), transcript variant 4, mRNA
440603	NM_001010922	BCL2L15	1.13	2.34	2.4	2.08	3.08	2.34	2.32	Homo sapiens BCL2 like 15 (BCL2L15), mRNA
599	NM_001199839,NM_004050	BCL2L2	14.86	9.74	5.67	8.8	11.22	11.08	8.93	Homo sapiens BCL2 like 2 (BCL2L2), transcript variant 1, mRNA
100529063	NM_001199864	BCL2L2-PABPN1	14	28.01	33.35	29.3	30.12	36.64	51.34	Homo sapiens BCL2L2-PABPN1 readthrough (BCL2L2-PABPN1), mRNA
602	NM_005178	BCL3	9.24	5.32	0.65	3.85	7.53	13.46	18.85	Homo sapiens B-cell CLL/lymphoma 3 (BCL3), mRNA
604	NM_001130845,NM_001134738,NM_001706	BCL6	12.37	23.32	0.96	3.15	8.96	5.7	5.79	Homo sapiens B-cell CLL/lymphoma 6 (BCL6), transcript variant 1, mRNA
255877	NM_181844	BCL6B	0.03	0.06	1.91	0.82	1.51	1.03	1.11	Homo sapiens B-cell CLL/lymphoma 6B (BCL6B), mRNA
605	NM_001024808,NM_020993	BCL7A	4.21	9.32	5.75	11.23	12.64	13.13	10.82	Homo sapiens B-cell CLL/lymphoma 7A (BCL7A), transcript variant 1, mRNA
9275	NM_001197244,NM_001301061,NM_001707	BCL7B	24.91	11.58	18.48	22.5	15.61	23.87	27.72	Homo sapiens B-cell CLL/lymphoma 7B (BCL7B), transcript variant 3, non-coding RNA
9274	NM_001286526,NM_004765	BCL7C	24.9	22.38	17.47	32.58	20.38	31.68	67.15	Homo sapiens B-cell CLL/lymphoma 7C (BCL7C), transcript variant 2, mRNA
607	NM_004326	BCL9	2.56	16.2	11.72	17.15	15.65	16.91	7.44	Homo sapiens B-cell CLL/lymphoma 9 (BCL9), mRNA
283149	NM_182557	BCL9L	22.43	27.39	11.36	46.95	37.5	37.87	25.71	Homo sapiens B-cell CLL/lymphoma 9-like (BCL9L), mRNA
9774	NM_001077440,NM_001077441,NM_001301038,NM_014739	BCLAF1	16.04	29.81	35.95	45.77	26.53	40.7	13.34	Homo sapiens BCL2 associated transcription factor 1 (BCLAF1), transcript variant 1, mRNA
53630	NM_017429	BCO1	0	0.22	0.04	0	0.14	0.14	0.13	Homo sapiens beta-carotene oxygenase 1 (BCO1), mRNA
83875	NM_001037290,NM_001256397,NM_001256398,NM_001256400,NM_031938	BCO2	0.24	0.08	0.08	0.17	0.21	0.31	0.26	Homo sapiens beta-carotene oxygenase 2 (BCO2), transcript variant 1, mRNA
54880	NM_001123383,NM_001123384,NM_001123385,NM_017745	BCOR	6.31	14.82	13.77	20.1	20.47	31.77	15.19	Homo sapiens BCL6 corepressor (BCOR), transcript variant 1, mRNA
63035	NM_001184772,NM_021946	BCORL1	1.92	5.39	1.28	3.75	4.92	6.38	4.09	Homo sapiens BCL6 corepressor-like 1 (BCORL1), transcript variant 1, mRNA
613	NM_004327,NM_021574	BCR	7.23	24.27	29.01	15.48	16.07	26.13	25.98	Homo sapiens breakpoint cluster region (BCR), transcript variant 2, mRNA
617	NM_001079866,NM_001257342,NM_001257343,NM_001257344,NM_001318836,NM_001320717,NM_004328	BCS1L	7.18	9.98	16.74	28.59	19.25	16.99	21.64	Homo sapiens BCS1 homolog, ubiquinol-cytochrome c reductase complex chaperone (BCS1L), transcript variant 1, mRNA
622	NM_004051,NM_203314,NM_203315	BDH1	0.8	3.28	10.86	2.74	2.37	2.92	2.27	Homo sapiens 3-hydroxybutyrate dehydrogenase, type 1 (BDH1), transcript variant 2, mRNA
56898	NM_020139	BDH2	3.75	8.93	12.67	9.64	7.52	7.69	10.1	Homo sapiens 3-hydroxybutyrate dehydrogenase, type 2 (BDH2), mRNA
623	NM_000710	BDKRB1	5.39	0	0	0.08	0.17	0.43	1.4	Homo sapiens bradykinin receptor B1 (BDKRB1), mRNA
624	NM_000623	BDKRB2	5.55	0.08	0.18	0.18	0.34	1.21	2.26	Homo sapiens bradykinin receptor B2 (BDKRB2), mRNA
627	NM_001143805,NM_001143806,NM_001143807,NM_001143808,NM_001143809,NM_001143810,NM_001143811,NM_001143812,NM_001143813,NM_001143814,NM_001143816,NM_001709,NM_170731,NM_170732,NM_170733,NM_170734,NM_170735	BDNF	42.78	4.25	1.82	0.97	0.74	0.6	0.42	Homo sapiens brain-derived neurotrophic factor (BDNF), transcript variant 1, mRNA
55814	NM_018429	BDP1	3.53	7.44	4.66	7.55	6.06	8.29	1.93	Homo sapiens B double prime 1, subunit of RNA polymerase III transcription initiation factor IIIB (BDP1), mRNA
146227	NM_001136106,NM_001178020,NM_001197224,NM_001197225	BEAN1	0.14	1.57	0.08	0.04	1.26	1.73	3.45	Homo sapiens brain expressed, associated with NEDD4, 1 (BEAN1), transcript variant 3, mRNA
8678	NM_001313998,NM_001313999,NM_001314000,NM_003766	BECN1	27.16	24.45	28.34	29.06	23.35	23.37	25	Homo sapiens beclin 1 (BECN1), transcript variant 1, mRNA
441925	NM_001290693	BECN2	0	0	0	0	0	0.09	0	Homo sapiens beclin 2 (BECN2), mRNA
57596	NM_001159531,NM_020836	BEGAIN	0.04	0.12	1.51	0.72	0.66	0.54	0.44	Homo sapiens brain enriched guanylate kinase associated (BEGAIN), transcript variant 2, mRNA
139105	NM_001184767,NM_153346	BEND2	0.54	1.09	0.63	0.88	0.85	0.88	0.54	Homo sapiens BEN domain containing 2 (BEND2), transcript variant 1, mRNA
57673	NM_001080450	BEND3	0.94	2.49	9.98	3.64	2.26	5.48	1.69	Homo sapiens BEN domain containing 3 (BEND3), mRNA
389206	NM_001159547,NM_207406	BEND4	0.01	2.88	5.62	4.11	2.38	2.11	0.47	Homo sapiens BEN domain containing 4 (BEND4), transcript variant 1, mRNA
79656	NM_001302082,NM_024603	BEND5	8.65	2.02	3.79	1.71	2.69	1.94	1.58	Homo sapiens BEN domain containing 5 (BEND5), transcript variant 1, mRNA
221336	NM_001318539,NM_152731	BEND6	2.26	2.41	0.73	2.12	1.77	1.57	1.12	Homo sapiens BEN domain containing 6 (BEND6), transcript variant 1, mRNA
222389	NM_001100912,NM_152751	BEND7	1.47	3.67	1.38	1.36	1.46	1.05	1.05	Homo sapiens BEN domain containing 7 (BEND7), transcript variant 1, mRNA
7439	NM_001139443,NM_001300786,NM_001300787,NM_004183	BEST1	4.71	0.55	0.54	0.88	0.62	2.05	1.57	Homo sapiens bestrophin 1 (BEST1), transcript variant 5, non-coding RNA
54831	NM_017682	BEST2	0	0.06	2.35	0.06	0.12	0.23	0.11	Homo sapiens bestrophin 2 (BEST2), mRNA
144453	NM_001282613,NM_001282614,NM_001282615,NM_001282616,NM_032735,NM_152439	BEST3	0.24	0.64	0.66	0.64	1	1.05	0.33	Homo sapiens bestrophin 3 (BEST3), transcript variant 7, non-coding RNA
266675	NM_153274	BEST4	0.3	0.31	0.63	0.21	0.59	0.27	1.13	Homo sapiens bestrophin 4 (BEST4), mRNA
10282	NM_001317739,NM_005868	BET1	12.74	15.74	15.93	12.24	13.68	12.44	12.03	Homo sapiens Bet1 golgi vesicular membrane trafficking protein (BET1), transcript variant 4, non-coding RNA
51272	NM_001098787,NM_016526	BET1L	28.21	19.41	18.54	27.87	21.41	29.17	40.46	Homo sapiens Bet1 golgi vesicular membrane trafficking protein like (BET1L), transcript variant 2, mRNA
55859	NM_018476	BEX1	21.52	19.34	78.1	85.55	33.18	31.32	32.02	Homo sapiens brain expressed X-linked 1 (BEX1), mRNA
84707	NM_001168399,NM_001168400,NM_001168401,NM_032621	BEX2	1.08	9.03	31.56	18.93	6.17	10.44	12.69	Homo sapiens brain expressed X-linked 2 (BEX2), transcript variant 3, mRNA
27018	NM_001282674,NM_014380,NM_206915,NM_206917	BEX3	91.64	106.1	233.66	135.06	126.21	121.67	203.25	Homo sapiens brain expressed X-linked 3 (BEX3), transcript variant 1, mRNA
56271	NM_001080425,NM_001127688	BEX4	3.92	34.46	39.56	36.49	37.87	34.84	49.39	Homo sapiens brain expressed X-linked 4 (BEX4), transcript variant 1, mRNA
340542	NM_001012978,NM_001159560	BEX5	0.13	1.33	11.3	5.31	3.7	3.4	8.15	Homo sapiens brain expressed X-linked 5 (BEX5), transcript variant 2, mRNA
51283	NM_016561	BFAR	19.64	25.48	27.9	21.87	22.14	22.25	20.03	Homo sapiens bifunctional apoptosis regulator (BFAR), mRNA
631	NM_001161705,NM_001195,NM_001278606,NM_001278607,NM_001278608	BFSP1	0.25	1.83	1.68	1.22	2.25	1.63	1.98	Homo sapiens beaded filament structural protein 1 (BFSP1), transcript variant 5, mRNA
8419	NM_003571	BFSP2	0	0	0	0	0	0.14	0.14	Homo sapiens beaded filament structural protein 2 (BFSP2), mRNA
632	NM_199173	BGLAP	0.79	0.62	0.63	0	0.2	0.43	0.68	Homo sapiens bone gamma-carboxyglutamate protein (BGLAP), mRNA
633	NM_001711	BGN	499.96	30.31	2.61	7.56	117.4	115.96	289.81	Homo sapiens biglycan (BGN), mRNA
168620	NM_177455	BHLHA15	0	0.16	1.61	2.39	1.81	2.61	0.79	Homo sapiens basic helix-loop-helix family member a15 (BHLHA15), mRNA
727857	NM_001164405	BHLHA9	0	0	0.48	0.48	0.33	0.16	0	Homo sapiens basic helix-loop-helix family member a9 (BHLHA9), mRNA
80823	NM_001142524,NM_001142525,NM_001142526,NM_001142527,NM_001142528,NM_001142529,NM_001142530,NM_030639	BHLHB9	1.21	3.54	5.36	7.25	5.82	4.61	1.67	Homo sapiens basic helix-loop-helix domain containing, class B, 9 (BHLHB9), transcript variant 2, mRNA
27319	NM_152414	BHLHE22	0	0	0	0.03	0	0.65	0.34	Homo sapiens basic helix-loop-helix family member e22 (BHLHE22), mRNA
128408	NM_080606	BHLHE23	0	0	0.42	0	0	0	0	Homo sapiens basic helix-loop-helix family member e23 (BHLHE23), mRNA
8553	NM_003670	BHLHE40	76.46	21.84	1.29	62.48	33.59	32.71	32.08	Homo sapiens basic helix-loop-helix family member e40 (BHLHE40), mRNA
79365	NM_030762	BHLHE41	4.71	0.23	1.06	0.51	1.2	2.79	1.86	Homo sapiens basic helix-loop-helix family member e41 (BHLHE41), mRNA
388553	NM_001310124	BHMG1	0	0	0	0	0.16	0	0.27	Homo sapiens basic helix-loop-helix and HMG-box containing 1 (BHMG1), mRNA
635	NM_001713	BHMT	0.09	0.04	0.89	0.31	0.13	0.26	0.22	Homo sapiens betaine--homocysteine S-methyltransferase (BHMT), mRNA
23743	NM_001178005,NM_017614	BHMT2	2.19	2.17	2.09	2.08	2.9	1.91	2.11	Homo sapiens betaine--homocysteine S-methyltransferase 2 (BHMT2), transcript variant 1, mRNA
80114	NM_001080512	BICC1	14.52	1.73	1.03	0.27	1.21	0.88	0.35	Homo sapiens BicC family RNA binding protein 1 (BICC1), mRNA
636	NM_001003398,NM_001714	BICD1	5.05	7.02	8.87	5.84	5.69	6.76	2.41	Homo sapiens BICD cargo adaptor 1 (BICD1), transcript variant 1, mRNA
23299	NM_001003800,NM_015250	BICD2	16.59	14.68	8.37	12.02	15.93	11.53	6.51	Homo sapiens BICD cargo adaptor 2 (BICD2), transcript variant 2, mRNA
92558	NM_207311	BICDL1	0.03	5.13	12.93	9.04	6.91	5.85	5.07	Homo sapiens BICD family like cargo adaptor 1 (BICDL1), mRNA
146439	NM_001103175	BICDL2	4.76	1.26	9.81	4.93	0.62	1.72	0.3	Homo sapiens BICD family like cargo adaptor 2 (BICDL2), mRNA
637	NM_001196,NM_001244567,NM_001244569,NM_001244570,NM_001244572,NM_197966,NM_197967	BID	7.6	12.54	15.35	6.31	7.89	7.27	9.43	Homo sapiens BH3 interacting domain death agonist (BID), transcript variant 3, mRNA
638	NM_001197	BIK	0	3.22	1.16	1.15	0.83	3.88	6.37	Homo sapiens BCL2 interacting killer (BIK), mRNA
274	NM_001320632,NM_001320633,NM_001320634,NM_001320640,NM_001320641,NM_001320642,NM_004305,NM_139343,NM_139344,NM_139345,NM_139346,NM_139347,NM_139348,NM_139349,NM_139350,NM_139351	BIN1	17.62	17.15	22.01	11.01	34.02	26.04	58.4	Homo sapiens bridging integrator 1 (BIN1), transcript variant 10, mRNA
51411	NM_001290007,NM_001290008,NM_001290009,NM_016293	BIN2	0.05	0.35	0.1	0.1	0.05	0.36	0.4	Homo sapiens bridging integrator 2 (BIN2), transcript variant 1, mRNA
55909	NM_018688	BIN3	6.68	10.47	13.08	9.22	8.92	12.33	17.18	Homo sapiens bridging integrator 3 (BIN3), mRNA
329	NM_001166,NM_001256163,NM_001256166	BIRC2	32	24.66	13.1	19.86	19.8	16.39	17.58	Homo sapiens baculoviral IAP repeat containing 2 (BIRC2), transcript variant 3, mRNA
330	NM_001165,NM_182962	BIRC3	0.61	0.25	0	0.02	0.11	0.36	0.12	Homo sapiens baculoviral IAP repeat containing 3 (BIRC3), transcript variant 2, mRNA
332	NM_001012270,NM_001012271,NM_001168	BIRC5	4.57	30.11	56.19	50.36	42.21	42.19	44.8	Homo sapiens baculoviral IAP repeat containing 5 (BIRC5), transcript variant 1, mRNA
57448	NM_016252	BIRC6	7.86	12.95	7.77	8.5	9.64	13.64	3.42	Homo sapiens baculoviral IAP repeat containing 6 (BIRC6), mRNA
79444	NM_022161,NM_139317	BIRC7	0.47	0.49	0.08	1.98	2.04	0.67	1.02	Homo sapiens baculoviral IAP repeat containing 7 (BIRC7), transcript variant 1, mRNA
54841	NM_001159596,NM_017693	BIVM	3.87	6.34	3.19	3.42	5.69	4.97	5.84	Homo sapiens basic, immunoglobulin-like variable motif containing (BIVM), transcript variant 1, mRNA
100533467	NM_001204425	BIVM-ERCC5	3.02	1.21	1.23	0.54	0.99	2.98	0	Homo sapiens BIVM-ERCC5 readthrough (BIVM-ERCC5), mRNA
10904	NM_001167820,NM_001167821,NM_001167822,NM_001167823,NM_001317074,NM_001317075,NM_006698	BLCAP	21.91	12.6	17.79	19.58	18.72	23.78	32.78	Homo sapiens bladder cancer associated protein (BLCAP), transcript variant 1, mRNA
640	NM_001715	BLK	0.2	0.04	0	0.04	0.08	0.13	0.08	Homo sapiens BLK proto-oncogene, Src family tyrosine kinase (BLK), mRNA
641	NM_000057,NM_001287246,NM_001287247,NM_001287248	BLM	0.68	5.99	10.35	6.58	5.76	8.75	3.58	Homo sapiens Bloom syndrome RecQ like helicase (BLM), transcript variant 4, mRNA
642	NM_000386	BLMH	6.74	22.6	42.59	36.12	34.91	31.8	34.74	Homo sapiens bleomycin hydrolase (BLMH), mRNA
29760	NM_001114094,NM_001258440,NM_001258441,NM_001258442,NM_013314	BLNK	0	0	0.09	0.08	0	0	0	Homo sapiens B-cell linker (BLNK), transcript variant 9, non-coding RNA
2647	NM_001487	BLOC1S1	28.09	45.54	64.43	43.7	58.43	46.97	102.85	Homo sapiens biogenesis of lysosomal organelles complex 1 subunit 1 (BLOC1S1), transcript variant 4, non-coding RNA
282991	NM_001001342,NM_001282436,NM_001282437,NM_001282438,NM_001282439,NM_173809	BLOC1S2	13.35	8.87	17.23	19.71	11.89	12.83	10.99	Homo sapiens biogenesis of lysosomal organelles complex 1 subunit 2 (BLOC1S2), transcript variant 1, mRNA
388552	NM_212550	BLOC1S3	5.41	5.03	2.74	5.28	5.51	5.06	7.1	Homo sapiens biogenesis of lysosomal organelles complex 1 subunit 3 (BLOC1S3), mRNA
55330	NM_018366	BLOC1S4	7.52	8.46	14.12	13.49	11.55	12.34	17.92	Homo sapiens biogenesis of lysosomal organelles complex 1 subunit 4 (BLOC1S4), mRNA
63915	NM_001199322,NM_001199323,NM_201280	BLOC1S5	3.73	7.58	6.2	5.3	7.88	5.85	5.48	Homo sapiens biogenesis of lysosomal organelles complex 1 subunit 5 (BLOC1S5), transcript variant 1, mRNA
26258	NM_001311255,NM_001311256,NM_012388	BLOC1S6	21.23	15.16	9.64	13.09	13.17	11.56	9.98	Homo sapiens biogenesis of lysosomal organelles complex 1 subunit 6 (BLOC1S6), transcript variant 13, non-coding RNA
644	NM_000712,NM_001253823	BLVRA	17.21	12.46	23.31	8.7	21.27	8.87	12.48	Homo sapiens biliverdin reductase A (BLVRA), transcript variant 2, mRNA
645	NM_000713	BLVRB	21	13.01	13.04	19.86	24.57	15.66	41.5	Homo sapiens biliverdin reductase B (BLVRB), mRNA
8548	NM_001320972,NM_001320973,NM_003666	BLZF1	10.99	8.68	4.64	9.31	6.19	8.01	5.28	Homo sapiens basic leucine zipper nuclear factor 1 (BLZF1), transcript variant 1, mRNA
90427	NM_001003940,NM_001003942,NM_001003943,NM_033503	BMF	0.3	39.41	5.42	15.17	28.87	28.1	32.83	Homo sapiens Bcl2 modifying factor (BMF), transcript variant 2, mRNA
648	NM_005180	BMI1	8.63	5.57	1.88	8.99	5.89	8.84	1.72	Homo sapiens BMI1 proto-oncogene, polycomb ring finger (BMI1), mRNA
649	NM_001199,NM_006129	BMP1	40.87	34.62	2.9	13.11	16.73	23.34	30.74	Homo sapiens bone morphogenetic protein 1 (BMP1), transcript variant 5, non-coding RNA
27302	NM_014482	BMP10	0	0	0	0	0	0	0.29	Homo sapiens bone morphogenetic protein 10 (BMP10), mRNA
650	NM_001200	BMP2	17.8	2.98	0.75	1.32	2.79	25.37	31.33	Homo sapiens bone morphogenetic protein 2 (BMP2), mRNA
55589	NM_017593,NM_198892	BMP2K	4.41	5.33	3.66	6.29	8.42	6.17	2.35	Homo sapiens BMP2 inducible kinase (BMP2K), transcript variant 1, mRNA
651	NM_001201	BMP3	0.18	0.55	0.37	0.36	0.17	0.44	0.67	Homo sapiens bone morphogenetic protein 3 (BMP3), mRNA
652	NM_001202,NM_130850	BMP4	0.12	48.79	5.23	4.99	22.89	19.1	46.67	Homo sapiens bone morphogenetic protein 4 (BMP4), transcript variant 2, mRNA
653	NM_021073	BMP5	0	3.63	0.03	0.05	0.67	1.22	3.21	Homo sapiens bone morphogenetic protein 5 (BMP5), mRNA
654	NM_001718	BMP6	35.33	2.86	5.34	5.26	4.67	8.29	25.87	Homo sapiens bone morphogenetic protein 6 (BMP6), mRNA
655	NM_001719	BMP7	0.49	8.27	9.98	4.77	12.39	17.58	12.92	Homo sapiens bone morphogenetic protein 7 (BMP7), mRNA
353500	NM_181809	BMP8A	0.78	1.26	0.6	1.09	1.05	1.1	1.04	Homo sapiens bone morphogenetic protein 8a (BMP8A), mRNA
656	NM_001720	BMP8B	0.43	0.88	0.8	0.61	1	1.08	0.82	Homo sapiens bone morphogenetic protein 8b (BMP8B), mRNA
168667	NM_133468	BMPER	12.16	1.58	0.17	0.21	0.26	4.68	6.79	Homo sapiens BMP binding endothelial regulator (BMPER), mRNA
657	NM_004329	BMPR1A	8.6	31.02	33.07	14.12	13.69	23.91	7.03	Homo sapiens bone morphogenetic protein receptor type 1A (BMPR1A), mRNA
658	NM_001203,NM_001256792,NM_001256793,NM_001256794	BMPR1B	0.28	3.1	0.37	1.2	1.59	0.79	0.31	Homo sapiens bone morphogenetic protein receptor type 1B (BMPR1B), transcript variant 4, mRNA
659	NM_001204	BMPR2	11.89	13.56	2.34	4.24	6.39	7.26	3.35	Homo sapiens bone morphogenetic protein receptor type 2 (BMPR2), mRNA
9790	NM_014753	BMS1	9.13	13.98	21.46	25.43	16.15	20.33	12.02	Homo sapiens BMS1, ribosome biogenesis factor (BMS1), mRNA
154743	NM_152556	BMT2	5.79	2.72	0.99	0.98	1.76	2.17	1.67	Homo sapiens base methyltransferase of 25S rRNA 2 homolog (BMT2), mRNA
660	NM_001320866,NM_001721,NM_203281	BMX	0	0	0.04	0	0.04	0	0	Homo sapiens BMX non-receptor tyrosine kinase (BMX), transcript variant 1, mRNA
646	NM_001301206,NM_001717	BNC1	1.46	6.46	0.16	5.88	4.47	1.98	1.73	Homo sapiens basonuclin 1 (BNC1), transcript variant 1, mRNA
54796	NM_001317939,NM_001317940,NM_017637	BNC2	3.1	2.14	1.41	0.36	0.64	0.88	0.26	Homo sapiens basonuclin 2 (BNC2), transcript variant 1, mRNA
662	NM_001205,NM_013978,NM_013979,NM_013980	BNIP1	4.08	3.43	7.64	6.39	7.02	6.81	6.43	Homo sapiens BCL2/adenovirus E1B 19kDa interacting protein 1 (BNIP1), transcript variant BNIP1-c, mRNA
663	NM_001320674,NM_001320675,NM_004330	BNIP2	12.42	11.14	9.51	10.75	10.07	11.2	8.04	Homo sapiens BCL2/adenovirus E1B 19kDa interacting protein 2 (BNIP2), transcript variant 2, mRNA
664	NM_004052	BNIP3	309.28	18.29	29.02	14.11	22.49	34.99	42.74	Homo sapiens BCL2/adenovirus E1B 19kDa interacting protein 3 (BNIP3), mRNA
665	NM_004331	BNIP3L	126.05	36.83	13.6	12.91	21.93	17.27	19.08	Homo sapiens BCL2/adenovirus E1B 19kDa interacting protein 3-like (BNIP3L), mRNA
149428	NM_001159642,NM_138278	BNIPL	2.21	5.1	4.12	3.24	3.57	3.63	3.41	Homo sapiens BCL2/adenovirus E1B 19kD interacting protein like (BNIPL), transcript variant 1, mRNA
91653	NM_001301861,NM_001301867,NM_033254	BOC	5.65	5.86	1.51	5.02	6.16	7.22	7.74	Homo sapiens BOC cell adhesion associated, oncogene regulated (BOC), transcript variant 2, mRNA
91272	NM_001159651,NM_138369	BOD1	14.26	42.58	65.26	46.58	51.97	35.89	52.03	Homo sapiens biorientation of chromosomes in cell division 1 (BOD1), transcript variant 1, mRNA
259282	NM_148894	BOD1L1	5.8	13.46	7.31	15.72	12.37	10.63	3.64	Homo sapiens biorientation of chromosomes in cell division 1 like 1 (BOD1L1), mRNA
284257	NM_001257964	BOD1L2	0	0	0.07	0	0	0	0	Homo sapiens biorientation of chromosomes in cell division 1 like 2 (BOD1L2), mRNA
666	NM_032515	BOK	24.51	36.26	20.92	23.55	22	17.52	29.17	Homo sapiens BCL2-related ovarian killer (BOK), mRNA
51027	NM_001321025,NM_001321026,NM_016074	BOLA1	4.98	4.88	9.21	3.42	5.36	7.56	10.74	Homo sapiens bolA family member 1 (BOLA1), transcript variant 3, mRNA
552900	NM_001031827,NM_001320579	BOLA2	12.68	9.15	32.64	25.52	19.39	20.11	21.16	Homo sapiens bolA family member 2 (BOLA2), transcript variant 3, non-coding RNA
654483	NM_001039182,NM_001320607	BOLA2B	12.68	9.15	32.64	25.52	19.39	20.11	21.16	Homo sapiens bolA family member 2B (BOLA2B), transcript variant 2, mRNA
107282092	NM_001320622,NM_001320623,NM_001320624,NM_001320625,NM_001320627,NM_001320628	BOLA2-SMG1P6	20.98	19.55	31.13	33.39	20.95	29.81	29.94	Homo sapiens BOLA2-SMG1P6 readthrough (BOLA2-SMG1P6), transcript variant 7, non-coding RNA
388962	NM_001035505,NM_212552	BOLA3	32.11	14.66	65.63	37.31	32.42	32.53	31.23	Homo sapiens bolA family member 3 (BOLA3), transcript variant 1, mRNA
66037	NM_001284358,NM_001284361,NM_001284362,NM_033030,NM_197970	BOLL	0	0.13	0	0.3	0.32	0.12	0.09	Homo sapiens boule homolog, RNA binding protein (BOLL), transcript variant 1, mRNA
23246	NM_015201	BOP1	20.33	26.47	67.36	75.74	57.28	46.92	44.56	Homo sapiens block of proliferation 1 (BOP1), mRNA
79866	NM_001286746,NM_001286747,NM_024808	BORA	1.34	7.23	7.13	5.7	6.48	9.6	6.81	Homo sapiens bora, aurora kinase A activator (BORA), transcript variant 1, mRNA
118426	NM_001300742,NM_058169	BORCS5	1.68	3.19	3.14	2.87	4.24	3.61	2.59	Homo sapiens BLOC-1 related complex subunit 5 (BORCS5), transcript variant 1, mRNA
54785	NM_017622	BORCS6	2.9	4.06	2.57	2.25	3.25	3.81	7.69	Homo sapiens BLOC-1 related complex subunit 6 (BORCS6), mRNA
119032	NM_001136200,NM_144591	BORCS7	7.56	7.25	4.93	5.85	5.53	5.62	7.86	Homo sapiens BLOC-1 related complex subunit 7 (BORCS7), transcript variant 2, mRNA
729991	NM_001145783,NM_001145784	BORCS8	7.8	7.41	7.83	11.06	9.03	10.88	15.05	Homo sapiens BLOC-1 related complex subunit 8 (BORCS8), transcript variant 1, mRNA
4207	NM_005919	BORCS8-MEF2B	1.28	1.64	0.24	0	1.02	1.18	1.19	Homo sapiens BORCS8-MEF2B readthrough (BORCS8-MEF2B), transcript variant 3, non-coding RNA
669	NM_001293085,NM_001724,NM_199186	BPGM	19.83	9.09	8.6	8.14	8.2	9.56	8.1	Homo sapiens bisphosphoglycerate mutase (BPGM), transcript variant 2, mRNA
670	NM_001302777,NM_004332	BPHL	2.62	9.3	8.87	4.22	7.23	5.89	7.92	Homo sapiens biphenyl hydrolase-like (serine hydrolase) (BPHL), transcript variant 2, non-coding RNA
671	NM_001725	BPI	0.05	0	0	0	0.06	0	0.06	Homo sapiens bactericidal/permeability-increasing protein (BPI), mRNA
92747	NM_033197	BPIFB1	0	0	0	0	0	0	0.12	Homo sapiens BPI fold containing family B member 1 (BPIFB1), mRNA
80341	NM_025227	BPIFB2	0	0	0	0	0	0.06	0	Homo sapiens BPI fold containing family B member 2 (BPIFB2), mRNA
359710	NM_182658	BPIFB3	0	0	0	0	0	0	0.07	Homo sapiens BPI fold containing family B member 3 (BPIFB3), mRNA
149954	NM_182519	BPIFB4	0	0	0	0	0.05	0.05	0.1	Homo sapiens BPI fold containing family B member 4 (BPIFB4), mRNA
128859	NM_174897	BPIFB6	0	0	0	0	0	0	0.16	Homo sapiens BPI fold containing family B member 6 (BPIFB6), mRNA
10380	NM_001286149,NM_001286150,NM_001286151,NM_006085	BPNT1	11.35	13.91	15.73	11.94	16.12	14.92	16.23	Homo sapiens 3'(2'), 5'-bisphosphate nucleotidase 1 (BPNT1), transcript variant 1, mRNA
2186	NM_004459,NM_182641	BPTF	4.81	18.17	17.28	11.29	12.85	16.01	5.21	Homo sapiens bromodomain PHD finger transcription factor (BPTF), transcript variant 1, mRNA
673	NM_004333	BRAF	3.84	4.11	3.34	4.25	6.16	4.84	2.29	Homo sapiens B-Raf proto-oncogene, serine/threonine kinase (BRAF), mRNA
8315	NM_006768	BRAP	5.24	12.8	10.1	15.27	10.61	14.32	10.89	Homo sapiens BRCA1 associated protein (BRAP), mRNA
221927	NM_152743	BRAT1	8.23	17.31	28.34	24.61	20.41	22.85	31.74	Homo sapiens BRCA1 associated ATM activator 1 (BRAT1), mRNA
672	NM_007294,NM_007297,NM_007298,NM_007299,NM_007300	BRCA1	2.42	5.74	8.17	6.13	5.02	9.47	5.2	Homo sapiens breast cancer 1 (BRCA1), transcript variant 6, non-coding RNA
675	NM_000059	BRCA2	0.84	1.85	2.29	3.43	2.16	2.59	0.61	Homo sapiens breast cancer 2 (BRCA2), mRNA
79184	NM_001018055,NM_001242640,NM_024332	BRCC3	6.1	7.04	8.12	8.61	6.01	7.27	4.77	Homo sapiens BRCA1/BRCA2-containing complex subunit 3 (BRCC3), transcript variant 1, mRNA
23774	NM_001304808,NM_001304809	BRD1	6.72	19.31	11.11	14.87	13.53	18.28	13.21	Homo sapiens bromodomain containing 1 (BRD1), transcript variant 2, mRNA
6046	NM_001113182,NM_001199455,NM_001199456,NM_001291986,NM_005104	BRD2	40.13	50.08	57.65	75.78	52.34	77.19	58	Homo sapiens bromodomain containing 2 (BRD2), transcript variant 1, mRNA
8019	NM_007371	BRD3	7	20.65	17.17	15.25	15.7	14.55	9.85	Homo sapiens bromodomain containing 3 (BRD3), mRNA
23476	NM_014299,NM_058243	BRD4	12.69	25.31	20.61	36.81	23.59	29.58	14.85	Homo sapiens bromodomain containing 4 (BRD4), transcript variant long, mRNA
29117	NM_001173984,NM_013263	BRD7	12.3	41.8	50.65	46.5	51.35	56.3	41.74	Homo sapiens bromodomain containing 7 (BRD7), transcript variant 2, mRNA
10902	NM_001164326,NM_001300961,NM_001300962,NM_001300966,NM_006696,NM_139199	BRD8	8.59	24.89	24.38	21	21.83	32.61	28.75	Homo sapiens bromodomain containing 8 (BRD8), transcript variant 2, mRNA
65980	NM_001009877,NM_001317951,NM_023924	BRD9	11.34	18.47	25.85	26.31	25.75	24.69	22.7	Homo sapiens bromodomain containing 9 (BRD9), transcript variant 5, non-coding RNA
676	NM_001242805,NM_001242806,NM_001242807,NM_001242808,NM_001242810,NM_001726,NM_207189	BRDT	0.15	0.47	0.47	0.78	0.6	0.97	0.75	Homo sapiens bromodomain testis associated (BRDT), transcript variant 1, mRNA
9577	NM_001261840,NM_004899,NM_199191,NM_199192,NM_199193,NM_199194	BRE	4.6	11.22	11.44	2.26	6.06	11.66	12.02	BRISC and BRCA1 A complex member 2
2972	NM_001242786,NM_001242787,NM_001242788,NM_001242789,NM_001242790,NM_001519,NM_145685	BRF1	7.81	8.02	7.29	6.36	6.39	10.77	11.1	Homo sapiens BRF1, RNA polymerase III transcription initiation factor 90 kDa subunit (BRF1), transcript variant 3, mRNA
55290	NM_018310	BRF2	7.02	6.29	9.93	11.8	7.48	11.71	12.44	Homo sapiens BRF2, RNA polymerase III transcription initiation factor 50 kDa subunit (BRF2), mRNA
25798	NM_001159491,NM_015379	BRI3	81.48	60.56	42.39	72.92	82.34	62.39	154.56	Homo sapiens brain protein I3 (BRI3), transcript variant 1, mRNA
140707	NM_080626	BRI3BP	4.53	5.45	11.03	17.43	15.05	11.68	7.36	Homo sapiens BRI3 binding protein (BRI3BP), mRNA
283870	NM_182563	BRICD5	2.58	5.01	7.81	5.2	8.59	6.29	15.68	Homo sapiens BRICHOS domain containing 5 (BRICD5), mRNA
1620	NM_014618	BRINP1	2.54	3.48	11.06	1.86	0.7	3.63	0.67	Homo sapiens BMP/retinoic acid inducible neural specific 1 (BRINP1), mRNA
57795	NM_021165	BRINP2	0	0	0.47	0.2	0.12	0.18	0.03	Homo sapiens BMP/retinoic acid inducible neural specific 2 (BRINP2), mRNA
339479	NM_001317188,NM_199051	BRINP3	0	0.04	0.04	0.04	0.04	0	0	Homo sapiens BMP/retinoic acid inducible neural specific 3 (BRINP3), transcript variant 1, mRNA
83990	NM_032043	BRIP1	2.37	10.27	7.65	7.43	6.44	7	2.71	Homo sapiens BRCA1 interacting protein C-terminal helicase 1 (BRIP1), mRNA
55299	NM_018321	BRIX1	9.07	23.63	54.55	57.58	30.67	41.68	34.54	Homo sapiens BRX1, biogenesis of ribosomes (BRIX1), mRNA
55845	NM_018462	BRK1	67.81	83.34	99.5	71.38	83.16	84.38	135.39	Homo sapiens BRICK1, SCAR/WAVE actin nucleating complex subunit (BRK1), mRNA
25855	NM_001024957,NM_015399	BRMS1	16.49	25.32	45.51	52.99	29.56	43.08	43.09	Homo sapiens breast cancer metastasis suppressor 1 (BRMS1), transcript variant 1, mRNA
84312	NM_032352	BRMS1L	2.53	6	5.22	4.9	3.9	3.75	2.14	Homo sapiens breast cancer metastasis-suppressor 1-like (BRMS1L), mRNA
148362	NM_001288579,NM_001288580,NM_001288581,NM_144695	BROX	11.1	10.4	6.64	8.51	7.1	9.02	7.5	Homo sapiens BRO1 domain and CAAX motif containing (BROX), transcript variant 5, non-coding RNA
7862	NM_001003694,NM_001319049,NM_001319050,NM_004634	BRPF1	4.38	7.64	9.75	13.28	7.49	10.92	7.86	Homo sapiens bromodomain and PHD finger containing 1 (BRPF1), transcript variant 2, mRNA
27154	NM_015695	BRPF3	8.11	14.35	8.29	22.81	15.09	18.21	9.03	Homo sapiens bromodomain and PHD finger containing 3 (BRPF3), mRNA
84446	NM_032430	BRSK1	6.72	7.13	9.29	14.61	8.53	10.67	10.84	Homo sapiens BR serine/threonine kinase 1 (BRSK1), mRNA
9024	NM_001256627,NM_001256629,NM_001256630,NM_001282218,NM_003957	BRSK2	0.2	2.27	10.8	3.65	2.64	3.59	1.95	Homo sapiens BR serine/threonine kinase 2 (BRSK2), transcript variant 5, non-coding RNA
54014	NM_001007246,NM_018963,NM_033656	BRWD1	9.37	9.34	6.73	8.38	11.16	10	7.52	Homo sapiens bromodomain and WD repeat domain containing 1 (BRWD1), transcript variant 2, mRNA
254065	NM_153252	BRWD3	2.2	9.03	5.17	5.12	7.78	5.6	1.91	Homo sapiens bromodomain and WD repeat domain containing 3 (BRWD3), mRNA
26580	NM_001122955,NM_001130702,NM_032667	BSCL2	15.28	39.79	41.85	81.95	51.22	70.97	94.92	Homo sapiens Berardinelli-Seip congenital lipodystrophy 2 (seipin) (BSCL2), transcript variant 5, non-coding RNA
55108	NM_001143888,NM_001143889,NM_001143890,NM_001300958,NM_018045	BSDC1	22.23	28.91	14.81	19.35	16.78	18.41	19.6	Homo sapiens BSD domain containing 1 (BSDC1), transcript variant 6, non-coding RNA
682	NM_001322243,NM_001728,NM_198589,NM_198590,NM_198591	BSG	285.74	434.82	442.63	380.59	436.98	468.59	643.64	Homo sapiens basigin (Ok blood group) (BSG), transcript variant 4, mRNA
8927	NM_003458	BSN	0.07	0.46	0.5	0.65	0.41	0.59	0.13	Homo sapiens bassoon presynaptic cytomatrix protein (BSN), mRNA
7809	NM_057176	BSND	0	0.24	0.08	0.24	0.08	0	0.16	Homo sapiens barttin CLCNK type accessory beta subunit (BSND), mRNA
54836	NM_001317943,NM_001317944,NM_017688	BSPRY	0	1.48	2.14	1.36	1.05	2.36	5.43	Homo sapiens B-box and SPRY domain containing (BSPRY), transcript variant 2, mRNA
683	NM_004334	BST1	22.35	6.07	1.26	0.51	0.9	0.97	2.75	Homo sapiens bone marrow stromal cell antigen 1 (BST1), mRNA
684	NM_004335	BST2	5.43	6.34	71.19	38.57	91.06	49.38	184.26	Homo sapiens bone marrow stromal cell antigen 2 (BST2), mRNA
9044	NM_003972	BTAF1	9.68	18.34	11.27	14.26	20.77	17.08	7.44	Homo sapiens B-TFIID TATA-box binding protein associated factor 1 (BTAF1), mRNA
53339	NM_001011885,NM_025238	BTBD1	22.44	24.28	15.44	22.95	25.4	23.95	17.32	Homo sapiens BTB domain containing 1 (BTBD1), transcript variant 1, mRNA
84280	NM_001297741,NM_001297742,NM_032320	BTBD10	11.46	23.19	13.12	24.24	22.78	14.48	14.83	Homo sapiens BTB domain containing 10 (BTBD10), transcript variant 2, mRNA
121551	NM_001017523,NM_001018072	BTBD11	0.68	2.41	7.22	1.6	3.44	1.93	1.34	Homo sapiens BTB domain containing 11 (BTBD11), transcript variant a, mRNA
118663	NM_001318189,NM_144587	BTBD16	0.11	0	0	0	0	0	0	Homo sapiens BTB domain containing 16 (BTBD16), transcript variant 2, mRNA
388419	NM_001080466	BTBD17	0.06	0.07	4.48	0.06	0	0.2	0.13	Homo sapiens BTB domain containing 17 (BTBD17), mRNA
643376	NM_001145101	BTBD18	0.03	0	0.04	0	0.04	0.04	0.03	Homo sapiens BTB domain containing 18 (BTBD18), mRNA
149478	NM_001136537	BTBD19	3.97	4.11	0.21	1.87	2.8	5.55	2.48	Homo sapiens BTB domain containing 19 (BTBD19), mRNA
55643	NM_017797	BTBD2	29	51.7	56.15	44.05	77.28	60.76	87.15	Homo sapiens BTB domain containing 2 (BTBD2), mRNA
22903	NM_001282550,NM_001282551,NM_001282552,NM_001282554,NM_014962,NM_181443	BTBD3	5.8	16.95	10.08	16.64	15.87	14.62	9.03	Homo sapiens BTB domain containing 3 (BTBD3), transcript variant 2, mRNA
90135	NM_033271	BTBD6	17.44	8.87	8.81	16.88	11.49	10.13	15.12	Homo sapiens BTB domain containing 6 (BTBD6), mRNA
55727	NM_001002860,NM_001289133,NM_018167	BTBD7	5.74	10.86	6.74	10.72	8.48	7.99	4.12	Homo sapiens BTB domain containing 7 (BTBD7), transcript variant 2, mRNA
284697	NM_183242	BTBD8	0.21	0.6	0	0.45	0.31	0.38	0.22	Homo sapiens BTB domain containing 8 (BTBD8), mRNA
114781	NM_001099272,NM_001172418,NM_052893,NM_152733	BTBD9	3.07	1.69	0.92	0.79	0.97	1.77	0.91	Homo sapiens BTB domain containing 9 (BTBD9), transcript variant 3, mRNA
685	NM_001316963,NM_001729	BTC	0.31	0.19	0	0.12	0	0.08	0	Homo sapiens betacellulin (BTC), transcript variant 1, mRNA
686	NM_000060,NM_001281723,NM_001281724,NM_001281725,NM_001281726	BTD	5.28	4.8	6.95	7.33	5.03	3.03	5.71	biotinidase
689	NM_001037637,NM_001207	BTF3	183.81	326.58	555.33	416.84	443.65	404.12	561.19	Homo sapiens basic transcription factor 3 (BTF3), transcript variant 2, mRNA
91408	NM_001136497,NM_001243767,NM_152265	BTF3L4	7.44	21.73	23.81	21.11	20.53	19.97	20.59	Homo sapiens basic transcription factor 3-like 4 (BTF3L4), transcript variant 1, mRNA
694	NM_001731	BTG1	27.52	12.69	7.72	11.74	21.2	9.53	10.78	Homo sapiens B-cell translocation gene 1, anti-proliferative (BTG1), mRNA
7832	NM_006763	BTG2	3.98	8.45	0.48	3.26	7.76	14.51	21.87	Homo sapiens BTG family member 2 (BTG2), mRNA
10950	NM_001130914,NM_006806	BTG3	15.49	26.56	12.17	22.46	22.74	18.99	22.9	Homo sapiens BTG family member 3 (BTG3), transcript variant 2, mRNA
54766	NM_017589	BTG4	0	0.11	0	0.11	0	0.34	0.43	Homo sapiens BTG family member 4 (BTG4), mRNA
695	NM_000061,NM_001287344,NM_001287345	BTK	0.05	0	0.17	0.14	0.13	0.38	1.03	Homo sapiens Bruton tyrosine kinase (BTK), transcript variant 2, mRNA
151888	NM_001085357,NM_181780	BTLA	0	0	0	0.04	0	0	0	Homo sapiens B and T lymphocyte associated (BTLA), transcript variant 1, mRNA
696	NM_001732	BTN1A1	0	0	0.27	0.04	0	0.23	0	Homo sapiens butyrophilin subfamily 1 member A1 (BTN1A1), mRNA
11120	NM_001197233,NM_001197234,NM_007049,NM_078476	BTN2A1	18.29	9.77	6.1	11.54	8.71	11.38	9.82	Homo sapiens butyrophilin subfamily 2 member A1 (BTN2A1), transcript variant 2, mRNA
10385	NM_001197237,NM_001197238,NM_001197239,NM_001197240,NM_006995,NM_181531	BTN2A2	6.93	5.59	5.01	2.69	4.75	5.68	6.58	Homo sapiens butyrophilin subfamily 2 member A2 (BTN2A2), transcript variant 2, mRNA
11119	NM_001145008,NM_001145009,NM_007048,NM_194441	BTN3A1	2.07	1.12	1.86	0.45	2.94	2.7	2.42	Homo sapiens butyrophilin subfamily 3 member A1 (BTN3A1), transcript variant 2, mRNA
11118	NM_001197246,NM_001197247,NM_001197248,NM_001197249,NM_007047	BTN3A2	4.94	2.77	2.39	0.95	3.86	2.86	2.58	Homo sapiens butyrophilin subfamily 3 member A2 (BTN3A2), transcript variant 1, mRNA
10384	NM_001242803,NM_006994,NM_197974	BTN3A3	1.76	1.23	0.61	0.16	2.11	0.32	1.57	Homo sapiens butyrophilin subfamily 3 member A3 (BTN3A3), transcript variant 2, mRNA
100129094	NM_001287262	BTNL10	0	0	0	0.14	0	0	0	Homo sapiens butyrophilin like 10 (BTNL10), mRNA
56244	NM_001304561	BTNL2	0	0	0.15	0.07	0.07	0	0	Homo sapiens butyrophilin like 2 (BTNL2), mRNA
79908	NM_001040462,NM_001159707,NM_001159708,NM_001159709,NM_001159710,NM_024850	BTNL8	0	0.07	0.5	0.22	0.56	0.56	0.24	Homo sapiens butyrophilin like 8 (BTNL8), transcript variant 1, mRNA
153579	NM_001308245,NM_152547	BTNL9	0.08	0.12	0.31	0.39	0.25	0.29	0.71	Homo sapiens butyrophilin like 9 (BTNL9), transcript variant 1, mRNA
8945	NM_001256856,NM_003939,NM_033637	BTRC	4.03	7.39	6.71	4.06	6.03	8.96	4.77	Homo sapiens beta-transducin repeat containing E3 ubiquitin protein ligase (BTRC), transcript variant 1, mRNA
699	NM_001278616,NM_001278617,NM_004336	BUB1	2.88	31.96	40.35	29.39	44.8	40.15	21.71	Homo sapiens BUB1 mitotic checkpoint serine/threonine kinase (BUB1), transcript variant 1, mRNA
701	NM_001211	BUB1B	2.08	40.94	49.02	35.48	44.32	39.91	18.88	Homo sapiens BUB1 mitotic checkpoint serine/threonine kinase B (BUB1B), mRNA
106821730	NM_001128628,NM_001128629	BUB1B-PAK6	0	2.01	3.01	5.01	2.23	0.78	1.23	Homo sapiens BUB1B-PAK6 readthrough (BUB1B-PAK6), transcript variant 2, mRNA
9184	NM_001007793,NM_004725	BUB3	39.24	48.33	106.16	76.98	64.5	60.22	43.31	Homo sapiens BUB3, mitotic checkpoint protein (BUB3), transcript variant 1, mRNA
84811	NM_001159736,NM_032725	BUD13	3.36	8.97	14.11	14.68	11.21	14.85	14.63	Homo sapiens BUD13 homolog (BUD13), transcript variant 1, mRNA
8896	NM_003910	BUD31	42.61	41.97	60	80.93	46.12	65.35	93.22	Homo sapiens BUD31 homolog (BUD31), mRNA
11149	NM_001199563,NM_007073,NM_147147	BVES	5.71	2.4	1.63	1.82	3.02	2.43	1.45	Homo sapiens blood vessel epicardial substance (BVES), transcript variant B, mRNA
705	NM_004053	BYSL	8.99	15.26	25.05	35.91	20.3	24.05	20.62	Homo sapiens bystin like (BYSL), mRNA
9689	NM_001207067,NM_001207068,NM_001207069,NM_001321688,NM_001321690,NM_001321691,NM_001321693,NM_001321694,NM_014670	BZW1	209.11	83.42	132.99	159.84	95.54	136.99	78.93	Homo sapiens basic leucine zipper and W2 domains 1 (BZW1), transcript variant 4, mRNA
28969	NM_001159767,NM_014038	BZW2	15	35.53	61.82	49.61	60.51	41.87	49.3	Homo sapiens basic leucine zipper and W2 domains 2 (BZW2), transcript variant 3, non-coding RNA
11067	NM_007021	C10orf10	65.38	2.85	0.27	0.37	2.45	11.07	30.4	Homo sapiens chromosome 10 open reading frame 10 (C10orf10), mRNA
414152	NM_001164375,NM_001168390	C10orf105	0.09	0.02	1.31	0.09	0.16	0.14	0.11	Homo sapiens chromosome 10 open reading frame 105 (C10orf105), transcript variant 2, mRNA
219621	NM_173554	C10orf107	0.41	0	0.18	0.09	0	0.09	0.09	Homo sapiens chromosome 10 open reading frame 107 (C10orf107), mRNA
83938	NM_001305581,NM_032024	C10orf11	0.87	0.39	0.13	0	0.27	0.13	1.29	Homo sapiens chromosome 10 open reading frame 11 (C10orf11), transcript variant 3, non-coding RNA
221060	NM_153244	C10orf111	0.63	0.7	0.46	0.32	0.4	1.08	0.64	Homo sapiens chromosome 10 open reading frame 111 (C10orf111), mRNA
387638	NM_001010896,NM_001177483	C10orf113	0	0	0	0	0.2	0	0	Homo sapiens chromosome 10 open reading frame 113 (C10orf113), transcript variant 2, mRNA
283080	NM_001278522	C10orf126	0.27	0.65	0.71	0.64	0.73	0.68	0.35	Homo sapiens chromosome 10 open reading frame 126 (C10orf126), mRNA
170371	NM_001010863,NM_001288740,NM_001288741,NM_001288742,NM_001288743	C10orf128	0	0	0.07	0.14	0	0	0.07	Homo sapiens chromosome 10 open reading frame 128 (C10orf128), transcript variant 5, mRNA
100127889	NM_001130446	C10orf131	0	0.19	0.28	0.19	0.1	0.58	0.19	Homo sapiens chromosome 10 open reading frame 131 (C10orf131), mRNA
100130539	NM_001258000	C10orf142	0	0	0.2	0	0.31	0	0.3	Homo sapiens chromosome 10 open reading frame 142 (C10orf142), mRNA
56652	NM_001163812,NM_001163813,NM_001163814,NM_021830	C10orf2	2.57	8.56	19.47	16.96	9.62	11.26	9.71	Homo sapiens chromosome 10 open reading frame 2 (C10orf2), transcript variant 1, mRNA
220979	NM_001039380	C10orf25	0.1	0.66	1.8	1.04	1.87	2	2.28	Homo sapiens chromosome 10 open reading frame 25 (C10orf25), transcript variant 2, non-coding RNA
219738	NM_145306	C10orf35	1.16	6.18	20.9	17.68	10.63	10.67	12.91	Homo sapiens chromosome 10 open reading frame 35 (C10orf35), mRNA
64115	NM_022153	C10orf54	8.2	0.47	0.18	0.38	0.3	1.36	1.47	Homo sapiens chromosome 10 open reading frame 54 (C10orf54), mRNA
414236	NM_001001791	C10orf55	9.8	6.94	0.83	15.7	25.39	5.95	4.94	Homo sapiens chromosome 10 open reading frame 55 (C10orf55), mRNA
414157	NM_001009997	C10orf62	0	0.09	0	0	0	0	0	Homo sapiens chromosome 10 open reading frame 62 (C10orf62), mRNA
256815	NM_153714	C10orf67	0.14	0.08	0.11	0.19	0	0.04	0.11	Homo sapiens chromosome 10 open reading frame 67 (C10orf67), mRNA
118461	NM_001135196	C10orf71	0	0	0	0	0	0.02	0	Homo sapiens chromosome 10 open reading frame 71 (C10orf71), mRNA
79591	NM_024541	C10orf76	8.55	8.97	8.79	5.67	8.28	10.67	8.46	Homo sapiens chromosome 10 open reading frame 76 (C10orf76), mRNA
143379	NM_144661	C10orf82	0.1	2.42	6.11	7.78	3.85	4.5	1.63	Homo sapiens chromosome 10 open reading frame 82 (C10orf82), mRNA
80007	NM_024942	C10orf88	4.11	4.64	2.05	3.62	3.09	4.1	3.03	Homo sapiens chromosome 10 open reading frame 88 (C10orf88), mRNA
118611	NM_001004298	C10orf90	2.23	0	0.14	0	0.04	0.04	0.03	Homo sapiens chromosome 10 open reading frame 90 (C10orf90), mRNA
170393	NM_173541	C10orf91	0	0.15	0.15	0	0	1.56	1.05	Homo sapiens chromosome 10 open reading frame 91 (C10orf91), mRNA
79946	NM_024886	C10orf95	0.35	1.49	1.66	2.98	3.15	2.21	2.58	Homo sapiens chromosome 10 open reading frame 95 (C10orf95), mRNA
64776	NM_022761	C11orf1	2.04	3.38	7.76	6.19	7.2	8.42	10.7	Homo sapiens chromosome 11 open reading frame 1 (C11orf1), mRNA
56673	NM_020643	C11orf16	0.05	0.06	0.34	0.06	0.23	0.17	0.28	Homo sapiens chromosome 11 open reading frame 16 (C11orf16), mRNA
29125	NM_001142946	C11orf21	0	0.04	0	0	0	0	0	chromosome 11 open reading frame 21
53838	NM_001300913,NM_022338	C11orf24	43.05	13.29	20.03	22.74	16.25	19.99	26.05	Homo sapiens chromosome 11 open reading frame 24 (C11orf24), transcript variant 1, mRNA
280636	NM_001321335,NM_170746	C11orf31	11.63	30.92	63.69	45.66	44.69	42.91	62.26	Homo sapiens chromosome 11 open reading frame 31 (C11orf31), transcript variant 1, mRNA
160298	NM_173525	C11orf42	0.27	0.29	0.1	0.19	0	0.39	0	Homo sapiens chromosome 11 open reading frame 42 (C11orf42), mRNA
283171	NM_001271983	C11orf44	0.57	0.89	0.43	0.72	0.65	0.72	0.4	Homo sapiens chromosome 11 open reading frame 44 (C11orf44), mRNA
219833	NM_001256088,NM_145013	C11orf45	0.28	0.38	0.06	0.21	0.67	1.6	1.35	Homo sapiens chromosome 11 open reading frame 45 (C11orf45), transcript variant 3, non-coding RNA
79096	NM_001003676,NM_001003677,NM_001003678,NM_001278222,NM_024113	C11orf49	11.44	18.95	20.02	10.89	12.95	19.16	23.6	Homo sapiens chromosome 11 open reading frame 49 (C11orf49), transcript variant 7, non-coding RNA
91894	NM_080659	C11orf52	0.27	1.23	1.62	0.47	1.17	3.38	4.11	Homo sapiens chromosome 11 open reading frame 52 (C11orf52), mRNA
28970	NM_001286067,NM_001286068,NM_001286069,NM_001286070,NM_001286071,NM_014039	C11orf54	2.79	7.64	4.98	2.61	5.17	3.87	5.98	Homo sapiens chromosome 11 open reading frame 54 (C11orf54), transcript variant 4, mRNA
55216	NM_001082969,NM_001082970,NM_001301017,NM_001301019,NM_001301021,NM_018195	C11orf57	6.59	9.58	10.14	13.52	9.29	11.68	10.72	Homo sapiens chromosome 11 open reading frame 57 (C11orf57), transcript variant 4, non-coding RNA
10944	NM_014267	C11orf58	35.18	49.66	61.04	61.05	41.9	54.67	44.13	Homo sapiens chromosome 11 open reading frame 58 (C11orf58), mRNA
79864	NM_024806,NM_199124	C11orf63	1.31	0.98	1	1.55	1.36	1.38	1.08	Homo sapiens chromosome 11 open reading frame 63 (C11orf63), transcript variant 2, mRNA
160140	NM_152587	C11orf65	0	0.54	0	0.11	0.99	0.44	0.74	Homo sapiens chromosome 11 open reading frame 65 (C11orf65), mRNA
83638	NM_001135635,NM_031450	C11orf68	41.14	19.26	12.77	14.12	24.42	19.9	28.61	Homo sapiens chromosome 11 open reading frame 68 (C11orf68), transcript variant 2, mRNA
85016	NM_001195005,NM_032930	C11orf70	3.97	1.2	1.92	1.69	1.79	2.49	1.68	Homo sapiens chromosome 11 open reading frame 70 (C11orf70), transcript variant 1, mRNA
54494	NM_001271562,NM_019021	C11orf71	0.46	3.16	6.68	3.43	2.98	4.78	4.76	Homo sapiens chromosome 11 open reading frame 71 (C11orf71), transcript variant 2, mRNA
119710	NM_001276722,NM_001276723,NM_001276724,NM_001276725,NM_001276726,NM_001276727,NM_138787	C11orf74	9.92	6.99	11.47	7.67	9.1	7.35	11.46	Homo sapiens chromosome 11 open reading frame 74 (C11orf74), transcript variant 8, non-coding RNA
79703	NM_001302084,NM_024650	C11orf80	0.99	7.04	5.25	4.95	5.22	6.3	7.14	Homo sapiens chromosome 11 open reading frame 80 (C11orf80), transcript variant 1, mRNA
144097	NM_138471	C11orf84	11.03	48.98	57.59	65.08	63.04	55.4	60.31	Homo sapiens chromosome 11 open reading frame 84 (C11orf84), mRNA
254439	NM_001136485	C11orf86	0.09	0	0.09	0.28	0.48	0.1	0.92	Homo sapiens chromosome 11 open reading frame 86 (C11orf86), mRNA
399947	NM_207645	C11orf87	2.34	0.05	0.15	0.14	0.54	0.28	0.3	Homo sapiens chromosome 11 open reading frame 87 (C11orf87), mRNA
399949	NM_001100388,NM_207430	C11orf88	0.15	0.16	0	0	0	0.37	2.07	Homo sapiens chromosome 11 open reading frame 88 (C11orf88), transcript variant 1, mRNA
100131378	NM_001166692	C11orf91	2.11	0	0	0	0	0	0	Homo sapiens chromosome 11 open reading frame 91 (C11orf91), mRNA
143678	NM_001080446	C11orf94	0	0	0	0.32	0.33	0.66	0.32	Homo sapiens chromosome 11 open reading frame 94 (C11orf94), mRNA
65998	NM_001144936	C11orf95	3.7	13.32	9.77	12.25	12.27	16.9	11.84	Homo sapiens chromosome 11 open reading frame 95 (C11orf95), mRNA
387763	NM_001145033	C11orf96	6.68	1.37	0.73	1.61	1.16	4.46	18.03	Homo sapiens chromosome 11 open reading frame 96 (C11orf96), mRNA
102288414	NM_001286086	C11orf98	23.52	46.43	156.06	135.55	90.5	85.55	133.6	Homo sapiens chromosome 11 open reading frame 98 (C11orf98), transcript variant 2, non-coding RNA
60314	NM_021640	C12orf10	18.55	30.47	69.18	60.16	46.6	47.76	59.8	Homo sapiens chromosome 12 open reading frame 10 (C12orf10), mRNA
91298	NM_001009894	C12orf29	7.83	8.45	10.22	9.21	8.59	8.26	6.91	Homo sapiens chromosome 12 open reading frame 29 (C12orf29), mRNA
57102	NM_001304811,NM_020374	C12orf4	4.43	6.42	5.59	6.88	4.63	7.76	5.34	chromosome 12 open reading frame 4
283461	NM_001031748,NM_001319247	C12orf40	0	0	0	0	0.07	0	0	Homo sapiens chromosome 12 open reading frame 40 (C12orf40), transcript variant 3, non-coding RNA
374470	NM_001099336,NM_001278419,NM_001278420,NM_198521	C12orf42	0	0	0.32	0	0	0.32	0.23	Homo sapiens chromosome 12 open reading frame 42 (C12orf42), transcript variant 5, non-coding RNA
64897	NM_001286191,NM_001286192,NM_001286195,NM_001286196,NM_001286197,NM_001286198,NM_022895	C12orf43	5.7	11.87	16.97	16.11	10.16	15.3	13.8	Homo sapiens chromosome 12 open reading frame 43 (C12orf43), transcript variant 8, non-coding RNA
121053	NM_152318	C12orf45	3.82	11.86	35.26	43.86	22.73	16.05	24.35	Homo sapiens chromosome 12 open reading frame 45 (C12orf45), mRNA
79794	NM_024738	C12orf49	8.36	27.88	22.09	36.32	25.19	34.09	25.63	Homo sapiens chromosome 12 open reading frame 49 (C12orf49), mRNA
160419	NM_152589	C12orf50	0	0	0.13	0	0	0	0.06	Homo sapiens chromosome 12 open reading frame 50 (C12orf50), mRNA
115749	NM_001099676,NM_001170633	C12orf56	0.32	0.27	2.96	1.09	1.54	0.38	1.48	Homo sapiens chromosome 12 open reading frame 56 (C12orf56), transcript variant 1, mRNA
113246	NM_001301834,NM_001301836,NM_001301837,NM_001301838,NM_138425	C12orf57	31.3	82.83	113.78	128.58	109.91	105.58	236.97	Homo sapiens chromosome 12 open reading frame 57 (C12orf57), transcript variant 6, non-coding RNA
144608	NM_175874	C12orf60	0.46	0.68	1.86	2.71	1.8	1.49	0.67	Homo sapiens chromosome 12 open reading frame 60 (C12orf60), mRNA
91574	NM_001143905,NM_001194995,NM_152269	C12orf65	10.58	16.79	16.09	20.44	20.79	21.23	26.87	Homo sapiens chromosome 12 open reading frame 65 (C12orf65), transcript variant 1, mRNA
144577	NM_001300940,NM_001300941,NM_152440	C12orf66	0.79	2.74	3.83	2.59	2.79	3.57	1.46	Homo sapiens chromosome 12 open reading frame 66 (C12orf66), transcript variant 2, mRNA
728858	NM_001080406	C12orf71	0	0.23	0.12	0	0.12	0.47	0.23	Homo sapiens chromosome 12 open reading frame 71 (C12orf71), mRNA
728568	NM_001135570	C12orf73	1.87	3.49	4.5	3.48	4.84	3.9	5.65	Homo sapiens chromosome 12 open reading frame 73 (C12orf73), mRNA
387882	NM_001145199	C12orf75	61.32	80.88	22.97	73.24	60.24	28.49	40.49	Homo sapiens chromosome 12 open reading frame 75 (C12orf75), mRNA
400073	NM_207435	C12orf76	0.74	3.44	5.36	4.63	6.73	4.46	5.9	Homo sapiens chromosome 12 open reading frame 76 (C12orf76), mRNA
196415	NM_001101339	C12orf77	1	1.93	1.43	1.46	1.71	1.71	1.61	Homo sapiens chromosome 12 open reading frame 77 (C12orf77), mRNA
283403	NM_001242696	C12orf80	0	0	0	0	0	0.35	0	Homo sapiens chromosome 12 open reading frame 80 (C12orf80), mRNA
11161	NM_007176	C14orf1	10.17	32.07	39.69	27.98	30.03	31.1	39.26	Homo sapiens chromosome 14 open reading frame 1 (C14orf1), mRNA
55195	NM_001283056,NM_001283057,NM_001283058,NM_001283059,NM_001283060,NM_018168	C14orf105	1.3	2.34	2.67	1.77	1.44	1.9	1.38	Homo sapiens chromosome 14 open reading frame 105 (C14orf105), transcript variant 2, mRNA
55017	NM_017924	C14orf119	10.79	16.7	26.49	20.23	19.62	21.09	33.22	Homo sapiens chromosome 14 open reading frame 119 (C14orf119), mRNA
56967	NM_001252507,NM_001282463,NM_001282464,NM_001289139	C14orf132	8.11	2.98	7.89	2.43	2.97	5.48	7.27	Homo sapiens chromosome 14 open reading frame 132 (C14orf132), transcript variant 4, mRNA
80017	NM_001102366,NM_001102367,NM_001102368,NM_001102369,NM_001286470,NM_001286471,NM_001286472,NM_001286473,NM_024952	C14orf159	2.5	6.07	10.6	2.84	5.91	7.29	11.63	Homo sapiens chromosome 14 open reading frame 159 (C14orf159), transcript variant 3, mRNA
51637	NM_016039	C14orf166	67.88	110.34	203.4	161.85	148.76	132.85	149.92	Homo sapiens chromosome 14 open reading frame 166 (C14orf166), mRNA
79697	NM_024644	C14orf169	3.01	6.68	14.69	13.15	7.46	9.89	7.97	Homo sapiens chromosome 14 open reading frame 169 (C14orf169), mRNA
283579	NM_001173978,NM_174943	C14orf178	4.74	9.47	6.08	10.72	12.66	11.26	6.41	Homo sapiens chromosome 14 open reading frame 178 (C14orf178), transcript variant 1, mRNA
9556	NM_001127393,NM_004894	C14orf2	30.02	55.79	99.61	66.3	83.34	74.29	113.47	Homo sapiens chromosome 14 open reading frame 2 (C14orf2), transcript variant 1, mRNA
122525	NM_001017923	C14orf28	2.27	1.83	0.68	1.08	0.88	1.03	0.59	Homo sapiens chromosome 14 open reading frame 28 (C14orf28), mRNA
145407	NM_001001872,NM_001320173	C14orf37	4.89	4.13	5.02	0.87	4.03	2.72	2.47	Homo sapiens chromosome 14 open reading frame 37 (C14orf37), transcript variant 2, mRNA
317761	NM_174978	C14orf39	0.22	0.9	1.7	0.54	0.32	0.84	0.73	Homo sapiens chromosome 14 open reading frame 39 (C14orf39), mRNA
122616	NM_174891	C14orf79	2.77	2	1.68	2.85	1.29	4.79	3.05	Homo sapiens chromosome 14 open reading frame 79 (C14orf79), mRNA
283643	NM_001134875,NM_001134876,NM_001134877,NM_001198983	C14orf80	3.91	5.78	8.36	12.99	8.92	12.55	13.23	Homo sapiens chromosome 14 open reading frame 80 (C14orf80), transcript variant 5, mRNA
60686	NM_001130706,NM_001130708,NM_001282968,NM_001282969,NM_001282970,NM_021944	C14orf93	0.98	2.53	3.5	2.85	3.44	3.34	5.22	Homo sapiens chromosome 14 open reading frame 93 (C14orf93), transcript variant 1, mRNA
145858	NM_001301106,NM_153040	C15orf32	0	0	0	0	0	0	0.13	Homo sapiens chromosome 15 open reading frame 32 (C15orf32), transcript variant 1, mRNA
100526783	NM_001199058	C15orf38-AP3S2	1.09	2.81	0	2.69	1.58	1.63	1.15	Homo sapiens C15orf38-AP3S2 readthrough (C15orf38-AP3S2), mRNA
56905	NM_015492	C15orf39	4.34	7.21	19.61	21.44	13.47	16.42	16.09	Homo sapiens chromosome 15 open reading frame 39 (C15orf39), mRNA
123207	NM_001160113,NM_001160114,NM_001160115,NM_001160116,NM_144597	C15orf40	16.59	21.58	24.09	21.66	16.68	25.97	19.68	Homo sapiens chromosome 15 open reading frame 40 (C15orf40), transcript variant 7, non-coding RNA
84529	NM_001130010,NM_001290232,NM_001290233,NM_001321756,NM_001321757,NM_001321758,NM_001321759,NM_001321760,NM_001321761,NM_032499	C15orf41	2.66	4.43	3.72	2.31	2.49	3.23	1.57	Homo sapiens chromosome 15 open reading frame 41 (C15orf41), transcript variant 2, mRNA
84419	NM_032413,NM_197955	C15orf48	1.01	0	0	0.27	0	0.14	0.53	Homo sapiens chromosome 15 open reading frame 48 (C15orf48), transcript variant 1, mRNA
388115	NM_207380	C15orf52	8.5	0.54	0.57	0.4	0.7	0.94	1.71	Homo sapiens chromosome 15 open reading frame 52 (C15orf52), mRNA
400359	NM_207444	C15orf53	0	0	0	0	0	0.05	0	Homo sapiens chromosome 15 open reading frame 53 (C15orf53), mRNA
400360	NM_001302797,NM_207445	C15orf54	0.1	0	0.07	0	0	0.04	0	chromosome 15 open reading frame 54
644809	NM_001039905	C15orf56	0	0.2	0.05	0.15	0.16	0.05	0.2	Homo sapiens chromosome 15 open reading frame 56 (C15orf56), mRNA
90416	NM_001080791,NM_001080792,NM_001289132,NM_052849	C15orf57	6.17	6.13	4.55	9.25	6.86	7.76	8.91	Homo sapiens chromosome 15 open reading frame 57 (C15orf57), transcript variant 2, mRNA
388135	NM_001039614,NM_001303254	C15orf59	0.79	1.15	3.05	1.52	1.44	1.18	2.12	Homo sapiens chromosome 15 open reading frame 59 (C15orf59), transcript variant 2, mRNA
145853	NM_001143936	C15orf61	2.63	3.18	3.39	3.42	4.14	3.17	5.46	Homo sapiens chromosome 15 open reading frame 61 (C15orf61), mRNA
643338	NM_001130448	C15orf62	0.74	1.08	0.88	0.61	0.8	1.02	0.47	Homo sapiens chromosome 15 open reading frame 62 (C15orf62), mRNA
145788	NM_001198784	C15orf65	0.95	0.14	1.88	0.14	0.3	1.03	0.43	Homo sapiens chromosome 15 open reading frame 65 (C15orf65), mRNA
89927	NM_001142469,NM_033201	C16orf45	15.83	6.66	9.01	2.91	3.26	3.23	2.02	Homo sapiens chromosome 16 open reading frame 45 (C16orf45), transcript variant 1, mRNA
123775	NM_001100873,NM_152337	C16orf46	0.23	1.13	0.8	1.77	0.9	1.89	1.54	Homo sapiens chromosome 16 open reading frame 46 (C16orf46), transcript variant 2, mRNA
388289	NM_207385	C16orf47	0	0	0	0	0.17	0	0	Homo sapiens chromosome 16 open reading frame 47 (C16orf47), mRNA
730094	NM_001164579	C16orf52	3.11	3.39	3.53	2.76	2.75	2.63	1.08	Homo sapiens chromosome 16 open reading frame 52 (C16orf52), mRNA
283897	NM_175900	C16orf54	0.12	4.18	3.11	2.55	1.68	1.16	0.4	Homo sapiens chromosome 16 open reading frame 54 (C16orf54), mRNA
64755	NM_022744	C16orf58	24.4	19.83	18.01	9.24	18.13	23.69	26.99	Homo sapiens chromosome 16 open reading frame 58 (C16orf58), mRNA
80178	NM_025108	C16orf59	2.33	8.35	26.87	19.76	13.98	16.67	16.37	Homo sapiens chromosome 16 open reading frame 59 (C16orf59), mRNA
57020	NM_001300743,NM_020314	C16orf62	10.07	15.41	15.48	10.04	15.75	15.36	11.67	Homo sapiens chromosome 16 open reading frame 62 (C16orf62), transcript variant 1, mRNA
80262	NM_001320540,NM_001320541,NM_001320542,NM_001320543,NM_025187	C16orf70	7.81	7.81	9.35	13.26	8.59	10.96	10.96	Homo sapiens chromosome 16 open reading frame 70 (C16orf70), transcript variant 1, mRNA
146562	NM_139170	C16orf71	0.19	0.04	0.08	0.16	0.12	0.33	0.16	Homo sapiens chromosome 16 open reading frame 71 (C16orf71), mRNA
29035	NM_014117	C16orf72	13.61	14.77	12.62	20.93	14.54	17.98	11.96	Homo sapiens chromosome 16 open reading frame 72 (C16orf72), mRNA
404550	NM_206967	C16orf74	1.65	5.95	2.76	5.93	11.74	5.07	8.08	Homo sapiens chromosome 16 open reading frame 74 (C16orf74), mRNA
123970	NM_144602	C16orf78	0	0.1	0	0	0	0	0	Homo sapiens chromosome 16 open reading frame 78 (C16orf78), mRNA
388284	NM_001012984	C16orf86	0.89	0.68	0.69	0.34	2.02	0.87	2.79	Homo sapiens chromosome 16 open reading frame 86 (C16orf86), mRNA
388272	NM_001001436	C16orf87	4.66	7.24	7.95	8.69	5.61	5.65	6.62	Homo sapiens chromosome 16 open reading frame 87 (C16orf87), mRNA
146556	NM_001098514,NM_152459	C16orf89	0.16	0.58	1.64	0.22	0.42	0.53	1.19	Homo sapiens chromosome 16 open reading frame 89 (C16orf89), transcript variant 1, mRNA
283951	NM_001272051	C16orf91	6.26	4.69	14.57	9.46	11.03	9.47	10.92	Homo sapiens chromosome 16 open reading frame 91 (C16orf91), mRNA
146378	NM_001109659,NM_001109660	C16orf92	0	0.27	5.14	1.92	0.85	0.28	0.41	Homo sapiens chromosome 16 open reading frame 92 (C16orf92), transcript variant 2, mRNA
100506581	NM_001195124,NM_001195125,NM_001256917	C16orf95	0.96	1.34	2.05	1.34	3.35	2.64	6.81	Homo sapiens chromosome 16 open reading frame 95 (C16orf95), transcript variant 3, mRNA
342346	NM_001145011	C16orf96	0	0.32	0.38	0.31	0.45	0.68	0.62	Homo sapiens chromosome 16 open reading frame 96 (C16orf96), mRNA
388327	NM_001105520	C17orf100	1.27	1.68	0.85	1.4	1.88	1.72	2.22	Homo sapiens chromosome 17 open reading frame 100 (C17orf100), mRNA
400591	NM_207454	C17orf102	0.08	0.03	0.11	0.16	0.08	0.22	0.05	Homo sapiens chromosome 17 open reading frame 102 (C17orf102), mRNA
100130311	NM_001145536	C17orf107	1.49	0.56	1.17	1.15	1.55	1.14	1.73	Homo sapiens chromosome 17 open reading frame 107 (C17orf107), mRNA
284083	NM_001038704	C17orf47	0.05	0	0	0	0	0.1	0.05	Homo sapiens chromosome 17 open reading frame 47 (C17orf47), mRNA
124944	NM_001142798,NM_001142799,NM_174893	C17orf49	26.69	40.54	45.68	50.56	51.15	42.9	67.32	Homo sapiens chromosome 17 open reading frame 49 (C17orf49), transcript variant 2, mRNA
146853	NM_145272	C17orf50	0.1	0	0	0.11	0	0.11	0.11	Homo sapiens chromosome 17 open reading frame 50 (C17orf50), mRNA
339263	NM_001113434	C17orf51	2.83	0	0.23	0.45	0.1	0.43	0.36	Homo sapiens chromosome 17 open reading frame 51 (C17orf51), mRNA
78995	NM_001171251,NM_001321310,NM_001321311,NM_024032	C17orf53	1.2	6.19	7.96	9.99	6.94	9.12	7.94	Homo sapiens chromosome 17 open reading frame 53 (C17orf53), transcript variant 1, mRNA
284018	NM_181655,NM_181656	C17orf58	4.55	5.7	13.17	8.77	6.83	8.34	6.27	Homo sapiens chromosome 17 open reading frame 58 (C17orf58), transcript variant 2, mRNA
79415	NM_001033046,NM_001100407,NM_001100408,NM_001193653,NM_001193654,NM_001193655,NM_001193657	C17orf62	13.68	21.8	25.83	16.7	18.52	21.14	33.33	Homo sapiens chromosome 17 open reading frame 62 (C17orf62), transcript variant 12, non-coding RNA
124773	NM_181707	C17orf64	0	0	0.11	0	0	0.12	0	Homo sapiens chromosome 17 open reading frame 64 (C17orf64), mRNA
339210	NM_001085430	C17orf67	0.61	1.12	0.59	1.17	1.1	1.42	0.74	Homo sapiens chromosome 17 open reading frame 67 (C17orf67), mRNA
201243	NM_175734	C17orf74	0	0	0.26	0.07	0	0.13	0.19	Homo sapiens chromosome 17 open reading frame 74 (C17orf74), mRNA
64149	NM_022344	C17orf75	5.76	10.55	12.56	12.55	10.48	11.75	8.61	Homo sapiens chromosome 17 open reading frame 75 (C17orf75), mRNA
146723	NM_001302809,NM_152460	C17orf77	0.35	0.86	0.59	0.95	1.15	0.73	0.95	Homo sapiens chromosome 17 open reading frame 77 (C17orf77), transcript variant 2, mRNA
55028	NM_001100621,NM_001100622,NM_001288770,NM_001288771,NM_017941	C17orf80	4	11.86	10.62	14.86	9.4	16.56	9.68	Homo sapiens chromosome 17 open reading frame 80 (C17orf80), transcript variant 6, non-coding RNA
388407	NM_203425	C17orf82	0.47	0.07	0	0	0.22	0.07	0	Homo sapiens chromosome 17 open reading frame 82 (C17orf82), mRNA
100170841	NM_001130677	C17orf96	0.6	3.45	1.22	4.47	3.65	6.36	10.32	Homo sapiens chromosome 17 open reading frame 96 (C17orf96), mRNA
400566	NM_001013672	C17orf97	0.45	0.36	1.08	0.65	0.18	0.91	0.82	Homo sapiens chromosome 17 open reading frame 97 (C17orf97), mRNA
388381	NM_001080465	C17orf98	0	0	0.2	0	0	0	0	Homo sapiens chromosome 17 open reading frame 98 (C17orf98), mRNA
100141515	NM_001163075	C17orf99	0	0	0	0	0	0.1	0	Homo sapiens chromosome 17 open reading frame 99 (C17orf99), mRNA
83608	NM_001201474,NM_001201475,NM_001201476,NM_031446	C18orf21	6.54	10.45	17.38	17.33	13.35	13.93	18.13	Homo sapiens chromosome 18 open reading frame 21 (C18orf21), transcript variant 1, mRNA
147339	NM_001008239,NM_145055	C18orf25	4.97	7.8	5.63	9.31	8.65	7.49	3.34	Homo sapiens chromosome 18 open reading frame 25 (C18orf25), transcript variant 1, mRNA
497661	NM_001035005,NM_001199346	C18orf32	21.42	16.51	12.02	16.89	15.6	12.3	18.47	Homo sapiens chromosome 18 open reading frame 32 (C18orf32), transcript variant 1, mRNA
162681	NM_001288980,NM_001288981,NM_001288982,NM_173529	C18orf54	1	8.01	4.37	9.18	13.86	5.48	3.55	Homo sapiens chromosome 18 open reading frame 54 (C18orf54), transcript variant 5, non-coding RNA
644041	NM_001174123	C18orf63	0	0	0	0	0	0	0.02	Homo sapiens chromosome 18 open reading frame 63 (C18orf63), mRNA
400658	NM_001272093	C18orf65	0.1	0.37	0.16	0.05	0.49	0.86	0.26	Homo sapiens chromosome 18 open reading frame 65 (C18orf65), mRNA
29919	NM_001276342,NM_001318707,NM_001318708,NM_001318709,NM_013326	C18orf8	8.31	10.03	8.08	8.91	8.24	7.89	8.87	Homo sapiens chromosome 18 open reading frame 8 (C18orf8), transcript variant 1, mRNA
83636	NM_001031726,NM_001256046,NM_001256047,NM_001282929,NM_001282930,NM_001282931,NM_031448	C19orf12	5.95	5.73	3.69	4.86	6.15	5.62	5.53	Homo sapiens chromosome 19 open reading frame 12 (C19orf12), transcript variant 2, mRNA
147685	NM_152474	C19orf18	0.23	0.24	0.73	0.12	0.62	0.61	0.59	Homo sapiens chromosome 19 open reading frame 18 (C19orf18), mRNA
55009	NM_017914	C19orf24	33.56	17.33	32.85	45.78	27.65	29.33	52.37	Homo sapiens chromosome 19 open reading frame 24 (C19orf24), mRNA
148223	NM_152482	C19orf25	5.31	10.45	21.05	16.24	10.81	15.43	16.23	Homo sapiens chromosome 19 open reading frame 25 (C19orf25), mRNA
64073	NM_001317801,NM_033520	C19orf33	0.43	14.34	11.58	22.57	27.19	12.23	25.96	Homo sapiens chromosome 19 open reading frame 33 (C19orf33), transcript variant 1, mRNA
374872	NM_198532	C19orf35	1.6	0.71	1.49	0.69	0.44	0.57	0.97	Homo sapiens chromosome 19 open reading frame 35 (C19orf35), mRNA
255809	NM_001136482	C19orf38	0.39	0	0.21	0.1	0.42	0.62	1.81	Homo sapiens chromosome 19 open reading frame 38 (C19orf38), mRNA
79002	NM_024038	C19orf43	50.39	74.58	93.66	91.36	89.98	92.53	144.76	telomerase RNA component interacting RNase
84167	NM_001288834,NM_032207	C19orf44	3.91	9.3	11.86	13.2	11.63	12.3	14.25	Homo sapiens chromosome 19 open reading frame 44 (C19orf44), transcript variant 1, mRNA
374877	NM_198534	C19orf45	0.06	0.06	0.19	0	0	0	0.13	Homo sapiens chromosome 19 open reading frame 45 (C19orf45), mRNA
126526	NM_001256440,NM_001256441	C19orf47	4.49	5.6	7.97	11.53	6.4	7.95	7.43	Homo sapiens chromosome 19 open reading frame 47 (C19orf47), transcript variant 3, non-coding RNA
84798	NM_001290149,NM_001290150,NM_001290151,NM_001290152,NM_001290153,NM_001290154,NM_001290155,NM_032712,NM_199249,NM_199250	C19orf48	17.43	43.4	111.22	114.59	62.86	98.86	130.43	Homo sapiens chromosome 19 open reading frame 48 (C19orf48), transcript variant 2, mRNA
90580	NM_138358	C19orf52	7.82	11.48	16.96	14.16	14.94	11.98	17.18	Homo sapiens chromosome 19 open reading frame 52 (C19orf52), mRNA
28974	NM_014047	C19orf53	42.59	40.36	86.49	73.76	62.77	64.17	95.94	Homo sapiens chromosome 19 open reading frame 53 (C19orf53), mRNA
284325	NM_198476	C19orf54	2.2	6.26	12.53	6.94	10.34	10.24	15.2	Homo sapiens chromosome 19 open reading frame 54 (C19orf54), mRNA
79173	NM_024323	C19orf57	0.37	0.43	1.83	0.73	1.47	3.93	3.5	Homo sapiens chromosome 19 open reading frame 57 (C19orf57), mRNA
55049	NM_001100418,NM_001100419	C19orf60	25.09	22.35	41.39	25.86	27.98	23.29	43.65	Homo sapiens chromosome 19 open reading frame 60 (C19orf60), transcript variant 2, mRNA
55337	NM_001308277,NM_018381	C19orf66	8.63	3.89	14.29	5.45	6.51	4.06	6.93	Homo sapiens chromosome 19 open reading frame 66 (C19orf66), transcript variant 1, mRNA
646457	NM_001277378	C19orf67	0	0	0.08	0	0.08	0	0.22	Homo sapiens chromosome 19 open reading frame 67 (C19orf67), mRNA
374920	NM_199341	C19orf68	4.31	6.53	6.46	3.83	6.51	6.22	8.48	Homo sapiens chromosome 19 open reading frame 68 (C19orf68), mRNA
125988	NM_001308240,NM_205767	C19orf70	26.27	15.15	14.02	16.51	25.62	21.23	37.11	Homo sapiens chromosome 19 open reading frame 70 (C19orf70), transcript variant 2, mRNA
100128569	NM_001135580	C19orf71	6.89	4.04	4.77	4.54	3.64	5.85	5.99	Homo sapiens chromosome 19 open reading frame 71 (C19orf71), mRNA
55150	NM_018111	C19orf73	0.42	0.88	0.15	0.44	0.76	0.75	1.31	Homo sapiens chromosome 19 open reading frame 73 (C19orf73), mRNA
342918	NM_001195076	C19orf81	0.42	2.05	4.75	2.49	4.08	4.65	10.3	Homo sapiens chromosome 19 open reading frame 81 (C19orf81), mRNA
147646	NM_001193623	C19orf84	0	0	2.61	1.33	1.61	1.04	1.16	Homo sapiens chromosome 19 open reading frame 84 (C19orf84), transcript variant 2, non-coding RNA
10438	NM_001190263,NM_001190265,NM_006333,NM_173177	C1D	12.07	14.55	17.2	16.32	11.59	16.02	13.37	Homo sapiens C1D nuclear receptor corepressor (C1D), transcript variant 2, mRNA
56913	NM_020156	C1GALT1	12.94	9	10.36	6.07	7.93	6.85	8.13	Homo sapiens core 1 synthase, glycoprotein-N-acetylgalactosamine 3-beta-galactosyltransferase 1 (C1GALT1), mRNA
29071	NM_001011551,NM_152692	C1GALT1C1	14.24	7.89	6.84	5.69	9.42	8.65	10.03	Homo sapiens C1GALT1 specific chaperone 1 (C1GALT1C1), transcript variant 1, mRNA
728819	NM_001101330	C1GALT1C1L	0.45	0	0	0	0	0	0	Homo sapiens C1GALT1-specific chaperone 1 like (C1GALT1C1L), mRNA
200159	NM_001012970,NM_001276348,NM_001276349	C1orf100	0	0	0	0.28	0	0	0	Homo sapiens chromosome 1 open reading frame 100 (C1orf100), transcript variant 3, mRNA
257044	NM_001130957,NM_001242340,NM_173807	C1orf101	0.07	0.28	0.11	0.04	0.04	0.22	0.07	Homo sapiens chromosome 1 open reading frame 101 (C1orf101), transcript variant 2, mRNA
92346	NM_001300760,NM_139240	C1orf105	0	0	0	0	0	0	0.25	Homo sapiens chromosome 1 open reading frame 105 (C1orf105), transcript variant 1, mRNA
55765	NM_001142569,NM_018265	C1orf106	0.22	11.77	18.71	28.65	14.23	15.33	8.89	Homo sapiens chromosome 1 open reading frame 106 (C1orf106), transcript variant 1, mRNA
54955	NM_001303030,NM_001303031,NM_017850	C1orf109	4.76	9.26	12.2	20.17	11.02	14.01	7.51	Homo sapiens chromosome 1 open reading frame 109 (C1orf109), transcript variant 3, mRNA
284680	NM_182581	C1orf111	0	0.56	0	0	0.19	0.38	0	Homo sapiens chromosome 1 open reading frame 111 (C1orf111), mRNA
55732	NM_001320047,NM_001320048,NM_001320050,NM_001320051,NM_018186	C1orf112	1.75	7.92	9.51	6.16	6.69	10.16	3.44	Homo sapiens chromosome 1 open reading frame 112 (C1orf112), transcript variant 1, mRNA
79762	NM_024709	C1orf115	0.07	3.87	4.83	2.02	3.09	3.55	4.65	Homo sapiens chromosome 1 open reading frame 115 (C1orf115), mRNA
79098	NM_001083924,NM_023938	C1orf116	0.02	1.23	1.21	1.25	1.21	0.74	0.48	Homo sapiens chromosome 1 open reading frame 116 (C1orf116), transcript variant 1, mRNA
127687	NM_001142726,NM_198446	C1orf122	30.46	25.91	33.56	51.48	34.12	29.79	63.13	Homo sapiens chromosome 1 open reading frame 122 (C1orf122), transcript variant 1, mRNA
54987	NM_001304759,NM_001304760,NM_017887	C1orf123	16.31	20.05	29.69	26.78	21.94	21.09	30.76	Homo sapiens chromosome 1 open reading frame 123 (C1orf123), transcript variant 4, non-coding RNA
148345	NM_001170754	C1orf127	0	0	0.16	0.12	0	0.12	0.39	Homo sapiens chromosome 1 open reading frame 127 (C1orf127), mRNA
128061	NM_001300830,NM_152379	C1orf131	3.3	4.59	5.86	8.26	4.42	8.86	7.59	Homo sapiens chromosome 1 open reading frame 131 (C1orf131), transcript variant 1, mRNA
388667	NM_001013643	C1orf137	0	0	0	0	0	0	0.3	Homo sapiens chromosome 1 open reading frame 137 (C1orf137), mRNA
400757	NM_001276351,NM_001276352	C1orf141	0.23	0.3	0.11	0.29	0	0.22	0.33	Homo sapiens chromosome 1 open reading frame 141 (C1orf141), transcript variant 3, non-coding RNA
388649	NM_001012425	C1orf146	0	0	0	0	0.15	0	0	Homo sapiens chromosome 1 open reading frame 146 (C1orf146), mRNA
93190	NM_152290	C1orf158	0	0.1	0	0	0	0	0	Homo sapiens chromosome 1 open reading frame 158 (C1orf158), mRNA
54991	NM_017891	C1orf159	3.71	7.59	7.47	6.14	5.01	7.55	7.7	Homo sapiens chromosome 1 open reading frame 159 (C1orf159), mRNA
128346	NM_001300834,NM_001300835,NM_174896	C1orf162	0.33	0.85	0.95	0	0.6	0.82	1.41	Homo sapiens chromosome 1 open reading frame 162 (C1orf162), transcript variant 1, mRNA
284498	NM_001010881	C1orf167	0.24	0.57	0.93	0.41	0.71	1.41	0.8	Homo sapiens chromosome 1 open reading frame 167 (C1orf167), mRNA
199920	NM_001004303	C1orf168	0	0.03	0.09	0	0.03	0.19	0.28	Homo sapiens chromosome 1 open reading frame 168 (C1orf168), mRNA
339448	NM_207356	C1orf174	13.32	26.68	25.86	29.04	26.78	24.95	28.32	Homo sapiens chromosome 1 open reading frame 174 (C1orf174), mRNA
440712	NM_001007544	C1orf186	0.25	0.78	0.46	0.39	0.54	0.47	0.4	Homo sapiens chromosome 1 open reading frame 186 (C1orf186), mRNA
388701	NM_001010979	C1orf189	0	0	0.32	0	0.16	0	0	Homo sapiens chromosome 1 open reading frame 189 (C1orf189), mRNA
84886	NM_001136494,NM_001136495,NM_032800	C1orf198	13.49	48.86	14.97	24.99	24.86	20.92	22.68	Homo sapiens chromosome 1 open reading frame 198 (C1orf198), transcript variant 1, mRNA
284677	NM_001134233	C1orf204	0.61	0.61	0.04	0.39	1	0.43	1.15	Homo sapiens chromosome 1 open reading frame 204 (C1orf204), mRNA
81563	NM_030806	C1orf21	3.2	2.18	2.61	0.86	2.04	2.24	3.35	Homo sapiens chromosome 1 open reading frame 21 (C1orf21), mRNA
149466	NM_001164829,NM_182517	C1orf210	0.91	3.46	8.11	6.14	3.4	4.97	3.73	Homo sapiens chromosome 1 open reading frame 210 (C1orf210), transcript variant 1, mRNA
127703	NM_152374	C1orf216	7.72	4.69	6.05	7.47	4.56	5.36	5.29	Homo sapiens chromosome 1 open reading frame 216 (C1orf216), mRNA
400793	NM_001085375,NM_001135240	C1orf226	0.11	4.37	5.93	2.81	3.72	6.57	2.93	Homo sapiens chromosome 1 open reading frame 226 (C1orf226), transcript variant 1, mRNA
339541	NM_001145636	C1orf228	0	0.45	0.26	0.13	0.79	0.72	1.34	Homo sapiens chromosome 1 open reading frame 228 (C1orf228), mRNA
388759	NM_207401	C1orf229	0.87	2.24	1.59	1.8	1.4	0.94	1.76	Homo sapiens chromosome 1 open reading frame 229 (C1orf229), mRNA
729059	NM_001242521	C1orf234	0	0	0	0	0	0.23	0	Homo sapiens chromosome 1 open reading frame 234 (C1orf234), mRNA
54953	NM_001164245,NM_001164246,NM_017847	C1orf27	4.26	7.31	6.28	10.45	6.4	7.59	5.57	Homo sapiens chromosome 1 open reading frame 27 (C1orf27), transcript variant 1, mRNA
79169	NM_024319	C1orf35	6.7	14.39	17.54	20.55	14.74	18.04	25.53	Homo sapiens chromosome 1 open reading frame 35 (C1orf35), transcript variant 2, non-coding RNA
25912	NM_001098616,NM_001297717,NM_001297718,NM_001297720,NM_001297721,NM_001297723,NM_015449,NM_138740	C1orf43	61.69	60.49	60.57	64.62	73.39	72.47	89.26	Homo sapiens chromosome 1 open reading frame 43 (C1orf43), transcript variant 2, mRNA
79078	NM_024097	C1orf50	5.49	8.02	7.36	9.49	8.92	8.86	16.07	Homo sapiens chromosome 1 open reading frame 50 (C1orf50), transcript variant 2, non-coding RNA
148423	NM_198077	C1orf52	6.83	7.94	9.37	10.43	6.91	8.87	7.85	Homo sapiens chromosome 1 open reading frame 52 (C1orf52), transcript variant 2, non-coding RNA
388722	NM_001024594	C1orf53	2.92	1.46	0.33	1.13	1.17	0.66	1.92	Homo sapiens chromosome 1 open reading frame 53 (C1orf53), mRNA
79630	NM_001301039,NM_001301040,NM_001301041,NM_001301042,NM_024579	C1orf54	5.23	6.87	13.2	6.58	10.31	10.76	43.57	Homo sapiens chromosome 1 open reading frame 54 (C1orf54), transcript variant 3, mRNA
54964	NM_017860	C1orf56	1.19	2.06	2.01	1.32	1.74	1.66	2.33	Homo sapiens chromosome 1 open reading frame 56 (C1orf56), mRNA
10485	NM_001320453,NM_001320454,NM_001320455,NM_006365	C1orf61	0	1.77	2.11	31.68	12.26	5.61	4.55	Homo sapiens chromosome 1 open reading frame 61 (C1orf61), transcript variant 13, non-coding RNA
149563	NM_178840	C1orf64	0	0	0.12	0	0	0.12	0.71	Homo sapiens chromosome 1 open reading frame 64 (C1orf64), mRNA
148304	NM_152485	C1orf74	0.74	1.15	1.7	1.77	1.76	2.97	2.47	Homo sapiens chromosome 1 open reading frame 74 (C1orf74), mRNA
127795	NM_152377	C1orf87	0	0.1	0.05	0.05	0	0.1	0.1	Homo sapiens chromosome 1 open reading frame 87 (C1orf87), mRNA
84970	NM_001134734,NM_032884	C1orf94	0.05	0.33	1.69	0.81	1.05	0.62	1.06	Homo sapiens chromosome 1 open reading frame 94 (C1orf94), transcript variant 2, mRNA
713	NM_000491	C1QB	0	0	0	0	0	0	0.1	Homo sapiens complement component 1, q subcomponent, B chain (C1QB), mRNA
708	NM_001212	C1QBP	50.63	90.59	323.93	271.61	153.08	186.28	143.6	Homo sapiens complement component 1, q subcomponent binding protein (C1QBP), mRNA
714	NM_001114101,NM_172369	C1QC	0	0	0	0.09	0	0.1	0.09	Homo sapiens complement component 1, q subcomponent, C chain (C1QC), transcript variant 2, mRNA
10882	NM_006688	C1QL1	0.55	0.72	3.65	1.66	1.86	3.1	5.78	Homo sapiens complement component 1, q subcomponent-like 1 (C1QL1), mRNA
165257	NM_182528	C1QL2	0	0.58	0.16	4.34	1.8	3.1	2.52	Homo sapiens complement component 1, q subcomponent-like 2 (C1QL2), mRNA
389941	NM_001010908	C1QL3	0.83	0.39	0.09	0.43	0.04	0.18	0.13	Homo sapiens complement component 1, q subcomponent-like 3 (C1QL3), mRNA
338761	NM_001008223	C1QL4	0.1	0	0	0.37	0.49	0.38	1.3	Homo sapiens complement component 1, q subcomponent-like 4 (C1QL4), mRNA
114897	NM_030968,NM_153372,NM_198593,NM_198594	C1QTNF1	7.75	1.22	0.44	0.67	1.34	4.83	6.89	Homo sapiens C1q and tumor necrosis factor related protein 1 (C1QTNF1), transcript variant 5, non-coding RNA
114898	NM_031908	C1QTNF2	0.39	0.68	1.07	1.45	1	1.03	2.38	Homo sapiens C1q and tumor necrosis factor related protein 2 (C1QTNF2), mRNA
114899	NM_030945,NM_181435	C1QTNF3	0.21	0.58	0.24	0.21	0.65	0.64	0.45	Homo sapiens C1q and tumor necrosis factor related protein 3 (C1QTNF3), transcript variant 2, mRNA
114900	NM_031909	C1QTNF4	0.07	0.69	3.25	0.3	0.94	0.47	3.32	Homo sapiens C1q and tumor necrosis factor related protein 4 (C1QTNF4), mRNA
114902	NM_001278431,NM_015645	C1QTNF5	1.67	4.2	0.73	0.64	2.41	2.06	6.04	Homo sapiens C1q and tumor necrosis factor related protein 5 (C1QTNF5), transcript variant 1, mRNA
114904	NM_031910,NM_182486	C1QTNF6	2.33	10.17	3.54	4.34	9.62	17.09	23.97	Homo sapiens C1q and tumor necrosis factor related protein 6 (C1QTNF6), transcript variant 2, mRNA
114905	NM_001135170,NM_001135171,NM_031911	C1QTNF7	0	0	0.03	0.02	0	0	0.02	Homo sapiens C1q and tumor necrosis factor related protein 7 (C1QTNF7), transcript variant 3, mRNA
390664	NM_207419	C1QTNF8	0.03	0	0	0.03	0	0	0	Homo sapiens C1q and tumor necrosis factor related protein 8 (C1QTNF8), mRNA
338872	NM_001303137,NM_001303138,NM_178540	C1QTNF9	0.09	0.12	0.32	0.14	0.26	0.1	0.23	Homo sapiens C1q and tumor necrosis factor related protein 9 (C1QTNF9), transcript variant 2, mRNA
387911	NM_001007537	C1QTNF9B	0.2	0	1.06	0.59	0.16	0.22	0	Homo sapiens C1q and tumor necrosis factor related protein 9B (C1QTNF9B), transcript variant 2, non-coding RNA
542767	NM_001014442,NM_001135816	C1QTNF9B-AS1	0.31	0.41	1.46	1.08	0.28	0.55	0.95	Homo sapiens C1QTNF9B antisense RNA 1 (C1QTNF9B-AS1), transcript variant 2, mRNA
715	NM_001733	C1R	45.87	1.33	7.25	1.88	1.41	1.05	2.72	Homo sapiens complement C1r subcomponent (C1R), mRNA
51279	NM_001297640,NM_001297642,NM_001297643,NM_016546	C1RL	6.22	12.41	8.3	7.57	13.98	13.6	9.4	Homo sapiens complement C1r subcomponent like (C1RL), transcript variant 1, mRNA
716	NM_001734,NM_201442	C1S	38.01	2.93	4.82	8.61	4.99	4.11	2.29	Homo sapiens complement component 1, s subcomponent (C1S), transcript variant 1, mRNA
717	NM_000063,NM_001145903,NM_001178063,NM_001282457,NM_001282458,NM_001282459	C2	1.26	2.09	2.31	2.56	3.01	2.41	3.55	Homo sapiens complement component 2 (C2), transcript variant 6, mRNA
128864	NM_080825	C20orf144	0.55	0	0.39	0	1.4	0.8	0.38	Homo sapiens chromosome 20 open reading frame 144 (C20orf144), mRNA
140873	NM_001145350	C20orf173	0	0.21	0	0	0	0	0	Homo sapiens chromosome 20 open reading frame 173 (C20orf173), transcript variant 2, non-coding RNA
25943	NM_001009984	C20orf194	4.51	6.54	1.4	1.61	4.3	3.45	2.66	Homo sapiens chromosome 20 open reading frame 194 (C20orf194), mRNA
149840	NM_001303477,NM_001303478,NM_001303479,NM_152504	C20orf196	1.77	1.87	4.28	2.67	2.09	2.44	3.34	Homo sapiens chromosome 20 open reading frame 196 (C20orf196), transcript variant 2, mRNA
284756	NM_001302813,NM_001302815,NM_173644	C20orf197	0.22	0.05	0	0.05	0.34	0.05	0.14	Homo sapiens chromosome 20 open reading frame 197 (C20orf197), transcript variant 4, non-coding RNA
400831	NM_001009612	C20orf202	0	0.07	0	0.07	0.07	0	0.07	Homo sapiens chromosome 20 open reading frame 202 (C20orf202), mRNA
284805	NM_182584	C20orf203	0.28	0.44	0.5	0.31	0.86	0.68	0.75	Homo sapiens chromosome 20 open reading frame 203 (C20orf203), mRNA
55969	NM_001199534,NM_018840,NM_199483	C20orf24	36.25	52.24	82.68	105.53	64.05	74	83.35	Homo sapiens chromosome 20 open reading frame 24 (C20orf24), transcript variant 3, non-coding RNA
54976	NM_001039140,NM_001258429,NM_001258430	C20orf27	14.42	21.45	74.71	48.89	43.07	34.94	40.04	Homo sapiens chromosome 20 open reading frame 27 (C20orf27), transcript variant 4, non-coding RNA
140680	NM_080571,NM_153269	C20orf96	3.35	8	15.59	10.7	13.94	14.09	16.38	Homo sapiens chromosome 20 open reading frame 96 (C20orf96), transcript variant 1, mRNA
101928147	NM_001282537	C21orf140	0.22	0.35	0.12	0.11	1.07	0.47	0.23	Homo sapiens chromosome 21 open reading frame 140 (C21orf140), mRNA
755	NM_001271440,NM_001271441,NM_001271442,NM_004928	C21orf2	7.32	7.3	6.02	7.66	4.75	8.82	10.76	Homo sapiens chromosome 21 open reading frame 2 (C21orf2), transcript variant 1, mRNA
8209	NM_001320383,NM_001320384,NM_004649,NM_198155	C21orf33	22.74	37.06	65.14	44.07	53.86	50.68	64	Homo sapiens chromosome 21 open reading frame 33 (C21orf33), transcript variant 5, non-coding RNA
54058	NM_001286462,NM_001286463,NM_001286476,NM_001286477,NM_058180	C21orf58	2.31	7.54	7.04	3.57	7.86	9.27	7.24	Homo sapiens chromosome 21 open reading frame 58 (C21orf58), transcript variant 1, mRNA
56683	NM_021254	C21orf59	15.5	26.82	47.67	39.11	34.35	39.85	34.65	Homo sapiens chromosome 21 open reading frame 59 (C21orf59), transcript variant 2, non-coding RNA
56245	NM_001162495,NM_001162496,NM_019596	C21orf62	1.43	3.98	4.95	3.31	3.91	4.25	2.92	Homo sapiens chromosome 21 open reading frame 62 (C21orf62), transcript variant 2, mRNA
54149	NM_001100420,NM_001100421,NM_017447	C21orf91	1.65	5.57	6.75	11.52	6.26	7.27	3.61	Homo sapiens chromosome 21 open reading frame 91 (C21orf91), transcript variant 2, mRNA
150248	NM_182520	C22orf15	0.12	1.14	4.49	1.14	2.22	1.3	2.01	Homo sapiens chromosome 22 open reading frame 15 (C22orf15), mRNA
84645	NM_001207062,NM_032561	C22orf23	5.79	17.07	2.24	4.67	9.3	3.89	4.74	Homo sapiens chromosome 22 open reading frame 23 (C22orf23), transcript variant 1, mRNA
25775	NM_001302819,NM_001302820,NM_015372	C22orf24	0.08	0.17	0	0.17	0.18	0.18	0	Homo sapiens chromosome 22 open reading frame 24 (C22orf24), transcript variant 4, non-coding RNA
79680	NM_024627	C22orf29	2.64	14.56	3.99	8.21	11.52	6.69	6.05	Homo sapiens chromosome 22 open reading frame 29 (C22orf29), mRNA
348645	NM_001289922	C22orf34	0	0	0	0.06	0	0.13	0	Homo sapiens chromosome 22 open reading frame 34 (C22orf34), transcript variant 3, non-coding RNA
128977	NM_001166242,NM_173793	C22orf39	3.86	18.66	10.62	12.9	18.33	12.19	18.84	Homo sapiens chromosome 22 open reading frame 39 (C22orf39), transcript variant 1, mRNA
150297	NM_001010859	C22orf42	0	0	0	0	0	0.14	0.27	Homo sapiens chromosome 22 open reading frame 42 (C22orf42), mRNA
79640	NM_001142964	C22orf46	3.31	2.5	4.45	3.04	2.33	5.63	4.27	Homo sapiens chromosome 22 open reading frame 46 (C22orf46), mRNA
25966	NM_015500,NM_199050	C2CD2	4.24	8.46	3.52	6.79	7.32	5.06	4.83	Homo sapiens C2 calcium-dependent domain containing 2 (C2CD2), transcript variant 2, mRNA
9854	NM_001290474,NM_014807	C2CD2L	6.81	2.7	1.13	3.58	3.18	3.71	5.34	Homo sapiens C2CD2 like (C2CD2L), transcript variant 1, mRNA
26005	NM_001286577,NM_015531	C2CD3	2.66	8.54	3.33	3.79	3.83	5.42	1.84	Homo sapiens C2 calcium-dependent domain containing 3 (C2CD3), transcript variant 2, mRNA
145741	NM_207322	C2CD4A	0.37	0.38	0.62	0.77	0.41	0.59	0.44	Homo sapiens C2 calcium-dependent domain containing 4A (C2CD4A), mRNA
388125	NM_001007595	C2CD4B	0	0.07	0.35	0	0.14	0.5	0.62	Homo sapiens C2 calcium-dependent domain containing 4B (C2CD4B), mRNA
126567	NM_001136263	C2CD4C	0	2.35	6.13	2.11	2.42	2.27	2.46	Homo sapiens C2 calcium-dependent domain containing 4C (C2CD4C), mRNA
100191040	NM_001136003	C2CD4D	0.06	0.32	0.71	1.08	1.44	0.98	1.13	Homo sapiens C2 calcium-dependent domain containing 4D (C2CD4D), mRNA
9847	NM_001286173,NM_001286174,NM_001286175,NM_001286176,NM_001286177,NM_014802	C2CD5	4	12.37	23.4	12.8	11.77	15.15	6.9	Homo sapiens C2 calcium-dependent domain containing 5 (C2CD5), transcript variant 6, mRNA
150590	NM_001317992,NM_144706	C2orf15	0.6	3.69	3.46	2.18	3.69	3.57	2.2	Homo sapiens chromosome 2 open reading frame 15 (C2orf15), transcript variant 2, mRNA
84226	NM_032266	C2orf16	0.56	0.28	0.19	0.36	0.2	0.23	0.07	Homo sapiens chromosome 2 open reading frame 16 (C2orf16), mRNA
29798	NM_013310	C2orf27A	3.99	0.59	0.36	0.45	0.43	0.28	0.49	Homo sapiens chromosome 2 open reading frame 27A (C2orf27A), mRNA
408029	NM_214461	C2orf27B	0	0	0	0	0.19	0.08	0	Homo sapiens chromosome 2 open reading frame 27B (C2orf27B), mRNA
84417	NM_032411	C2orf40	0	0.14	0.71	0.56	0.15	0.72	1.26	Homo sapiens chromosome 2 open reading frame 40 (C2orf40), mRNA
54980	NM_017880	C2orf42	1.75	2.39	1.99	2.13	1.28	2.97	2.7	Homo sapiens chromosome 2 open reading frame 42 (C2orf42), mRNA
79568	NM_024520	C2orf47	5.4	8.4	20.56	21.13	10.13	13.66	10.58	Homo sapiens chromosome 2 open reading frame 47 (C2orf47), mRNA
348738	NM_182626	C2orf48	0.74	0.84	1.25	0.88	0.71	0.85	0.82	Homo sapiens chromosome 2 open reading frame 48 (C2orf48), mRNA
79074	NM_001286537,NM_024093	C2orf49	5.01	6.95	6.2	8.39	8.45	7.56	8.85	Homo sapiens chromosome 2 open reading frame 49 (C2orf49), transcript variant 1, mRNA
130813	NM_182500	C2orf50	0	0	0.21	0.21	0.22	0.54	0.41	Homo sapiens chromosome 2 open reading frame 50 (C2orf50), mRNA
79919	NM_001085437,NM_001282921,NM_024861	C2orf54	0.05	0.39	0.5	4.43	0.92	2.23	1.8	Homo sapiens chromosome 2 open reading frame 54 (C2orf54), transcript variant 2, mRNA
165100	NM_152614	C2orf57	0	0	0	0	0	0	0.08	Homo sapiens chromosome 2 open reading frame 57 (C2orf57), mRNA
285051	NM_001163561,NM_173649	C2orf61	0	0.1	0.05	0	0	0.05	0	Homo sapiens chromosome 2 open reading frame 61 (C2orf61), transcript variant 2, mRNA
401027	NM_213608	C2orf66	0.09	0.05	0	0.1	0.1	0	0.1	Homo sapiens chromosome 2 open reading frame 66 (C2orf66), mRNA
388969	NM_001013649	C2orf68	3.44	6.77	8.65	6.27	9.83	8.03	8.94	Homo sapiens chromosome 2 open reading frame 68 (C2orf68), mRNA
205327	NM_153689	C2orf69	4.58	5.45	8.29	6.83	6.36	6.2	2.7	Homo sapiens chromosome 2 open reading frame 69 (C2orf69), mRNA
339778	NM_001105519,NM_001322426	C2orf70	0.14	0	0	0.15	0.15	0	0	Homo sapiens chromosome 2 open reading frame 70 (C2orf70), transcript variant 2, mRNA
257407	NM_001144994	C2orf72	2.34	0.66	0.64	0.3	0.25	0.71	1.07	Homo sapiens chromosome 2 open reading frame 72 (C2orf72), mRNA
129852	NM_001100396	C2orf73	0	0.06	0	0	0	0	0	Homo sapiens chromosome 2 open reading frame 73 (C2orf73), mRNA
339804	NM_001143959,NM_001143960,NM_001316317	C2orf74	2.39	6.8	9.14	5.18	6.5	11.92	20.65	Homo sapiens chromosome 2 open reading frame 74 (C2orf74), transcript variant 3, mRNA
130355	NM_001017927,NM_001322329,NM_001322330,NM_001322331,NM_001322332	C2orf76	3.27	3.44	3.09	2.56	3.66	3.82	6.09	Homo sapiens chromosome 2 open reading frame 76 (C2orf76), transcript variant 5, mRNA
388960	NM_001080474	C2orf78	0	0	0.54	0.11	0.04	0.07	0.07	Homo sapiens chromosome 2 open reading frame 78 (C2orf78), mRNA
389073	NM_001099334	C2orf80	0	0	1.27	0	0	0	0	Homo sapiens chromosome 2 open reading frame 80 (C2orf80), mRNA
388963	NM_001145054,NM_001316764,NM_001316765,NM_001316766	C2orf81	1.41	0.92	1.61	0.75	0.65	2.14	3.5	Homo sapiens chromosome 2 open reading frame 81 (C2orf81), transcript variant 3, mRNA
389084	NM_206895	C2orf82	0.44	1.03	0.39	0.88	1.18	1.13	2.15	chromosome 2 open reading frame 82
56918	NM_001162483,NM_020161	C2orf83	0.91	1.14	1.66	1.21	2.36	2.16	1.52	Homo sapiens chromosome 2 open reading frame 83 (C2orf83), transcript variant 1, mRNA
84281	NM_001042519,NM_001042520,NM_001042521,NM_032321	C2orf88	0.15	0.43	0.41	0.38	0.66	0.74	0.5	Homo sapiens chromosome 2 open reading frame 88 (C2orf88), transcript variant 4, mRNA
400950	NM_001242815	C2orf91	0.42	0.66	0.83	0.9	0.64	1.3	1.18	Homo sapiens chromosome 2 open reading frame 91 (C2orf91), mRNA
718	NM_000064	C3	2.51	0.63	3.39	2.84	8.72	14.93	20.12	Homo sapiens complement component 3 (C3), mRNA
719	NM_004054	C3AR1	0.14	0.12	0.06	0	0.13	0.06	0.06	Homo sapiens complement component 3a receptor 1 (C3AR1), mRNA
57415	NM_001291941,NM_001291942,NM_001291943,NM_020685	C3orf14	2.28	4	7.07	6.23	3.92	5.56	3.23	Homo sapiens chromosome 3 open reading frame 14 (C3orf14), transcript variant 1, mRNA
51161	NM_001171740,NM_001171741,NM_001171743,NM_016210	C3orf18	7.58	2.39	2.97	1.72	2.44	3.36	3.4	Homo sapiens chromosome 3 open reading frame 18 (C3orf18), transcript variant 1, mRNA
84077	NM_001184957,NM_001184958,NM_032137	C3orf20	0	0.04	0	0.11	0.08	0.04	0.08	Homo sapiens chromosome 3 open reading frame 20 (C3orf20), transcript variant 1, mRNA
285315	NM_001308229,NM_173657	C3orf33	3.05	7.55	7.94	6.84	6.91	7.98	7.2	Homo sapiens chromosome 3 open reading frame 33 (C3orf33), transcript variant 2, mRNA
339883	NM_001302831,NM_001302832,NM_178339,NM_178342,NM_178344	C3orf35	0.18	0.24	0.06	0.06	0	0.19	0.4	Homo sapiens chromosome 3 open reading frame 35 (C3orf35), transcript variant F, non-coding RNA
80111	NM_025041	C3orf36	0	0	0.26	0.06	0	0.6	0.26	Homo sapiens chromosome 3 open reading frame 36 (C3orf36), mRNA
285237	NM_173824	C3orf38	4.3	6.97	8.39	9.67	8.7	10.03	6.16	Homo sapiens chromosome 3 open reading frame 38 (C3orf38), mRNA
79669	NM_001171747,NM_024616	C3orf52	2.93	3.22	5.6	11.94	5.89	3.19	1.99	Homo sapiens chromosome 3 open reading frame 52 (C3orf52), transcript variant 2, mRNA
205428	NM_001134470,NM_173552	C3orf58	9.88	5.95	5.07	4.85	7.37	12.59	9.6	Homo sapiens chromosome 3 open reading frame 58 (C3orf58), transcript variant 1, mRNA
375341	NM_198562	C3orf62	1.9	3.1	2.84	1.65	2.21	3.83	3.75	Homo sapiens chromosome 3 open reading frame 62 (C3orf62), mRNA
200844	NM_198463	C3orf67	1.29	0.43	1.25	0.47	0.57	0.83	0.84	Homo sapiens chromosome 3 open reading frame 67 (C3orf67), mRNA
285382	NM_001025266	C3orf70	0.3	1.48	1.55	1.03	1.28	1.03	0.87	Homo sapiens chromosome 3 open reading frame 70 (C3orf70), mRNA
401097	NM_001168214	C3orf80	0.16	0.25	0.59	0.79	0.26	0.21	0.62	Homo sapiens chromosome 3 open reading frame 80 (C3orf80), mRNA
720	NM_001252204,NM_007293	C4A	0.94	0.35	0.25	0.54	0	0.75	0	Homo sapiens complement component 4A (Rodgers blood group) (C4A), transcript variant 1, mRNA
721	NM_001002029	C4B	0.23	0.19	0	0.49	0	0	1.06	Homo sapiens complement component 4B (Chido blood group) (C4B), mRNA
100293534	NM_001242823	C4B_2	0	0.24	0.25	0	0.63	0.37	0	Homo sapiens complement component 4B (Chido blood group), copy 2 (C4B_2), mRNA
725	NM_000716,NM_001017364,NM_001017365,NM_001017366,NM_001017367	C4BPB	0	0	0	0	0	0.1	0.11	Homo sapiens complement component 4 binding protein beta (C4BPB), transcript variant 5, mRNA
[truncated: 16,003 more rows]
